# Supplementary material for: Transcriptomic Changes in Liver of Young Bulls Caused by Diets Low in Mineral and Protein Contents and Supplemented with n-3 Fatty Acids and Conjugated Linoleic Acid
Source: PLoS One. 2016 Dec 8;11(12):e0167747. doi: 10.1371/journal.pone.0167747 (PMC5145186; doi:10.1371/journal.pone.0167747)
Supplement: S1 Table — Comparative results obtained by CLC Genomics Workbench and HTSeq-count tools. (XLS) [file pone.0167747.s003.xls]

## Sheet: Feuil1
Parameters	B1	B2	B3	B4	B6	B7	B8	B9	B10	B11	B13
Total_reads_fastqc	78909468	60527558	86077516	98954912	83614490	21171816	37864092	22940100	114628864	54576804	92108440
Total reads after trimming	77039644	58171379	84014520	96982739	81794528	20612080	36847981	22063892	108433957	52905598	89699959
*Number of paired reads	75531710	56161358	82358036	95316578	80266556	20148718	36035206	22063892	103038952	51453038	87771288
*Number of orphan reads	1507934	2010021	1656484	1666161	1527972	463362	812775	398230	5395005	1452560	1928671
%single_reads	1.99643	3.57901	2.01132	1.74803	1.90362	2.29971	2.2555	1.80489	5.23589	2.82308	2.19738
Total reads mapped CLC	63071305	46137883	68826139	79450381	66409884	16986409	30081429	18453832	85328529	42244033	73121286
% mapped_CLC	83.5	82.15	83.57	83.35	82.74	84.3	83.48	83.64	82.82	82.1	83.31
Counted fragments_CLC	29551911	21845272	31633769	37430778	30787598	7968356	14294275	8784098	42955113	19938771	34703727
*Unique fragments	28380437	21177246	30610433	36249678	29765195	7679584	13763647	8449988	41580034	19305288	33536619
% unique fragments (of total fragments)	72.263	70.378	71.4604	73.4923	71.4458	72.8771	73.0928	73.927	73.057	71.03	73.2012
*Non-specific fragments	1171474	668026	1023336	1181100	1022403	288772	530628	334110	1375079	633483	1167108
% non specific fragments (of total fragments)	2.98284	2.22004	2.38899	2.39455	2.45409	2.74036	2.81794	2.92305	2.41604	2.33077	2.54747
Uncounted fragments_CLC	9721878	8245428	11201733	11893672	10873652	2569365	4536103	2646078	13959368	7240308	11110588
Total fragments_CLC	39273789	30090700	42835502	49324450	41661250	10537721	18830378	11430176	56914481	27179079	45814315
Total_reads_mapped_RSeQC	64177688	47360698	70045599	80627478	67458776	17245613	30666839	18723506	89131400	43134250	74425675
%_mapped_RSeQC	81.3308	78.2465	81.375	81.479	80.6783	81.4555	80.9919	81.6191	77.7565	79.034	80.8022
mapq >= mapq_cut (unique)_RSeQC	57338754	42482542	61934730	73498630	60364730	15529945	27752173	17124068	81944924	38894893	67781346
Reads map to '+'_RSeQC	28666190	21211377	30944110	36709428	30153231	7761473	13863311	8558159	40812262	19431045	33877433
Reads map to '-'_RSeQC	28672564	21271165	30990620	36789202	30211499	7768472	13888862	8565909	41132662	19463848	33903913
Non-splice reads_RSeQC	37865572	27429009	42490320	49746085	41776980	10371998	18570122	11298522	53660887	24832285	43942328
%Non-splice_reads_RSeQC	59.0011	57.9151	60.6609	61.6987	61.9296	60.1428	60.5544	60.3441	60.2042	57.5698	59.0419
Splice reads_RSeQC	19473182	15053533	19444410	23752545	18587750	5157947	9182051	5825546	28284037	14062608	23839018
Total reads mapped samtools	61217896	47360698	70045599	80627478	67458776	17245613	30666839	18723506	89131400	43134250	74425675
Total reads paired in sequencing samtools	30608948	44644902	66633448	76998668	64306262	16509316	29166100	17904712	82572398	40936410	70893348
Total reads properly paired samtools	30608948	41244914	60828618	72507362	59477412	15418304	27417730	17028848	78304484	38097108	66798676
Percentage total reads properly paired samtools	92.93	92.38	91.29	94.17	92.49	93.39	94.01	95.11	94.83	93.06	94.22
Reads mapped with itself and mate mapped samtools	61217896	44644902	66633448	76998668	64306262	16509316	29166100	17904712	82572398	40936410	70893348
Unique_reads_samtools	12654809	10820814	14534823	15049271	12258933	3470804	6662032	3828752	20705136	9769383	15340749
%_Unique_reads_samtools	19.7184	22.8477	20.7505	18.6652	18.1725	20.1257	21.7239	20.4489	23.2299	22.6488	20.6122
Unique_Sequence_samtools	18129486	17164917	25589884	24188058	18171104	6887723	13401444	7906031	30079949	17152582	25555581
Reads_uniquely_mapped_samtools	33568744	25038251	36728879	42128148	35305649	8990959	16083793	9771154	47845205	22666049	38979005
%_Reads_uniquely_mapped_samtools	52.3059	52.8671	52.4357	52.2504	52.3366	52.1348	52.4469	52.1866	53.6794	52.5477	52.3731
Reads_multi_mapped_samtools	30608949	22322452	33316725	38499335	32153132	8254659	14583051	8952357	41286200	20468206	35446675
%_Reads_multi_mapped_samtools	47.6941	47.1329	47.5643	47.7496	47.6634	47.8653	47.5532	47.8135	46.3206	47.4523	47.6269
Sequence_mapped_reverse_strand_samtools	1488071	1390104	1734315	1858433	1609993	372394	765373	414133	3447176	1116728	1783372
%_Sequence_mapped_reverse_strand_samtools	2.31867	2.93514	2.01483	1.87806	1.9255	1.75891	2.02137	1.80528	3.00725	2.04616	1.93617
Count_Fragments_Genes_CLC_bio	28380437	21177246	30610433	36249678	29765195	7679584	13763647	8449988	41580034	19305288	33536619
counts_Reads_Genes_HTSeq	64177688	47360698		80627478	67458776	17245613	30666839		89131400	43134250	74425675
