# Supplementary material for: Transcriptomic Changes in Liver of Young Bulls Caused by Diets Low in Mineral and Protein Contents and Supplemented with n-3 Fatty Acids and Conjugated Linoleic Acid
Source: PLoS One. 2016 Dec 8;11(12):e0167747. doi: 10.1371/journal.pone.0167747 (PMC5145186; doi:10.1371/journal.pone.0167747)
Supplement: S2 Table — Significant differences (FDR < 0.05) in the inclusion of splicing events across the experimental diets. Conv: conventional diet; LowI: low-impact diet. (XLSX) [file pone.0167747.s004.xlsx]

## Sheet: Significant RES
Comparison: Low impact vs Conventional diet
Event Tye: Mutally exclusive exon
ID	GeneID	geneSymbol	chr	strand	1stExonStart_0base	1stExonEnd	upstreamES	upstreamEE	downstreamES	downstreamEE	IC_SAMPLE_1				SC_SAMPLE_1				IC_SAMPLE_2				SC_SAMPLE_2				IncFormLen	SkipFormLen	PValue	FDR	IncLevel1 (first exon)				IncLevel2 (first exon)				IncLevelDifference
1	ENSBTAG00000011424	TPM2	8	-	60270149	60270225	60269907	60269970	60270689	60270760	550	104	491	287	12	0	8	11	289	59	426	NA	27	6	6	NA	165	165	0.0010863	0.0152082	0.979	1	0.984	0.963	0.915	0.908	0.986	NA	0.045
					2ndExonStart_0base	2ndExonEnd
					60270474	60270550
SAMPLE_1:Low-impact diet
SAMPLE_2:Conventional diet
Comparison: Nutraceutical vs Conventional diet
Event Tye: Skipped exon
ID	GeneID	geneSymbol	chr	strand	exonStart_0base	exonEnd	upstreamES	upstreamEE	downstreamES	downstreamEE	IC_SAMPLE_1				SC_SAMPLE_1				IC_SAMPLE_2				SC_SAMPLE_2				IncFormLen	SkipFormLen	PValue	FDR	IncLevel1				IncLevel2				IncLevelDifference
496	ENSBTAG00000008300	FN1	2	-	103899182	103899452	103897814	103898002	103900215	103900329	54	38	63	58	587	343	1930	1057	19	14	55	NA	1080	294	1701	NA	178	89	2.95977e-06	0.000553477	0.044	0.052	0.016	0.027	0.009	0.023	0.016	NA	0.019
341	ENSBTAG00000005354	LRRFIP1	3	+	117842098	117842170	117840482	117840608	117844100	117844271	1	4	10	10	9	11	37	18	0	2	1	NA	57	12	30	NA	161	89	3.28406e-05	0.00307059	0.058	0.167	0.13	0.235	0	0.084	0.018	NA	0.113
497	ENSBTAG00000008300	FN1	2	-	103908142	103908415	103906865	103907048	103909683	103909875	26	3	9	17	182	96	837	529	0	0	7	NA	283	67	880	NA	178	89	0.000327476	0.0204127	0.067	0.015	0.005	0.016	0	0	0.004	NA	0.024
SAMPLE_1:Nutraceutical diet
SAMPLE_2:Conventional diet
Comparison: Nutraceutical vs Conventional diet
Event Tye: Retained intron
ID	GeneID	geneSymbol	chr	strand	exonStart_0base	exonEnd	upstreamES	upstreamEE	downstreamES	downstreamEE	IC_SAMPLE_1				SC_SAMPLE_1				IC_SAMPLE_2				SC_SAMPLE_2				IncFormLen	SkipFormLen	PValue	FDR	IncLevel1				IncLevel2				IncLevelDifference
80	ENSBTAG00000007450	C2	23	-	27233043	27233397	27233043	27233120	27233231	27233397	196	70	215	131	843	318	955	668	163	34	182	NA	949	285	1205	NA	178	89	0.000905495	0.0271648	0.104	0.099	0.101	0.089	0.079	0.056	0.07	NA	0.03
SAMPLE_1:Nutraceutical diet
SAMPLE_2:Conventional diet
Comaprison: Nutraceutical vs Low impact diet
Event Tye: Skipped exon
ID	GeneID	geneSymbol	chr	strand	exonStart_0base	exonEnd	upstreamES	upstreamEE	downstreamES	downstreamEE	IC_SAMPLE_1				SC_SAMPLE_1				IC_SAMPLE_2				SC_SAMPLE_2				IncFormLen	SkipFormLen	PValue	FDR	IncLevel1				IncLevel2				IncLevelDifference
145	ENSBTAG00000006835	MCAM	15	-	30415997	30416115	30414473	30415519	30416423	30416571	2	2	9	5	0	1	0	0	14	1	5	12	1	1	2	4	178	89	3.02201e-06	0.00060138	1	0.5	1	1	0.875	0.333	0.556	0.6	0.284
341	ENSBTAG00000005354	LRRFIP1	3	+	117842098	117842170	117840482	117840608	117844100	117844271	1	4	10	10	9	11	37	18	0	1	4	0	15	40	25	22	161	89	0.000295532	0.0161593	0.058	0.167	0.13	0.235	0	0.014	0.081	0	0.124
496	ENSBTAG00000008300	FN1	2	-	103899182	103899452	103897814	103898002	103900215	103900329	54	38	63	58	587	343	1930	1057	25	38	74	51	745	1376	1449	1441	178	89	0.000297131	0.0161593	0.044	0.052	0.016	0.027	0.017	0.014	0.025	0.017	0.017
497	ENSBTAG00000008300	FN1	2	-	103908142	103908415	103906865	103907048	103909683	103909875	26	3	9	17	182	96	837	529	0	14	6	3	142	827	477	442	178	89	0.00032481	0.0161593	0.067	0.015	0.005	0.016	0	0.008	0.006	0.003	0.022
15	ENSBTAG00000021319	NA	2	+	116323944	116324004	116311116	116311205	116326890	116326975	205	139	487	252	26	20	84	40	410	242	412	465	38	31	42	32	149	89	0.000453152	0.0180355	0.825	0.806	0.776	0.79	0.866	0.823	0.854	0.897	-0.061
SAMPLE_1:Nutraceutical diet
SAMPLE_2:Low-impact
Comaprison: Nutraceutical vs Low impact diet
Event Tye: Retained intron
ID	GeneID	geneSymbol	chr	strand	exonStart_0base	exonEnd	upstreamES	upstreamEE	downstreamES	downstreamEE	IC_SAMPLE_1				SC_SAMPLE_1				IC_SAMPLE_2				SC_SAMPLE_2				IncFormLen	SkipFormLen	PValue	FDR	IncLevel1				IncLevel2				IncLevelDifference
80	ENSBTAG00000007450	C2	23	-	27233043	27233397	27233043	27233120	27233231	27233397	196	70	215	131	843	318	955	668	176	131	174	131	1530	742	1148	1057	178	89	1.78135e-06	5.70033e-05	0.104	0.099	0.101	0.089	0.054	0.081	0.07	0.058	0.033
124	ENSBTAG00000014791	CTH	3	-	75082358	75083350	75082358	75082925	75083211	75083350	6	3	35	6	13	12	68	29	37	7	47	58	32	20	28	38	178	89	0.000865861	0.0138538	0.188	0.111	0.205	0.094	0.366	0.149	0.456	0.433	-0.202
SAMPLE_1:Nutraceutical diet
SAMPLE_2:Low-impact
IC_SAMPLE_1: inclusion counts for SAMPLE_1, replicates are separated by comma
SC_SAMPLE_1: skipping counts for SAMPLE_1, replicates are separated by comma
IC_SAMPLE_2: inclusion counts for SAMPLE_2, replicates are separated by comma
SC_SAMPLE_2: skipping counts for SAMPLE_2, replicates are separated by comma
Important columns contained in both types of output files
IncFormLen: length of inclusion form, used for normalization
SkipFormLen: length of skipping form, used for normalization
IncLevel1: inclusion level for SAMPLE_1 replicates (comma separated) calculated from normalized counts
IncLevel2: inclusion level for SAMPLE_2 replicates (comma separated) calculated from normalized counts
IncLevelDifference: average(IncLevel1) - average(IncLevel2)
