# Supplementary material for: Transcriptomic Changes in Liver of Young Bulls Caused by Diets Low in Mineral and Protein Contents and Supplemented with n-3 Fatty Acids and Conjugated Linoleic Acid
Source: PLoS One. 2016 Dec 8;11(12):e0167747. doi: 10.1371/journal.pone.0167747 (PMC5145186; doi:10.1371/journal.pone.0167747)
Supplement: S3 Table — LowI: low-impact; Conv: conventional diet; Nutr: nutraceutical diet. (XLSX) [file pone.0167747.s005.xlsx]

## Sheet: LowI vs Conv
Gene	log2FC LowImp vs Conv	PValue	FDR	mean Conv (log2)	mean LowImp (log2)	Esembl ID	Annotation
ABCC5	1.12467	0.000203512	0.0485009	9.65124	10.8377	ENSBTAG00000038131	ATP-binding cassette, sub-family C (CFTR/MRP), member 5
ADAMTS4	-2.34693	0.00017635	0.000609901	6.85922	5.1155	ENSBTAG00000013210	ADAM metallopeptidase with thrombospondin type 1 motif, 4
ADRB2	1.69089	7.75013e-05	2.31329e-06	5.864	7.55103	ENSBTAG00000002144	adrenergic, beta-2-, receptor, surface
AK4	1.83017	0.000126088	0.01533	8.41901	10.2756	ENSBTAG00000030674	adenylate kinase 3-like 1; hypothetical LOC539693
ANXA3	1.08129	0.00269834	0.0365044	8.05287	9.05377	ENSBTAG00000010153	annexin A3
ARG2	-1.3394	0.0156328	0.0441745	6.23436	5.36338	ENSBTAG00000001945	arginase, type II
ARMC4	1.83501	0.000116145	0.0300892	4.53555	6.26472	ENSBTAG00000000654	armadillo repeat containing 4
ARNTL	-1.09661	0.00408722	0.0389727	8.16291	7.18144	ENSBTAG00000013029	aryl hydrocarbon receptor nuclear translocator-like
BCL2L14	1.88172	0.00332832	0.0190755	3.09513	4.95575	ENSBTAG00000047225	BCL2-like 14 (apoptosis facilitator)
C18H16orf87	0.79657	0.0134899	0.0482558	6.42406	7.1966	ENSBTAG00000003503	hypothetical protein LOC614339
C19orf80	-1.06608	0.00603373	0.0180513	10.3456	9.30282	ENSBTAG00000009570	Chromosome 19 open reading frame 80
C7orf31	1.94366	0.02088	0.0309896	3.68757	6.2703	ENSBTAG00000019445	Chromosome 7 open reading frame 31
CARD10	-0.690279	0.0144069	0.0300544	8.871	8.15465	ENSBTAG00000015044	caspase recruitment domain family, member 10
CASP16	7.48517	0.000152568	0.0452483	0	4.90653	ENSBTAG00000021407	Caspase 16, apoptosis-related cysteine peptidase (putative)
CCRN4L	0.898702	0.0100111	0.000313588	8.67483	9.43233	ENSBTAG00000005998	CCR4 carbon catabolite repression 4-like (S. cerevisiae)
CD5L	1.00095	0.00459265	0.020101	11.6072	12.4729	ENSBTAG00000022514	CD5 molecule-like
CD68	1.49095	0.00460284	0.0423685	7.3338	8.79671	ENSBTAG00000000133	CD68 molecule
CITED4	-1.47961	0.0003341	0.000674755	8.47813	7.22295	ENSBTAG00000015113	Cbp/p300-interacting transactivator, with Glu/Asp-rich carboxy-terminal domain, 4
CXCL3	1.46277	0.00543142	0.0484733	9.53543	11.2293	ENSBTAG00000037778	chemokine (C-X-C motif) ligand 2
CXXC5	-0.67106	0.00928186	0.0366195	11.0797	10.3966	ENSBTAG00000003986	CXXC finger 5
DNHD1	3.86182	4.43074e-05	0.00111515	1.9183	5.28076	ENSBTAG00000009255	similar to mFLJ00251 protein
ENSBTAG00000006383	5.59009	5.42549e-05	0.0180073	4.17387	7.50563	ENSBTAG00000006383	40S ribosomal protein S3a
ENSBTAG00000010155	1.55612	0.0106651	0.00188516	10.2185	11.9585	ENSBTAG00000010155	regakine 1
ENSBTAG00000032057	-4.86237	0.000428637	0.0139576	2.28599	0.5	ENSBTAG00000032057	ATP synthase, H+ transporting, mitochondrial F0 complex, subunit G; similar to ATP synthase, H+ transporting, mitochondrial F0 complex, subunit G
ENSBTAG00000032642	2.42088	0.000661011	0.0125917	4.5236	7.01315	ENSBTAG00000032642	glutathione S-transferase, alpha 3
ENSBTAG00000036099	4.28318	5.65638e-12	2.08809e-07	4.17956	8.18406	ENSBTAG00000036099	PREDICTED: kynurenine--oxoglutarate transaminase 1-like [Bos taurus])
ENSBTAG00000039196	2.8204	6.31278e-06	2.38735e-05	6.24185	9.08852	ENSBTAG00000039196	C4b-binding protein alpha-like
ENSBTAG00000039856	2.11492	0.0145938	0.00346295	2.23348	4.36103	ENSBTAG00000039856	Uncharacterized protein
ENSBTAG00000046324	0.660431	0.00884011	0.00261856	9.56609	10.2194	ENSBTAG00000046324	Uncharacterized protein
ENSBTAG00000047177	-1.48751	0.0096694	0.045112	8.2592	7.01987	ENSBTAG00000047177	Uncharacterized protein
ENSBTAG00000048030	-2.18434	0.0103202	0.00351371	6.78841	4.1795	ENSBTAG00000048030	Uncharacterized protein
ENSBTAG00000048094	-4.18887	0.000107387	0.0347013	13.6187	10.7966	ENSBTAG00000048094	LOC784932 (EntrezGene record with a description of serpin A3-7-like)
EPYC	3.76803	0.000391525	0.01403	0.333333	3.90183	ENSBTAG00000007990	epiphycan
FASN	1.69874	0.00380515	0.0210932	8.78867	9.83075	ENSBTAG00000015980	Fatty acid synthase
FCER1G	1.33641	0.00356508	0.0367832	7.80205	9.13865	ENSBTAG00000024503	Fc fragment of IgE, high affinity I, receptor for; gamma polypeptide
FCGR1A	1.72831	0.000970883	0.036841	4.46625	6.10886	ENSBTAG00000008592	Fc fragment of IgG, high affinity Ia, receptor (CD64)
FDFT1	1.20983	0.00358529	0.00472126	11.2788	12.2466	ENSBTAG00000012432	farnesyl-diphosphate farnesyltransferase 1
GADD45G	1.58641	0.00841497	0.00295213	8.61498	10.2872	ENSBTAG00000003033	growth arrest and DNA-damage-inducible, gamma
GALE	-1.24225	9.58583e-06	0.00229115	10.4074	9.1039	ENSBTAG00000005002	UDP-galactose-4-epimerase
GAS2	1.80254	6.41817e-05	8.79599e-05	6.62983	8.58216	ENSBTAG00000021654	growth arrest-specific 2
GNMT	-2.02225	9.46408e-05	0.0303116	10.01	7.8784	ENSBTAG00000005530	glycine N-methyltransferase
HIP1R	-0.840626	0.011978	0.00388226	9.13856	8.44593	ENSBTAG00000021595	huntingtin interacting protein 1 related
HMGCR	1.70127	0.000974797	0.00113359	11.1026	12.313	ENSBTAG00000007840	3-hydroxy-3-methylglutaryl-coenzyme A reductase
HMGCS1	2.34698	6.24739e-05	0.000674636	10.8276	12.5574	ENSBTAG00000011839	3-hydroxy-3-methylglutaryl-Coenzyme A synthase 1 (soluble)
HP	-2.41591	0.00240111	0.00802262	16.4508	13.886	ENSBTAG00000006354	haptoglobin
HSD17B7	0.826807	0.0116972	0.0283678	10.0884	11.0336	ENSBTAG00000005976	hydroxysteroid (17-beta) dehydrogenase 7
IRF6	1.50431	4.90847e-05	0.00153066	8.82103	10.2609	ENSBTAG00000002849	interferon regulatory factor 6
ITPRIP	-0.669378	0.0162377	0.00343051	8.0296	7.43582	ENSBTAG00000003990	inositol 1,4,5-triphosphate receptor interacting protein
KCNA4	2.08818	0.000268238	0.00277573	2.81844	5.27239	ENSBTAG00000020793	potassium voltage-gated channel, shaker-related subfamily, member 4
KCNJ2	1.77037	3.24085e-05	0.0102242	7.00084	8.94549	ENSBTAG00000008294	potassium inwardly-rectifying channel, subfamily J, member 2
KIAA1274	-1.33232	0.00758659	0.00240215	5.14053	3.48416	ENSBTAG00000008583	similar to Paladin
KIAA2026	0.820112	0.00145543	0.000898752	8.96988	9.8066	ENSBTAG00000047550	Uncharacterized protein
LURAP1L	1.00883	0.0008698	4.73044e-14	8.85332	9.82938	ENSBTAG00000010431	Bos taurus leucine rich adaptor protein 1-like (LURAP1L), mRNA
MAFB	0.999002	0.000303169	0.0385075	8.26911	9.25025	ENSBTAG00000003396	v-maf musculoaponeurotic fibrosarcoma oncogene homolog B (avian)
MRAP	-1.86669	7.25553e-05	0.0292093	8.08246	6.3641	ENSBTAG00000023718	melanocortin 2 receptor accessory protein
MT1A	-3.19647	0.000551321	0.0404285	14.0698	10.6161	ENSBTAG00000038067	metallothionein 1E
MT1E	-3.0742	0.000420205	0.024273	9.77667	7.09717	ENSBTAG00000038706	metallothionein 1E
MT1E	-2.78712	0.000329355	0.0367417	11.9207	9.10987	ENSBTAG00000001595	Bos taurus metallothionein 1E (MT1E), mRNA. [
N4BP2L1	0.914936	0.0159151	0.0174001	10.1378	11.0843	ENSBTAG00000000993	NEDD4 binding protein 2-like 1
OSCP1	2.16001	0.000237496	0.0375184	2.46411	5.05708	ENSBTAG00000007994	organic solute carrier protein 1
PANK3	0.888623	0.00638211	0.0416429	10.09	10.9124	ENSBTAG00000011895	pantothenate kinase 3
PBLD	1.09816	0.000876121	0.0196635	9.13985	10.204	ENSBTAG00000014315	phenazine biosynthesis-like protein domain containing
PCDH12	-0.919533	0.00666957	0.00987365	7.50779	6.6328	ENSBTAG00000008437	protocadherin 12
PCSK2	-2.23585	0.0161501	0.0307472	4.35559	1.5572	ENSBTAG00000008687	proprotein convertase subtilisin/kexin type 2
PDK4	1.26639	0.0035206	9.16887e-06	10.9663	11.9245	ENSBTAG00000014069	pyruvate dehydrogenase kinase, isozyme 4
PLAC8	2.34336	0.000288648	0.00587544	3.48511	5.51792	ENSBTAG00000009849	placenta-specific 8
PNMAL1	1.56441	0.00868213	0.00108665	4.14348	5.68104	ENSBTAG00000009337	PNMA-like 1
PPP1R3C	-0.800005	0.0113278	0.00124397	11.2369	10.3064	ENSBTAG00000014831	protein phosphatase 1, regulatory (inhibitor) subunit 3C
RAD9B	1.05956	0.00699069	0.0499189	5.27855	6.3067	ENSBTAG00000018330	RAD9 homolog B (S. pombe)
REC8	-5.5125	1.00777e-05	8.84797e-05	5.13496	1.57135	ENSBTAG00000002705	REC8 meiotic recombination protein
ROR2	-2.62776	0.00146346	0.0301902	4.67181	2.09808	ENSBTAG00000005092	receptor tyrosine kinase-like orphan receptor 2
RORC	0.978322	0.000772735	0.000334843	8.4801	9.49088	ENSBTAG00000017405	RAR-related orphan receptor C
SDS	-1.88254	0.000139059	0.017777	10.3022	8.44076	ENSBTAG00000031814	similar to serine dehydratase; serine dehydratase
SETD1B	-0.922686	0.00591802	0.00962848	8.19046	7.1467	ENSBTAG00000004172	SET domain containing 1B
SFRP1	-1.83643	0.000528641	0.0311086	9.25833	7.81158	ENSBTAG00000027625	secreted frizzled-related protein 1
SLC17A3	0.952867	0.00132556	0.0301646	8.91721	9.90096	ENSBTAG00000003797	solute carrier family 17 (sodium phosphate), member 3
SMCT1	-3.27553	0.00146877	0.0286584	5.22514	3.36074	ENSBTAG00000011525	solute carrier family 5 (iodide transporter), member 8
SOWAHB	-1.27883	3.37941e-05	0.000816741	7.74103	6.4894	ENSBTAG00000038148	Sosondowah ankyrin repeat domain family member B [
SRM	-1.55405	0.000332237	0.0365227	7.41349	5.99852	ENSBTAG00000005304	spermidine synthase
SYN3	1.48326	0.00238572	0.0363695	4.154	5.78655	ENSBTAG00000020636	Synapsin III
TMEM129	-0.603953	0.0150274	0.0348412	8.84129	8.25775	ENSBTAG00000011042	transmembrane protein 129
TPSB1	7.49124	4.32408e-06	0.0031506	0	3.84055	ENSBTAG00000016520	similar to TPSB1 protein
TRIM31	-4.85029	3.21492e-05	0.000404024	2.80595	0	ENSBTAG00000004490	tripartite motif-containing 31
TTC39C	1.02228	2.90286e-05	0.0114014	8.53993	9.57035	ENSBTAG00000005635	similar to TPR repeat-containing protein C18orf17
TUBA4A	-0.762029	0.002808	0.000924147	8.743	7.96685	ENSBTAG00000030974	tubulin, alpha 4a
TUBA8	-0.719471	0.00740353	0.0143658	9.78901	9.05257	ENSBTAG00000018530	tubulin, alpha 8
VCAM1	1.44405	0.00045829	0.0127082	6.95354	8.317	ENSBTAG00000037539	vascular cell adhesion molecule 1
WWC1	-1.71633	2.64728e-07	0.000315638	10.6296	9.03973	ENSBTAG00000013880	similar to WW, C2 and coiled-coil domain containing 1
ZFAND5	0.767331	0.0105363	0.00108961	10.9308	11.6374	ENSBTAG00000009417	zinc finger, AN1-type domain 5

## Sheet: Nutr vs LowI
Gene	log2FC Nutr vs LowI	PValue	FDR	mean LowI(log2)	mean Nutr(log2)	Esembl ID	Annotation
ABCG8	1.68027	0.000215248	0.0305062	6.39074	7.98508	ENSBTAG00000016366	ATP-binding cassette, sub-family G (WHITE), member 8
ADAMTS14	1.30623	0.000476749	0.0160121	6.70447	7.91902	ENSBTAG00000021177	ADAM metallopeptidase with thrombospondin type 1 motif, 14
ADRB2	-2.37681	2.12123e-09	2.31329e-06	7.55103	5.09688	ENSBTAG00000002144	adrenergic, beta-2-, receptor, surface
ANXA3	-1.09657	0.000805086	0.0365044	9.05377	8.04673	ENSBTAG00000010153	annexin A3
ARHGEF9	-1.58466	2.22701e-05	0.0123556	6.65115	5.07794	ENSBTAG00000012729	Cdc42 guanine nucleotide exchange factor (GEF) 9
ARNTL	1.3649	0.00015757	0.0389727	7.18144	8.47552	ENSBTAG00000013029	aryl hydrocarbon receptor nuclear translocator-like
ARVCF	1.02856	0.00050618	0.0399022	8.53184	9.4798	ENSBTAG00000001473	armadillo repeat gene deletes in velocardiofacial syndrome
BCL2L14	-2.08985	0.000349923	0.0190755	4.95575	2.8628	ENSBTAG00000047225	BCL2-like 14 (apoptosis facilitator)
BCOR	1.46059	6.68091e-09	1.0719e-05	7.24299	8.72481	ENSBTAG00000047339	BCL6 corepressor
BIKBA	-1.5312	1.30185e-05	0.00374977	11.4248	9.827	ENSBTAG00000016683	nuclear factor of kappa light polypeptide gene enhancer in B-cells inhibitor, alpha
BTG2	-1.55623	7.48946e-08	6.82066e-05	10.0759	8.53534	ENSBTAG00000015711	BTG family, member 2
C11ORF52	1.16712	0.000679059	0.0364357	6.36752	7.52272	ENSBTAG00000008661	hypothetical LOC614490
C18H16orf87	-1.05508	0.000376355	0.0482558	7.1966	6.15022	ENSBTAG00000003503	hypothetical protein LOC614339
C19orf80	1.52887	3.50492e-05	0.0180513	9.30282	10.7359	ENSBTAG00000009570	Chromosome 19 open reading frame 80
C4H7orf57	-2.0934	8.80625e-05	0.00681087	5.21598	3.29807	ENSBTAG00000035064	chromosome 7 open reading frame 57 ortholog
CACNA1H	1.36845	2.52878e-05	3.24816e-05	8.49532	9.83576	ENSBTAG00000026461	calcium channel, voltage-dependent, T type, alpha 1H subunit
CAPN2	-0.840391	0.000133664	0.0402442	11.0649	10.2367	ENSBTAG00000012778	calpain 2, (m/II) large subunit
CARD10	1.04701	7.7062e-05	0.0300544	8.15465	9.21484	ENSBTAG00000015044	caspase recruitment domain family, member 10
CARNS1	1.42121	0.000132267	0.000785305	7.33909	8.70782	ENSBTAG00000017690	similar to mKIAA1394 protein
CCRN4L	-1.73686	9.85969e-08	0.000313588	9.43233	7.84307	ENSBTAG00000005998	CCR4 carbon catabolite repression 4-like (S. cerevisiae)
CD5L	-1.21861	0.000163632	0.020101	12.4729	11.368	ENSBTAG00000022514	CD5 molecule-like
CD68	-1.57351	0.000940686	0.0423685	8.79671	7.33497	ENSBTAG00000000133	CD68 molecule
CHD4	0.971269	8.79579e-06	0.00529155	10.3037	11.275	ENSBTAG00000014734	chromodomain helicase DNA binding protein 4
CHI3L1	1.92155	0.00501772	0.0369563	3.59055	5.11421	ENSBTAG00000018223	similar to chitinase 3-like 1; chitinase 3-like 1 (cartilage glycoprotein-39)
CITED4	2.03441	2.57738e-07	0.000674755	7.22295	9.22533	ENSBTAG00000015113	Cbp/p300-interacting transactivator, with Glu/Asp-rich carboxy-terminal domain, 4
CLDN5	1.37828	0.000242293	0.0303943	7.3818	8.86467	ENSBTAG00000022020	claudin 5
COL1A1	1.26338	0.00668907	0.0333103	10.4194	11.5383	ENSBTAG00000013103	collagen, type I, alpha 1
COQ10B	-1.42463	5.09428e-06	0.00254772	10.0747	8.7104	ENSBTAG00000004659	coenzyme Q10 homolog B (S. cerevisiae)
CXCL3	-1.56956	0.00102051	0.0484733	11.2293	9.65374	ENSBTAG00000037778	chemokine (C-X-C motif) ligand 2
CXXC5	0.931188	0.000119735	0.0366195	10.3966	11.3345	ENSBTAG00000003986	CXXC finger 5
DDIT4	-1.49036	4.69312e-05	0.0228765	10.5515	9.10801	ENSBTAG00000000163	DNA-damage-inducible transcript 4
DNAJC12	-1.25999	5.80964e-06	0.00408325	10.182	8.87927	ENSBTAG00000010932	DnaJ (Hsp40) homolog, subfamily C, member 12
DNHD1	-2.85115	0.00031544	0.00111515	5.28076	3.24054	ENSBTAG00000009255	similar to mFLJ00251 protein
DPP9	1.25885	8.45642e-08	0.00031871	8.43759	9.72801	ENSBTAG00000021134	similar to dipeptidyl peptidase 9 long form
DSP	1.23962	0.000105319	0.0155987	10.6687	11.8573	ENSBTAG00000015106	desmoplakin
DUSP1	-1.67396	4.69965e-06	0.00408324	11.3581	9.85321	ENSBTAG00000013863	dual specificity phosphatase 1
ELL2	-1.04126	0.000642081	0.0237556	8.67981	7.61233	ENSBTAG00000007214	elongation factor, RNA polymerase II, 2
ENSBTAG00000000170	1.95268	0.000212167	0.0178561	5.05402	7.14897	ENSBTAG00000000170	similar to glutathione S-transferase, theta 4
ENSBTAG00000010155	-2.67044	3.18145e-06	0.00188516	11.9585	9.42054	ENSBTAG00000010155	regakine 1
ENSBTAG00000027419	-5.7376	1.79346e-06	0.00226192	5.26856	0.25	ENSBTAG00000027419	similar to Prostaglandin-F synthase 1 (PGF synthase 1) (PGF 1) (Prostaglandin-D2 11 reductase 1) (PGFSI)
ENSBTAG00000032057	5.92306	2.22678e-05	0.0139576	0.5	5.28874	ENSBTAG00000032057	ATP synthase, H+ transporting, mitochondrial F0 complex, subunit G; similar to ATP synthase, H+ transporting, mitochondrial F0 complex, subunit G
ENSBTAG00000039196	-2.62175	1.77241e-06	2.38735e-05	9.08852	6.73624	ENSBTAG00000039196	C4b-binding protein alpha-like
ENSBTAG00000039673	-4.04922	2.38846e-05	0.00911291	3.98669	0.75	ENSBTAG00000039673	Uncharacterized protein
ENSBTAG00000039856	-3.85845	1.12727e-05	0.00346295	4.36103	0.75	ENSBTAG00000039856	Uncharacterized protein
ENSBTAG00000046324	-1.08628	3.158e-06	0.00261856	10.2194	9.15337	ENSBTAG00000046324	Uncharacterized protein
ENSBTAG00000046664	1.78727	9.98408e-06	0.00654137	4.63572	6.52136	ENSBTAG00000046664	Uncharacterized protein
ENSBTAG00000048094	2.58794	0.00839014	0.0347013	10.7966	12.0239	ENSBTAG00000048094	LOC784932 (EntrezGene record with a description of serpin A3-7-like)
EPCAM	-1.11865	6.01936e-05	0.0205427	9.70681	8.55076	ENSBTAG00000006474	epithelial cell adhesion molecule
EPHB3	2.50318	2.52942e-05	0.0125927	2.3804	4.85832	ENSBTAG00000005313	EPH receptor B3
EPYC	-2.54087	0.0028517	0.01403	3.90183	1.22672	ENSBTAG00000007990	epiphycan
ETNPPL	-1.46296	7.17827e-05	0.0278894	9.25966	7.79776	ENSBTAG00000010284	alanine-glyoxylate aminotransferase 2-like 1
FASN	-1.91399	0.00033696	0.0210932	9.83075	8.58108	ENSBTAG00000015980	Fatty acid synthase
FBXO39	-4.00189	6.43334e-06	0.00407809	4.0417	0.75	ENSBTAG00000018345	F-box protein 39
FCER1G	-1.39359	0.000795837	0.0367832	9.13865	7.81567	ENSBTAG00000024503	Fc fragment of IgE, high affinity I, receptor for; gamma polypeptide
FCGR1A	-1.34431	0.00334358	0.036841	6.10886	4.65183	ENSBTAG00000008592	Fc fragment of IgG, high affinity Ia, receptor (CD64)
FDFT1	-1.62323	2.10316e-05	0.00472126	12.2466	10.8377	ENSBTAG00000012432	farnesyl-diphosphate farnesyltransferase 1
FGF12	-1.41069	6.99473e-06	0.00585422	8.76071	7.33538	ENSBTAG00000012413	fibroblast growth factor 12
G6PC	-1.49815	1.35529e-05	0.00908164	13.9998	12.4734	ENSBTAG00000010184	glucose-6-phosphatase, catalytic subunit
GADD45B	-1.73488	0.000153198	0.0126276	10.1244	8.41633	ENSBTAG00000025462	growth arrest and DNA-damage-inducible, beta
GADD45G	-2.50961	7.97009e-06	0.00295213	10.2872	8.07275	ENSBTAG00000003033	growth arrest and DNA-damage-inducible, gamma
GALE	1.09334	3.45069e-05	0.00229115	9.1039	10.2728	ENSBTAG00000005002	UDP-galactose-4-epimerase
GAS2	-2.05064	6.40955e-07	8.79599e-05	8.58216	6.42332	ENSBTAG00000021654	growth arrest-specific 2
GCLC	1.36433	0.000772841	0.0456695	8.48341	9.83793	ENSBTAG00000015571	glutamate-cysteine ligase, catalytic subunit
GPAM	1.12377	0.00010835	0.0112142	9.49224	10.6035	ENSBTAG00000011917	glycerol-3-phosphate acyltransferase, mitochondrial
GPNMB	2.87844	5.12155e-05	0.000589367	7.15396	9.37695	ENSBTAG00000000604	glycoprotein (transmembrane) nmb
GPRIN2	2.36576	1.49667e-06	0.00155128	2.84902	5.27979	ENSBTAG00000046597	G protein regulated inducer of neurite outgrowth 2
GSE1	1.35894	7.98502e-05	0.00195618	6.36242	7.62896	ENSBTAG00000009918	similar to Genetic suppressor element 1
HDC	-2.71099	0.00014848	0.0348373	6.74527	4.39788	ENSBTAG00000009911	histidine decarboxylase
HDHD3	1.10732	4.57586e-05	0.0085197	9.07093	10.2389	ENSBTAG00000000250	haloacid dehalogenase-like hydrolase domain containing 3
HIP1R	1.45988	3.86169e-06	0.00388226	8.44593	9.92331	ENSBTAG00000021595	huntingtin interacting protein 1 related
HMGCR	-2.14156	5.87113e-06	0.00113359	12.313	10.6724	ENSBTAG00000007840	3-hydroxy-3-methylglutaryl-coenzyme A reductase
HMGCS1	-2.1658	3.32652e-05	0.000674636	12.5574	11.013	ENSBTAG00000011839	3-hydroxy-3-methylglutaryl-Coenzyme A synthase 1 (soluble)
HPGD	-1.16603	2.4182e-05	0.00711561	9.86268	8.69012	ENSBTAG00000025942	hydroxyprostaglandin dehydrogenase 15-(NAD)
HSD17B7	-1.14313	0.000152177	0.0283678	11.0336	9.92423	ENSBTAG00000005976	hydroxysteroid (17-beta) dehydrogenase 7
IGFBP1	-3.09052	9.85898e-10	1.2197e-05	11.9514	9.13375	ENSBTAG00000046768	Bos taurus insulin-like growth factor binding protein 1 (IGFBP1)
IHH	1.10294	0.000527096	0.0387575	8.29569	9.38876	ENSBTAG00000008452	Indian hedgehog homolog (Drosophila)
INSIG1	-2.37283	2.49665e-06	0.00296346	14.2138	12.0458	ENSBTAG00000001592	insulin induced gene 1
IRF6	-1.31309	8.35975e-05	0.00153066	10.2609	9.10059	ENSBTAG00000002849	interferon regulatory factor 6
IRS2	-2.04278	1.45816e-05	0.0019578	8.26513	6.26979	ENSBTAG00000012019	Insulin receptor substrate 2
ITGA5	1.5502	1.36873e-08	4.51522e-05	7.97978	9.54038	ENSBTAG00000013745	integrin, alpha 5 (fibronectin receptor, alpha polypeptide)
ITIH5	2.00524	0.000299273	0.0178707	4.1971	6.27624	ENSBTAG00000013004	inter-alpha (globulin) inhibitor H5
ITPRIP	1.22063	3.0732e-06	0.00343051	7.43582	8.65648	ENSBTAG00000003990	inositol 1,4,5-triphosphate receptor interacting protein
KANK2	1.31148	6.50988e-06	0.000679729	7.39008	8.71499	ENSBTAG00000009568	KN motif and ankyrin repeat domains 2
KCNA4	-2.01417	0.000100279	0.00277573	5.27239	3.1128	ENSBTAG00000020793	potassium voltage-gated channel, shaker-related subfamily, member 4
KCNJ2	-0.940865	0.0123567	0.0102242	8.94549	8.10981	ENSBTAG00000008294	potassium inwardly-rectifying channel, subfamily J, member 2
KEL	-2.00797	2.72639e-06	0.00158188	6.99722	4.89232	ENSBTAG00000014533	Kell blood group, metallo-endopeptidase
KIAA1274	2.23903	1.68473e-06	0.00240215	3.48416	6.05573	ENSBTAG00000008583	similar to Paladin
KIAA2026	-1.14769	1.33451e-06	0.000898752	9.8066	8.65101	ENSBTAG00000047550	Uncharacterized protein
KL	2.91886	0.000782902	0.00486476	1.97672	4.08746	ENSBTAG00000013984	klotho
LAMA5	0.917775	0.000357239	0.0210494	8.91202	9.77903	ENSBTAG00000003061	GATA binding protein 5; similar to TBP-associated factor 4
LNP1	-1.14468	5.06554e-05	0.0234406	8.0128	6.88547	ENSBTAG00000034442	leukemia NUP98 fusion partner 1
LURAP1L	-2.62334	4.89191e-19	4.73044e-14	9.82938	7.24413	ENSBTAG00000010431	Bos taurus leucine rich adaptor protein 1-like (LURAP1L), mRNA
MAFB	-0.650593	0.00912399	0.0385075	9.25025	8.61221	ENSBTAG00000003396	v-maf musculoaponeurotic fibrosarcoma oncogene homolog B (avian)
MAPK12	1.50836	0.000110029	0.0256293	6.26185	7.78708	ENSBTAG00000019574	mitogen-activated protein kinase 12
MARC1	1.87669	0.000242271	0.0204652	3.67104	5.64877	ENSBTAG00000047287	Mitochondrial amidoxime reducing component 1
MARCO	-3.8367	1.154e-05	0.00581361	9.89475	5.50369	ENSBTAG00000018473	Macrophage receptor with collagenous structure
MIOX	2.97801	0.000552187	0.048668	4.32641	6.19698	ENSBTAG00000002559	myo-inositol oxygenase
MOB3C	-1.53045	1.02941e-05	0.00811137	10.4375	9.06499	ENSBTAG00000023551	MOB1, Mps One Binder kinase activator-like 2C (yeast)
MPZL2	1.38053	0.0102514	0.0221415	6.04353	7.47295	ENSBTAG00000033510	myelin protein zero-like 2
MXRA5	3.11297	0.000428315	0.0030385	1.78232	5.03091	ENSBTAG00000022150	matrix-remodelling associated 5
MYC	-2.4672	2.47575e-06	0.00157706	8.86339	6.65435	ENSBTAG00000008409	v-myc myelocytomatosis viral oncogene homolog (avian)
N4BP2L1	-1.40569	5.86424e-05	0.0174001	11.0843	9.80371	ENSBTAG00000000993	NEDD4 binding protein 2-like 1
NEDD9	-0.965222	0.000139593	0.0278849	10.3766	9.42648	ENSBTAG00000006287	neural precursor cell expressed, developmentally down-regulated 9
NKD1	1.84154	8.98647e-05	0.00989112	4.77257	6.4908	ENSBTAG00000012295	naked cuticle homolog 1 (Drosophila)
NOTCH1	1.1062	5.75568e-05	0.0246732	8.7084	9.89319	ENSBTAG00000022799	Uncharacterized protein
NR1D1	-1.35473	2.86801e-06	5.21797e-06	8.81597	7.40815	ENSBTAG00000012178	nuclear receptor subfamily 1, group D, member 1; similar to nuclear receptor subfamily 1, group D, member 1
NYNRIN	2.2031	7.01699e-05	0.00136687	5.28438	7.32542	ENSBTAG00000007149	similar to Integrase catalytic domain-containing protein KIAA1305 (Pol-like protein)
PALMD	1.3173	5.07426e-05	0.000573159	8.16404	9.42623	ENSBTAG00000017655	palmdelphin
PANK3	-1.04124	0.000479979	0.0416429	10.9124	9.91832	ENSBTAG00000011895	pantothenate kinase 3
PBLD	-1.02874	0.000597431	0.0196635	10.204	9.17157	ENSBTAG00000014315	phenazine biosynthesis-like protein domain containing
PCDH1	1.20392	3.57574e-07	0.00080058	9.28093	10.4815	ENSBTAG00000012518	protocadherin 1
PCDH12	1.38862	1.38643e-05	0.00987365	6.6328	8.06926	ENSBTAG00000008437	protocadherin 12
PDK4	-2.48676	1.33652e-09	9.16887e-06	11.9245	9.73277	ENSBTAG00000014069	pyruvate dehydrogenase kinase, isozyme 4
PFKFB2	1.03916	0.00359927	0.013915	6.83785	7.84129	ENSBTAG00000002126	6-phosphofructo-2-kinase/fructose-2,6-biphosphatase 2
PIM1	-2.0824	6.45083e-05	0.0103699	9.9463	8.03476	ENSBTAG00000000396	pim-1 oncogene
PLAC8	-1.97995	0.000451972	0.00587544	5.51792	3.8248	ENSBTAG00000009849	placenta-specific 8
PLEKHH3	1.90692	1.38871e-06	0.000302754	6.73821	8.45263	ENSBTAG00000019090	pleckstrin homology domain containing, family H (with MyTH4 domain) member 3
PLS3	-0.963016	0.000157937	0.0486066	11.0239	10.0742	ENSBTAG00000011613	plastin 3 (T isoform)
PNMAL1	-2.86498	1.45637e-06	0.00108665	5.68104	2.5192	ENSBTAG00000009337	PNMA-like 1
PPP1R3B	1.30018	5.57766e-05	0.0239191	9.92867	11.2743	ENSBTAG00000010606	protein phosphatase 1, regulatory (inhibitor) subunit 3B
PPP1R3C	1.49222	6.79181e-07	0.00124397	10.3064	11.9253	ENSBTAG00000014831	protein phosphatase 1, regulatory (inhibitor) subunit 3C
PROSER2	2.11386	1.46654e-10	8.86752e-09	8.52559	10.596	ENSBTAG00000039571	hypothetical protein LOC781700
PRSS22	-2.62294	0.000459809	0.00352778	3.71191	1.14624	ENSBTAG00000020582	protease, serine, 22
RAD9B	-1.22144	0.000731293	0.0499189	6.3067	5.12838	ENSBTAG00000018330	RAD9 homolog B (S. pombe)
RASGEF1B	-1.21624	1.93558e-06	0.00260259	12.279	11.0755	ENSBTAG00000006561	RasGEF domain family, member 1B
RBP5	-1.94707	0.000192935	0.0358798	10.585	8.3754	ENSBTAG00000008127	retinol binding protein 5, cellular
RHOB	-1.74157	3.3622e-06	0.00349856	12.6175	10.9652	ENSBTAG00000046054	ras homolog gene family, member B (RHOB)
RND1	1.82879	1.79514e-07	0.000333207	6.80003	8.62937	ENSBTAG00000018773	Rho family GTPase 1
RNF43	1.17397	0.00393485	0.0233462	7.12511	8.28458	ENSBTAG00000020119	ring finger protein 43
RPL15	4.06235	0.000116852	0.000676245	1.04248	3.64056	ENSBTAG00000033080	hypothetical LOC784205; ribosomal protein L15
RSC1A1	-1.1046	3.26129e-05	0.0180043	10.7361	9.62067	ENSBTAG00000039662	Regulatory solute carrier protein, family 1, member 1
RTN4R	1.70683	0.000882139	0.0490347	4.21727	5.87693	ENSBTAG00000046677	Reticulon 4 receptor
RTN4RL1	2.39613	0.00429622	0.0155683	2.91811	5.55813	ENSBTAG00000012302	reticulon 4 receptor-like 1
RXRG	-1.72042	0.0142788	0.0359804	7.74904	6.42155	ENSBTAG00000016801	retinoid X receptor, gamma
S1PR3	-1.42156	9.40152e-07	0.00164357	11.0797	9.70506	ENSBTAG00000011374	sphingosine-1-phosphate receptor 3
SAMD11	1.15179	0.00124697	0.00255131	5.8139	6.97275	ENSBTAG00000008739	ENSBTAG00000008739
SEMA4B	1.46901	2.35881e-07	0.000145905	7.88573	9.36216	ENSBTAG00000021273	similar to Semaphorin-4B
SETD1B	1.37314	1.33506e-05	0.00962848	7.1467	8.62241	ENSBTAG00000004172	SET domain containing 1B
SLC25A48	-1.3685	0.000131106	0.00674228	7.91014	6.65522	ENSBTAG00000018287	mitochondrial carrier protein-like
SLC2A5	-1.6745	0.00351366	0.0455386	7.08745	5.58288	ENSBTAG00000034323	similar to SLC2A5 protein; solute carrier family 2 (facilitated glucose/fructose transporter), member 5
SLCO4A1	-2.3357	3.52607e-05	0.00274932	6.46253	4.34301	ENSBTAG00000016388	solute carrier organic anion transporter family, member 4A1
SMAD7	1.34273	5.09373e-05	0.0231047	6.18861	7.53138	ENSBTAG00000012441	SMAD family member 7
SNTB1	0.912029	0.00105808	0.00953725	9.39789	10.3274	ENSBTAG00000044126	syntrophin, beta 1 (dystrophin-associated protein A1, 59kDa, basic component 1)
SNX19	0.846115	0.000143103	0.045623	9.32064	10.1562	ENSBTAG00000013076	sorting nexin 19
SOWAHB	1.41152	1.06232e-06	0.000816741	6.4894	7.89451	ENSBTAG00000038148	Sosondowah ankyrin repeat domain family member B [
SPNS2	1.69534	7.84622e-05	0.0177867	6.07267	7.93845	ENSBTAG00000007429	spinster homolog 2 (Drosophila)
SYN3	-1.43811	0.00113844	0.0363695	5.78655	4.29067	ENSBTAG00000020636	Synapsin III
THY1	1.19582	0.00459189	0.0472357	6.69334	7.68811	ENSBTAG00000019627	Thy-1 cell surface antigen
TLE6	-2.66848	0.00016589	0.0280438	4.79505	2.03232	ENSBTAG00000001152	transducin-like enhancer of split 6 (E(sp1) homolog, Drosophila)
TMCC3	-1.15589	0.000497082	0.00302718	8.71335	7.49617	ENSBTAG00000014375	transmembrane and coiled-coil domain family 3
TMEM129	0.903762	9.96208e-05	0.0348412	8.25775	9.15087	ENSBTAG00000011042	transmembrane protein 129
TMEM140	0.970109	5.56939e-05	0.0247036	9.09349	10.0702	ENSBTAG00000001576	transmembrane protein 140
TMEM169	-2.0242	9.77691e-06	0.00658201	6.60415	4.70807	ENSBTAG00000010413	transmembrane protein 169
TMEM86B	-1.14048	0.000109031	0.0353075	10.5164	9.45287	ENSBTAG00000012189	transmembrane protein 86B
TNRC18	1.03353	2.26233e-06	0.00259459	9.10665	10.1517	ENSBTAG00000037400	trinucleotide repeat containing 18
TRIM31	6.20807	1.16197e-07	0.000404024	0	4.57248	ENSBTAG00000004490	tripartite motif-containing 31
TRIM8	1.06245	3.95578e-06	0.00258245	8.40078	9.48305	ENSBTAG00000021071	similar to tripartite motif-containing 8
TUBA4A	1.21443	3.95092e-07	0.000924147	7.96685	9.19529	ENSBTAG00000030974	tubulin, alpha 4a
TUBA8	1.06359	2.55908e-05	0.0143658	9.05257	10.1395	ENSBTAG00000018530	tubulin, alpha 8
UBE2T	-1.12952	0.000167523	0.0498244	7.43038	6.30717	ENSBTAG00000004790	ubiquitin-conjugating enzyme E2T (putative)
VCAM1	-1.27152	0.000605408	0.0127082	8.317	7.11068	ENSBTAG00000037539	vascular cell adhesion molecule 1
WIF1	-1.73474	8.84324e-06	0.00393383	7.38828	5.8144	ENSBTAG00000014758	WNT inhibitory factor 1
WWC1	1.41788	6.44028e-06	0.000315638	9.03973	10.4467	ENSBTAG00000013880	similar to WW, C2 and coiled-coil domain containing 1
ZFAND5	-1.37244	7.89896e-07	0.00108961	11.6374	10.3199	ENSBTAG00000009417	zinc finger, AN1-type domain 5
ZNF608	0.93205	0.00238382	0.0262794	7.03847	8.04216	ENSBTAG00000016137	zinc finger protein 608
ZNRF3	1.31757	3.93764e-05	0.0190341	6.35659	7.69291	ENSBTAG00000022036	Zinc and ring finger 3

## Sheet: Nutr vs Conv
Gene	log2FC Nutr vs Conv	PValue	FDR	mean Conv (log2)	mean Nutr (log2)	Esembl ID	Annotation
ABCC5	0.912729	0.00242495	0.0485009	9.65124	10.5736	ENSBTAG00000038131	ATP-binding cassette, sub-family C (CFTR/MRP), member 5
ABCG8	1.23511	0.0126756	0.0305062	7.00448	7.98508	ENSBTAG00000016366	ATP-binding cassette, sub-family G (WHITE), member 8
ADAMTS14	1.38165	0.000862275	0.0160121	6.40451	7.91902	ENSBTAG00000021177	ADAM metallopeptidase with thrombospondin type 1 motif, 14
ADAMTS4	-2.99399	4.2508e-06	0.000609901	6.85922	4.34017	ENSBTAG00000013210	ADAM metallopeptidase with thrombospondin type 1 motif, 4
AK4	1.93192	5.60715e-05	0.01533	8.41901	9.97682	ENSBTAG00000030674	adenylate kinase 3-like 1; hypothetical LOC539693
ARG2	-2.08178	0.000256719	0.0441745	6.23436	4.40696	ENSBTAG00000001945	arginase, type II
ARVCF	0.9059	0.00521385	0.0399022	8.59826	9.4798	ENSBTAG00000001473	armadillo repeat gene deletes in velocardiofacial syndrome
BCOR	1.07114	0.000104821	1.0719e-05	7.65644	8.72481	ENSBTAG00000047339	BCL6 corepressor
BIKBA	-1.4674	7.38091e-05	0.00374977	11.2631	9.827	ENSBTAG00000016683	nuclear factor of kappa light polypeptide gene enhancer in B-cells inhibitor, alpha
BTG2	-1.51918	6.70154e-07	6.82066e-05	10.0517	8.53534	ENSBTAG00000015711	BTG family, member 2
C11ORF52	1.12246	0.00301237	0.0364357	6.13885	7.52272	ENSBTAG00000008661	hypothetical LOC614490
C4H7orf57	-2.37562	2.36767e-05	0.00681087	5.69074	3.29807	ENSBTAG00000035064	chromosome 7 open reading frame 57 ortholog
CACNA1H	1.92029	2.02234e-07	3.24816e-05	7.8471	9.83576	ENSBTAG00000026461	calcium channel, voltage-dependent, T type, alpha 1H subunit
CARNS1	1.84037	1.19137e-05	0.000785305	6.87713	8.70782	ENSBTAG00000017690	similar to mKIAA1394 protein
CASP16	6.21944	0.00102785	0.0452483	0	3.00542	ENSBTAG00000021407	Caspase 16, apoptosis-related cysteine peptidase (putative)
CCRN4L	-0.83816	0.0146483	0.000313588	8.67483	7.84307	ENSBTAG00000005998	CCR4 carbon catabolite repression 4-like (S. cerevisiae)
CHD4	0.596861	0.0118727	0.00529155	10.6809	11.275	ENSBTAG00000014734	chromodomain helicase DNA binding protein 4
CHI3L1	2.73542	0.000936982	0.0369563	2.90015	5.11421	ENSBTAG00000018223	similar to chitinase 3-like 1; chitinase 3-like 1 (cartilage glycoprotein-39)
CLDN5	1.08771	0.00813128	0.0303943	7.85122	8.86467	ENSBTAG00000022020	claudin 5
COL1A1	1.85276	0.000428492	0.0333103	9.99724	11.5383	ENSBTAG00000013103	collagen, type I, alpha 1
COQ10B	-1.291	9.23672e-05	0.00254772	10.0491	8.7104	ENSBTAG00000004659	coenzyme Q10 homolog B (S. cerevisiae)
DPP9	0.695162	0.00633921	0.00031871	9.03173	9.72801	ENSBTAG00000021134	similar to dipeptidyl peptidase 9 long form
DSP	0.99344	0.00441545	0.0155987	10.867	11.8573	ENSBTAG00000015106	desmoplakin
ELL2	-1.23008	0.000164115	0.0237556	8.77932	7.61233	ENSBTAG00000007214	elongation factor, RNA polymerase II, 2
ENSBTAG00000000170	1.66623	0.00410928	0.0178561	5.35743	7.14897	ENSBTAG00000000170	similar to glutathione S-transferase, theta 4
ENSBTAG00000006383	5.6334	4.93034e-05	0.0180073	4.17387	8.55847	ENSBTAG00000006383	40S ribosomal protein S3a
ENSBTAG00000027419	-5.33153	1.16943e-05	0.00226192	3.09436	0.25	ENSBTAG00000027419	similar to Prostaglandin-F synthase 1 (PGF synthase 1) (PGF 1) (Prostaglandin-D2 11 reductase 1) (PGFSI)
ENSBTAG00000032642	3.13922	1.94002e-05	0.0125917	4.5236	8.24632	ENSBTAG00000032642	glutathione S-transferase, alpha 3
ENSBTAG00000036099	3.56339	3.73719e-09	2.08809e-07	4.17956	7.66271	ENSBTAG00000036099	PREDICTED: kynurenine--oxoglutarate transaminase 1-like [Bos taurus])
ENSBTAG00000039673	-3.97508	6.05858e-05	0.00911291	3.94509	0.75	ENSBTAG00000039673	Uncharacterized protein
ENSBTAG00000047177	-2.08778	0.000368399	0.045112	8.2592	6.06512	ENSBTAG00000047177	Uncharacterized protein
ENSBTAG00000048030	-4.11874	9.83752e-06	0.00351371	6.78841	2.47672	ENSBTAG00000048030	Uncharacterized protein
ETNPPL	-1.07711	0.00560074	0.0278894	8.75027	7.79776	ENSBTAG00000010284	alanine-glyoxylate aminotransferase 2-like 1
FBXO39	-3.74159	5.45744e-05	0.00407809	3.78877	0.75	ENSBTAG00000018345	F-box protein 39
G6PC	-1.10121	0.00234067	0.00908164	13.4756	12.4734	ENSBTAG00000010184	glucose-6-phosphatase, catalytic subunit
GADD45B	-1.92907	6.6912e-05	0.0126276	10.1522	8.41633	ENSBTAG00000025462	growth arrest and DNA-damage-inducible, beta
GCLC	1.23467	0.00555411	0.0456695	8.37626	9.83793	ENSBTAG00000015571	glutamate-cysteine ligase, catalytic subunit
GPAM	0.995229	0.00176457	0.0112142	9.67365	10.6035	ENSBTAG00000011917	glycerol-3-phosphate acyltransferase, mitochondrial
GPNMB	3.25808	6.20812e-05	0.000589367	6.40237	9.37695	ENSBTAG00000000604	glycoprotein (transmembrane) nmb
GPRIN2	1.27538	0.0126744	0.00155128	3.38494	5.27979	ENSBTAG00000046597	G protein regulated inducer of neurite outgrowth 2
GSE1	1.53022	8.39088e-05	0.00195618	6.22539	7.62896	ENSBTAG00000009918	similar to Genetic suppressor element 1
HDC	-2.52201	0.000708702	0.0348373	6.47589	4.39788	ENSBTAG00000009911	histidine decarboxylase
HDHD3	0.888391	0.00275149	0.0085197	9.29867	10.2389	ENSBTAG00000000250	haloacid dehalogenase-like hydrolase domain containing 3
HP	-3.19537	8.91952e-05	0.00802262	16.4508	13.51	ENSBTAG00000006354	haptoglobin
HPGD	-1.0573	0.000310469	0.00711561	9.69763	8.69012	ENSBTAG00000025942	hydroxyprostaglandin dehydrogenase 15-(NAD)
IGFBP1	-2.2549	1.01342e-05	1.2197e-05	11.138	9.13375	ENSBTAG00000046768	Bos taurus insulin-like growth factor binding protein 1 (IGFBP1)
IHH	0.980055	0.0049112	0.0387575	8.27751	9.38876	ENSBTAG00000008452	Indian hedgehog homolog (Drosophila)
INSIG1	-1.77332	0.000625873	0.00296346	13.8643	12.0458	ENSBTAG00000001592	insulin induced gene 1
IRS2	-2.27315	4.89348e-06	0.0019578	8.38163	6.26979	ENSBTAG00000012019	Insulin receptor substrate 2
ITGA5	0.940905	0.00150421	4.51522e-05	8.62235	9.54038	ENSBTAG00000013745	integrin, alpha 5 (fibronectin receptor, alpha polypeptide)
ITIH5	1.86608	0.00288986	0.0178707	4.62114	6.27624	ENSBTAG00000013004	inter-alpha (globulin) inhibitor H5
KANK2	1.24691	0.000103137	0.000679729	7.36341	8.71499	ENSBTAG00000009568	KN motif and ankyrin repeat domains 2
KEL	-1.91202	2.18324e-05	0.00158188	6.77209	4.89232	ENSBTAG00000014533	Kell blood group, metallo-endopeptidase
KL	3.8983	0.000260465	0.00486476	0.773976	4.08746	ENSBTAG00000013984	klotho
LAMA5	0.896778	0.00152371	0.0210494	8.9442	9.77903	ENSBTAG00000003061	GATA binding protein 5; similar to TBP-associated factor 4
LURAP1L	-1.61451	9.53197e-08	4.73044e-14	8.85332	7.24413	ENSBTAG00000010431	Bos taurus leucine rich adaptor protein 1-like (LURAP1L), mRNA
MARC1	1.62579	0.00433118	0.0204652	4.14244	5.64877	ENSBTAG00000047287	Mitochondrial amidoxime reducing component 1
MARCO	-2.12308	0.0130714	0.00581361	6.93107	5.50369	ENSBTAG00000018473	Macrophage receptor with collagenous structure
MOB3C	-0.925285	0.0112766	0.00811137	9.9599	9.06499	ENSBTAG00000023551	MOB1, Mps One Binder kinase activator-like 2C (yeast)
MPZL2	2.3538	0.000173594	0.0221415	4.84542	7.47295	ENSBTAG00000033510	myelin protein zero-like 2
MT1A	-2.32608	0.0098253	0.0404285	14.0698	11.2992	ENSBTAG00000038067	metallothionein 1E
MT1E	-2.46573	0.00396824	0.024273	9.77667	7.67223	ENSBTAG00000038706	metallothionein 1E
MT1E	-1.92295	0.0113032	0.0367417	11.9207	10.1994	ENSBTAG00000001595	Bos taurus metallothionein 1E (MT1E), mRNA. [
MXRA5	4.28851	0.000214007	0.0030385	1.10731	5.03091	ENSBTAG00000022150	matrix-remodelling associated 5
MYC	-2.35838	1.51787e-05	0.00157706	8.87217	6.65435	ENSBTAG00000008409	v-myc myelocytomatosis viral oncogene homolog (avian)
NEDD9	-0.851418	0.00161344	0.0278849	10.2367	9.42648	ENSBTAG00000006287	neural precursor cell expressed, developmentally down-regulated 9
NKD1	1.55046	0.00278847	0.00989112	4.934	6.4908	ENSBTAG00000012295	naked cuticle homolog 1 (Drosophila)
NR1D1	-1.92896	3.71745e-10	5.21797e-06	9.38156	7.40815	ENSBTAG00000012178	nuclear receptor subfamily 1, group D, member 1; similar to nuclear receptor subfamily 1, group D, member 1
NYNRIN	2.41108	0.000120662	0.00136687	5.11245	7.32542	ENSBTAG00000007149	similar to Integrase catalytic domain-containing protein KIAA1305 (Pol-like protein)
PALMD	1.59901	1.13475e-05	0.000573159	7.92552	9.42623	ENSBTAG00000017655	palmdelphin
PCSK2	-3.83388	0.000229324	0.0307472	4.35559	0.646241	ENSBTAG00000008687	proprotein convertase subtilisin/kexin type 2
PDK4	-1.22037	0.00348919	9.16887e-06	10.9663	9.73277	ENSBTAG00000014069	pyruvate dehydrogenase kinase, isozyme 4
PFKFB2	1.56035	0.000110503	0.013915	6.12591	7.84129	ENSBTAG00000002126	6-phosphofructo-2-kinase/fructose-2,6-biphosphatase 2
PIM1	-2.16675	7.45594e-05	0.0103699	9.72419	8.03476	ENSBTAG00000000396	pim-1 oncogene
PLEKHH3	1.63453	0.0001793	0.000302754	7.05236	8.45263	ENSBTAG00000019090	pleckstrin homology domain containing, family H (with MyTH4 domain) member 3
PLIN2	-2.92445	0.00013151	0.033545	9.58328	8.06735	ENSBTAG00000005718	adipose differentiation-related protein
PROSER2	1.90062	1.77071e-07	8.86752e-09	8.64348	10.596	ENSBTAG00000039571	hypothetical protein LOC781700
PRSS22	-3.65174	3.31826e-06	0.00352778	4.62088	1.14624	ENSBTAG00000020582	protease, serine, 22
RASGEF1B	-0.752881	0.00539715	0.00260259	11.8291	11.0755	ENSBTAG00000006561	RasGEF domain family, member 1B
RBP5	-1.81848	0.000871655	0.0358798	10.6649	8.3754	ENSBTAG00000008127	retinol binding protein 5, cellular
REC8	-5.16924	3.23744e-05	8.84797e-05	5.13496	2.2611	ENSBTAG00000002705	REC8 meiotic recombination protein
RHOB	-1.25662	0.00133301	0.00349856	12.1547	10.9652	ENSBTAG00000046054	ras homolog gene family, member B (RHOB)
RND1	1.08154	0.00434014	0.000333207	7.6172	8.62937	ENSBTAG00000018773	Rho family GTPase 1
RNF43	1.65714	0.000291879	0.0233462	5.98434	8.28458	ENSBTAG00000020119	ring finger protein 43
ROR2	-2.76374	0.00120935	0.0301902	4.67181	2.3072	ENSBTAG00000005092	receptor tyrosine kinase-like orphan receptor 2
RORC	1.58445	9.69136e-08	0.000334843	8.4801	10.0324	ENSBTAG00000017405	RAR-related orphan receptor C
RPL15	5.27364	7.19762e-05	0.000676245	0.333333	3.64056	ENSBTAG00000033080	hypothetical LOC784205; ribosomal protein L15
RSC1A1	-0.690154	0.0146829	0.0180043	10.3589	9.62067	ENSBTAG00000039662	Regulatory solute carrier protein, family 1, member 1
RTN4R	1.54235	0.00660301	0.0490347	4.29345	5.87693	ENSBTAG00000046677	Reticulon 4 receptor
RTN4RL1	3.67017	0.000329534	0.0155683	1.68146	5.55813	ENSBTAG00000012302	reticulon 4 receptor-like 1
RXRG	-2.95418	0.000103788	0.0359804	8.11789	6.42155	ENSBTAG00000016801	retinoid X receptor, gamma
S1PR3	-0.874984	0.00419867	0.00164357	10.56	9.70506	ENSBTAG00000011374	sphingosine-1-phosphate receptor 3
SAMD11	1.81373	1.25833e-05	0.00255131	5.18741	6.97275	ENSBTAG00000008739	ENSBTAG00000008739
SDS	-1.47654	0.00267143	0.017777	10.3022	8.81281	ENSBTAG00000031814	similar to serine dehydratase; serine dehydratase
SEMA4B	1.1422	0.000236554	0.000145905	8.19157	9.36216	ENSBTAG00000021273	similar to Semaphorin-4B
SFRP1	-1.61745	0.00222414	0.0311086	9.25833	7.72294	ENSBTAG00000027625	secreted frizzled-related protein 1
SLC17A3	1.16323	0.000100755	0.0301646	8.91721	10.0776	ENSBTAG00000003797	solute carrier family 17 (sodium phosphate), member 3
SLC25A48	-1.5903	2.80451e-05	0.00674228	8.21949	6.65522	ENSBTAG00000018287	mitochondrial carrier protein-like
SLC2A5	-2.29927	0.000162126	0.0455386	7.99709	5.58288	ENSBTAG00000034323	similar to SLC2A5 protein; solute carrier family 2 (facilitated glucose/fructose transporter), member 5
SLCO4A1	-2.73265	4.95203e-06	0.00274932	6.85252	4.34301	ENSBTAG00000016388	solute carrier organic anion transporter family, member 4A1
SMAP2	-1.08376	0.000114088	0.0388283	10.8558	9.83067	ENSBTAG00000021922	similar to stromal membrane-associated GTPase-activating protein 2; small ArfGAP2
SMCT1	-3.22701	0.00178826	0.0286584	5.22514	4.06625	ENSBTAG00000011525	solute carrier family 5 (iodide transporter), member 8
SNTB1	1.18867	0.00012142	0.00953725	9.16456	10.3274	ENSBTAG00000044126	syntrophin, beta 1 (dystrophin-associated protein A1, 59kDa, basic component 1)
SPNS2	1.17479	0.012585	0.0177867	6.64404	7.93845	ENSBTAG00000007429	spinster homolog 2 (Drosophila)
SRM	-1.25758	0.00381009	0.0365227	7.41349	6.32767	ENSBTAG00000005304	spermidine synthase
THY1	1.57945	0.000983296	0.0472357	6.24525	7.68811	ENSBTAG00000019627	Thy-1 cell surface antigen
TMCC3	-1.6413	3.41631e-06	0.00302718	9.07717	7.49617	ENSBTAG00000014375	transmembrane and coiled-coil domain family 3
TMEM86B	-0.830647	0.00790794	0.0353075	10.2676	9.45287	ENSBTAG00000012189	transmembrane protein 86B
TPSB1	7.45164	5.00916e-06	0.0031506	0	3.56346	ENSBTAG00000016520	similar to TPSB1 protein
TRIM8	0.720982	0.00413137	0.00258245	8.76189	9.48305	ENSBTAG00000021071	similar to tripartite motif-containing 8
TTC39C	0.872228	0.000358689	0.0114014	8.53993	9.41428	ENSBTAG00000005635	similar to TPR repeat-containing protein C18orf17
WIF1	-1.57342	0.000135993	0.00393383	7.36364	5.8144	ENSBTAG00000014758	WNT inhibitory factor 1
ZNF608	1.21105	0.000416214	0.0262794	6.77982	8.04216	ENSBTAG00000016137	zinc finger protein 608
