# Supplementary material for: Transcriptomic Changes in Liver of Young Bulls Caused by Diets Low in Mineral and Protein Contents and Supplemented with n-3 Fatty Acids and Conjugated Linoleic Acid
Source: PLoS One. 2016 Dec 8;11(12):e0167747. doi: 10.1371/journal.pone.0167747 (PMC5145186; doi:10.1371/journal.pone.0167747)
Supplement: S4 Table — The ratio values (number of molecules in a given pathway that meets cut criteria, divided by total number of molecules that make up that pathway) are also presented. (XLSX) [file pone.0167747.s006.xlsx]

## Sheet: Pathways_LowI vs Conv
Ingenuity Canonical Pathways	-log(p-value)	Ratio	z-score	Molecules
Superpathway of Cholesterol Biosynthesis	5.57	0.143	NaN	FDFT1,HSD17B7,HMGCR,HMGCS1
LXR/RXR Activation	3.06	0.0331	NaN	FDFT1,FASN,ARG2,HMGCR
Cholesterol Biosynthesis I	3.03	0.154	NaN	FDFT1,HSD17B7
Mevalonate Pathway I	3.03	0.154	NaN	HMGCR,HMGCS1
Cholesterol Biosynthesis II (via 24,25-dihydrolanosterol)	3.03	0.154	NaN	FDFT1,HSD17B7
Cholesterol Biosynthesis III (via Desmosterol)	3.03	0.154	NaN	FDFT1,HSD17B7
Superpathway of Geranylgeranyldiphosphate Biosynthesis I (via Mevalonate)	2.8	0.118	NaN	HMGCR,HMGCS1
UDP-N-acetyl-D-galactosamine Biosynthesis I	2.45	1	NaN	GALE
AMPK Signaling	2.44	0.0223	NaN	FASN,AK4,HMGCR,ADRB2
Epoxysqualene Biosynthesis	2.15	0.5	NaN	FDFT1
Palmitate Biosynthesis I (Animals)	2.15	0.5	NaN	FASN
Spermidine Biosynthesis I	2.15	0.5	NaN	SRM
Fatty Acid Biosynthesis Initiation II	2.15	0.5	NaN	FASN
L-serine Degradation	1.98	0.333	NaN	SDS
Arginine Degradation I (Arginase Pathway)	1.85	0.25	NaN	ARG2
Galactose Degradation I (Leloir Pathway)	1.76	0.2	NaN	GALE
Role of Macrophages, Fibroblasts and Endothelial Cells in Rheumatoid Arthritis	1.68	0.0134	NaN	ROR2,SFRP1,FCGR1A,ADAMTS4
Urea Cycle	1.68	0.167	NaN	ARG2
Arginine Degradation VI (Arginase 2 Pathway)	1.68	0.167	NaN	ARG2
Zymosterol Biosynthesis	1.68	0.167	NaN	HSD17B7
Remodeling of Epithelial Adherens Junctions	1.62	0.0294	NaN	TUBA8,TUBA4A
T Helper Cell Differentiation	1.59	0.0282	NaN	FCER1G,RORC
Airway Pathology in Chronic Obstructive Pulmonary Disease	1.56	0.125	NaN	CXCL3
Citrulline Biosynthesis	1.56	0.125	NaN	ARG2
Breast Cancer Regulation by Stathmin1	1.53	0.0157	NaN	TUBA8,PPP1R3C,TUBA4A
UDP-N-acetyl-D-galactosamine Biosynthesis II	1.51	0.111	NaN	GALE
Ketogenesis	1.46	0.1	NaN	HMGCS1
Glycine Betaine Degradation	1.46	0.1	NaN	SDS
TR/RXR Activation	1.44	0.0235	NaN	HP,FASN
HIPPO signaling	1.43	0.0233	NaN	WWC1,PPP1R3C
Role of IL-17A in Psoriasis	1.35	0.0769	NaN	CXCL3
Isoleucine Degradation I	1.32	0.0714	NaN	SDS
Superpathway of Citrulline Metabolism	1.32	0.0714	NaN	ARG2
Colanic Acid Building Blocks Biosynthesis	1.32	0.0714	NaN	GALE
phagosome formation	1.24	0.018	NaN	FCER1G,FCGR1A
Valine Degradation I	1.21	0.0556	NaN	SDS
14-3-3-mediated Signaling	1.2	0.0171	NaN	TUBA8,TUBA4A
GADD45 Signaling	1.19	0.0526	NaN	GADD45G
phagosome maturation	1.18	0.0167	NaN	TUBA8,TUBA4A
Glucocorticoid Receptor Signaling	1.14	0.0109	NaN	CXCL3,FCGR1A,ADRB2
Adipogenesis pathway	1.13	0.0157	NaN	ARNTL,CCRN4L
Pyrimidine Deoxyribonucleotides De Novo Biosynthesis I	1.13	0.0455	NaN	AK4
Lipid Antigen Presentation by CD1	1.06	0.0385	NaN	FCER1G
Epithelial Adherens Junction Signaling	1.03	0.0137	NaN	TUBA8,TUBA4A
Glutathione-mediated Detoxification	1.01	0.0345	NaN	Gsta4
Pyrimidine Ribonucleotides Interconversion	1.01	0.0345	NaN	AK4
Gap Junction Signaling	0.987	0.0129	NaN	TUBA8,TUBA4A
Pyrimidine Ribonucleotides De Novo Biosynthesis	0.986	0.0323	NaN	AK4
Fatty Acid ë_-oxidation I	0.986	0.0323	NaN	SDS
Cytotoxic T Lymphocyte-mediated Apoptosis of Target Cells	0.973	0.0312	NaN	FCER1G
Germ Cell-Sertoli Cell Junction Signaling	0.964	0.0125	NaN	TUBA8,TUBA4A
Circadian Rhythm Signaling	0.96	0.0303	NaN	ARNTL
Dopamine-DARPP32 Feedback in cAMP Signaling	0.96	0.0124	NaN	KCNJ2,PPP1R3C
Cell Cycle Regulation by BTG Family Proteins	0.936	0.0286	NaN	CCRN4L
Acute Phase Response Signaling	0.925	0.0118	NaN	HP,SERPINA3
Stearate Biosynthesis I (Animals)	0.924	0.0278	NaN	FASN
Role of NFAT in Regulation of the Immune Response	0.917	0.0117	NaN	FCER1G,FCGR1A
NF-ë¼B Signaling	0.908	0.0116	NaN	CARD10,FCER1G
Estrogen Biosynthesis	0.902	0.0263	NaN	HSD17B7
Sertoli Cell-Sertoli Cell Junction Signaling	0.888	0.0112	NaN	TUBA8,TUBA4A
Dendritic Cell Maturation	0.884	0.0112	NaN	FCER1G,FCGR1A
Role of PKR in Interferon Induction and Antiviral Response	0.882	0.025	NaN	FCGR1A
Neuroprotective Role of THOP1 in Alzheimer's Disease	0.882	0.025	NaN	SERPINA3
Production of Nitric Oxide and Reactive Oxygen Species in Macrophages	0.88	0.0111	NaN	PPP1R3C,ARG2
Graft-versus-Host Disease Signaling	0.808	0.0208	NaN	FCER1G
Autoimmune Thyroid Disease Signaling	0.8	0.0204	NaN	FCER1G
Hematopoiesis from Pluripotent Stem Cells	0.784	0.0196	NaN	FCER1G
Role of IL-17A in Arthritis	0.762	0.0185	NaN	CXCL3
Role of Osteoblasts, Osteoclasts and Chondrocytes in Rheumatoid Arthritis	0.746	0.00913	NaN	SFRP1,ADAMTS4
Systemic Lupus Erythematosus Signaling	0.743	0.00909	NaN	FCER1G,FCGR1A
Nur77 Signaling in T Lymphocytes	0.74	0.0175	NaN	FCER1G
ATM Signaling	0.727	0.0169	NaN	GADD45G
Axonal Guidance Signaling	0.711	0.00693	NaN	TUBA8,TUBA4A,ADAMTS4
Estrogen-Dependent Breast Cancer Signaling	0.701	0.0159	NaN	HSD17B7
PCP pathway	0.701	0.0159	NaN	ROR2
Calcium-induced T Lymphocyte Apoptosis	0.695	0.0156	NaN	FCER1G
IL-17A Signaling in Airway Cells	0.695	0.0156	NaN	CXCL3
IL-10 Signaling	0.672	0.0147	NaN	ARG2
CCR5 Signaling in Macrophages	0.666	0.0145	NaN	FCER1G
Melatonin Signaling	0.661	0.0143	NaN	RORC
GPCR-Mediated Integration of Enteroendocrine Signaling Exemplified by an L Cell	0.655	0.0141	NaN	ADRB2
TREM1 Signaling	0.634	0.0133	NaN	CXCL3
Dopamine Receptor Signaling	0.619	0.0128	NaN	PPP1R3C
Allograft Rejection Signaling	0.583	0.0116	NaN	FCER1G
CTLA4 Signaling in Cytotoxic T Lymphocytes	0.574	0.0114	NaN	FCER1G
Altered T Cell and B Cell Signaling in Rheumatoid Arthritis	0.574	0.0114	NaN	FCER1G
OX40 Signaling Pathway	0.57	0.0112	NaN	FCER1G
Apoptosis Signaling	0.57	0.0112	NaN	GAS2
Communication between Innate and Adaptive Immune Cells	0.562	0.011	NaN	FCER1G
Death Receptor Signaling	0.558	0.0109	NaN	GAS2
Fcë_ Receptor-mediated Phagocytosis in Macrophages and Monocytes	0.554	0.0108	NaN	FCGR1A
Salvage Pathways of Pyrimidine Ribonucleotides	0.554	0.0108	NaN	AK4
SAPK/JNK Signaling	0.55	0.0106	NaN	FCER1G
p53 Signaling	0.535	0.0102	NaN	GADD45G
CDK5 Signaling	0.531	0.0101	NaN	PPP1R3C
Nitric Oxide Signaling in the Cardiovascular System	0.527	0.01	NaN	ARG2
iCOS-iCOSL Signaling in T Helper Cells	0.499	0.00926	NaN	FCER1G
Fc Epsilon RI Signaling	0.496	0.00917	NaN	FCER1G
Gë±s Signaling	0.496	0.00917	NaN	ADRB2
Natural Killer Cell Signaling	0.493	0.00909	NaN	FCER1G
Type I Diabetes Mellitus Signaling	0.493	0.00909	NaN	FCER1G
CD28 Signaling in T Helper Cells	0.468	0.00847	NaN	FCER1G
PKCëü Signaling in T Lymphocytes	0.468	0.00847	NaN	FCER1G
Synaptic Long Term Potentiation	0.465	0.0084	NaN	PPP1R3C
FXR/RXR Activation	0.442	0.00787	NaN	FASN
PI3K Signaling in B Lymphocytes	0.44	0.00781	NaN	CARD10
Hereditary Breast Cancer Signaling	0.437	0.00775	NaN	GADD45G
D-myo-inositol (1,4,5,6)-Tetrakisphosphate Biosynthesis	0.434	0.00769	NaN	PALD1
D-myo-inositol (3,4,5,6)-tetrakisphosphate Biosynthesis	0.434	0.00769	NaN	PALD1
Cardiac ë_-adrenergic Signaling	0.427	0.00752	NaN	PPP1R3C
Insulin Receptor Signaling	0.424	0.00746	NaN	PPP1R3C
Regulation of eIF4 and p70S6K Signaling	0.395	0.00685	NaN	RPS3A
D-myo-inositol-5-phosphate Metabolism	0.395	0.00685	NaN	PALD1
3-phosphoinositide Degradation	0.393	0.0068	NaN	PALD1
3-phosphoinositide Biosynthesis	0.369	0.00633	NaN	PALD1
Tec Kinase Signaling	0.369	0.00633	NaN	FCER1G
Cdc42 Signaling	0.351	0.00599	NaN	FCER1G
Wnt/ë_-catenin Signaling	0.347	0.00592	NaN	SFRP1
B Cell Receptor Signaling	0.335	0.00568	NaN	CARD10
Granulocyte Adhesion and Diapedesis	0.333	0.00565	NaN	CXCL3
PPARë±/RXRë± Activation	0.329	0.00559	NaN	FASN
Hepatic Fibrosis / Hepatic Stellate Cell Activation	0.322	0.00546	NaN	CXCL3
Clathrin-mediated Endocytosis Signaling	0.319	0.00541	NaN	HIP1R
EIF2 Signaling	0.319	0.00541	NaN	RPS3A
ERK/MAPK Signaling	0.316	0.00535	NaN	PPP1R3C
mTOR Signaling	0.314	0.00532	NaN	RPS3A
Agranulocyte Adhesion and Diapedesis	0.312	0.00529	NaN	CXCL3
Superpathway of Inositol Phosphate Compounds	0.303	0.00513	NaN	PALD1
LPS/IL-1 Mediated Inhibition of RXR Function	0.268	0.00457	NaN	HMGCS1
cAMP-mediated signaling	0.268	0.00457	NaN	ADRB2
Cardiac Hypertrophy Signaling	0.263	0.00448	NaN	ADRB2
Phospholipase C Signaling	0.244	0.00418	NaN	FCER1G
G-Protein Coupled Receptor Signaling	0.225	0.00391	NaN	ADRB2

## Sheet: Pathways_ Nutr vs LowI
Ingenuity Canonical Pathways	-log(p-value)	Ratio	z-score	Molecules
Superpathway of Cholesterol Biosynthesis	4.37	0.143	NaN	FDFT1,HSD17B7,HMGCR,HMGCS1
phagosome formation	2.94	0.045	NaN	RHOB,FCER1G,ITGA5,FCGR1A,MARCO
LXR/RXR Activation	2.77	0.0413	NaN	ABCG8,FDFT1,RXRG,FASN,HMGCR
AMPK Signaling	2.76	0.0335	0.816	FASN,IRS2,HMGCR,MAPK12,PFKFB2,ADRB2
Cholesterol Biosynthesis I	2.43	0.154	NaN	FDFT1,HSD17B7
Mevalonate Pathway I	2.43	0.154	NaN	HMGCR,HMGCS1
Cholesterol Biosynthesis II (via 24,25-dihydrolanosterol)	2.43	0.154	NaN	FDFT1,HSD17B7
Cholesterol Biosynthesis III (via Desmosterol)	2.43	0.154	NaN	FDFT1,HSD17B7
Molecular Mechanisms of Cancer	2.35	0.0219	NaN	MYC,RHOB,SMAD7,ITGA5,IHH,MAPK12,NOTCH1,ARHGEF9
Superpathway of Geranylgeranyldiphosphate Biosynthesis I (via Mevalonate)	2.2	0.118	NaN	HMGCR,HMGCS1
Histamine Biosynthesis	2.15	1	NaN	HDC
UDP-N-acetyl-D-galactosamine Biosynthesis I	2.15	1	NaN	GALE
GADD45 Signaling	2.11	0.105	NaN	GADD45B,GADD45G
ATM Signaling	2.07	0.0508	NaN	GADD45B,GADD45G,MAPK12
Sertoli Cell-Sertoli Cell Junction Signaling	2.06	0.0281	NaN	CLDN5,TUBA8,TUBA4A,ITGA5,MAPK12
ILK Signaling	1.98	0.0269	-1	MYC,RHOB,IRS2,MAPK12,DSP
RAR Activation	1.94	0.0263	NaN	RXRG,DUSP1,SMAD7,RBP5,MAPK12
Axonal Guidance Signaling	1.92	0.0185	NaN	RND1,TUBA8,TUBA4A,ITGA5,EPHB3,KEL,SEMA4B,RTN4R
FXR/RXR Activation	1.9	0.0315	NaN	ABCG8,FASN,G6PC,MAPK12
Epoxysqualene Biosynthesis	1.85	0.5	NaN	FDFT1
Palmitate Biosynthesis I (Animals)	1.85	0.5	NaN	FASN
Fatty Acid Biosynthesis Initiation II	1.85	0.5	NaN	FASN
STAT3 Pathway	1.82	0.0411	NaN	MYC,PIM1,MAPK12
Reelin Signaling in Neurons	1.73	0.038	NaN	ITGA5,MAPK12,ARHGEF9
Glutathione Biosynthesis	1.68	0.333	NaN	GCLC
TR/RXR Activation	1.65	0.0353	NaN	RXRG,FASN,G6PC
Circadian Rhythm Signaling	1.64	0.0606	NaN	ARNTL,NR1D1
PAK Signaling	1.6	0.0337	NaN	ITGA5,EPHB3,MAPK12
Cell Cycle Regulation by BTG Family Proteins	1.6	0.0571	NaN	BTG2,CCRN4L
Tec Kinase Signaling	1.59	0.0253	0	RHOB,FCER1G,ITGA5,MAPK12
Germ Cell-Sertoli Cell Junction Signaling	1.57	0.025	NaN	TUBA8,RHOB,TUBA4A,MAPK12
Retinoate Biosynthesis II	1.55	0.25	NaN	RBP5
Thyroid Cancer Signaling	1.49	0.05	NaN	MYC,RXRG
CDK5 Signaling	1.48	0.0303	NaN	LAMA5,PPP1R3C,MAPK12
Galactose Degradation I (Leloir Pathway)	1.46	0.2	NaN	GALE
Granulocyte Adhesion and Diapedesis	1.43	0.0226	NaN	CXCL3,CLDN5,ITGA5,THY1
Dendritic Cell Maturation	1.42	0.0223	NaN	COL1A1,FCER1G,MAPK12,FCGR1A
Zymosterol Biosynthesis	1.38	0.167	NaN	HSD17B7
ERK/MAPK Signaling	1.36	0.0214	0	MYC,DUSP1,PPP1R3C,ITGA5
Glucocorticoid Receptor Signaling	1.34	0.0182	NaN	CXCL3,DUSP1,MAPK12,FCGR1A,ADRB2
Breast Cancer Regulation by Stathmin1	1.33	0.0209	NaN	TUBA8,PPP1R3C,TUBA4A,ARHGEF9
14-3-3-mediated Signaling	1.3	0.0256	NaN	TUBA8,TUBA4A,MAPK12
p38 MAPK Signaling	1.3	0.0256	NaN	MYC,DUSP1,MAPK12
Amyloid Processing	1.3	0.0392	NaN	CAPN2,MAPK12
Leukocyte Extravasation Signaling	1.28	0.0202	NaN	CLDN5,ITGA5,THY1,MAPK12
Semaphorin Signaling in Neurons	1.27	0.0377	NaN	RND1,RHOB
Integrin Signaling	1.26	0.0199	NaN	RHOB,ITGA5,CAPN2,NEDD9
Airway Pathology in Chronic Obstructive Pulmonary Disease	1.26	0.125	NaN	CXCL3
Role of IL-17A in Arthritis	1.25	0.037	NaN	CXCL3,MAPK12
Thrombopoietin Signaling	1.24	0.0364	NaN	MYC,IRS2
Actin Nucleation by ARP-WASP Complex	1.22	0.0357	NaN	RHOB,ITGA5
Regulation of Cellular Mechanics by Calpain Protease	1.21	0.0351	NaN	ITGA5,CAPN2
UDP-N-acetyl-D-galactosamine Biosynthesis II	1.21	0.111	NaN	GALE
Myc Mediated Apoptosis Signaling	1.2	0.0345	NaN	MYC,MAPK12
Ketogenesis	1.16	0.1	NaN	HMGCS1
Role of Osteoblasts, Osteoclasts and Chondrocytes in Rheumatoid Arthritis	1.15	0.0183	NaN	COL1A1,WIF1,ITGA5,MAPK12
Calcium-induced T Lymphocyte Apoptosis	1.12	0.0312	NaN	FCER1G,CAPN2
IL-17A Signaling in Airway Cells	1.12	0.0312	NaN	CXCL3,MAPK12
Pyridoxal 5'-phosphate Salvage Pathway	1.12	0.0312	NaN	PIM1,G6PC
PXR/RXR Activation	1.09	0.0299	NaN	G6PC,IGFBP1
GDNF Family Ligand-Receptor Interactions	1.08	0.0294	NaN	IRS2,MAPK12
Remodeling of Epithelial Adherens Junctions	1.08	0.0294	NaN	TUBA8,TUBA4A
Signaling by Rho Family GTPases	1.07	0.0171	0	RHOB,ITGA5,MAPK12,ARHGEF9
Epithelial Adherens Junction Signaling	1.07	0.0205	NaN	TUBA8,TUBA4A,NOTCH1
CCR5 Signaling in Macrophages	1.07	0.029	NaN	FCER1G,MAPK12
Agrin Interactions at Neuromuscular Junction	1.07	0.029	NaN	ITGA5,MAPK12
Role of IL-17A in Psoriasis	1.05	0.0769	NaN	CXCL3
Phospholipase C Signaling	1.05	0.0167	NaN	RHOB,FCER1G,ITGA5,ARHGEF9
Small Cell Lung Cancer Signaling	1.05	0.0282	NaN	MYC,RXRG
Colanic Acid Building Blocks Biosynthesis	1.02	0.0714	NaN	GALE
TREM1 Signaling	1.01	0.0267	NaN	CXCL3,ITGA5
BMP signaling pathway	0.996	0.0263	NaN	SMAD7,MAPK12
nNOS Signaling in Skeletal Muscle Cells	0.996	0.0667	NaN	SNTB1
The Visual Cycle	0.996	0.0667	NaN	RBP5
ë_-glutamyl Cycle	0.996	0.0667	NaN	GCLC
VDR/RXR Activation	0.977	0.0256	NaN	RXRG,IGFBP1
CDP-diacylglycerol Biosynthesis I	0.969	0.0625	NaN	GPAM
Parkinson's Signaling	0.969	0.0625	NaN	MAPK12
Acute Myeloid Leukemia Signaling	0.968	0.0253	NaN	MYC,PIM1
Cdc42 Signaling	0.939	0.018	NaN	FCER1G,ITGA5,MAPK12
Acute Phase Response Signaling	0.928	0.0178	NaN	SERPINA3,RBP5,MAPK12
Phosphatidylglycerol Biosynthesis II (Non-plastidic)	0.921	0.0556	NaN	GPAM
FGF Signaling	0.916	0.0235	NaN	FGF12,MAPK12
HIPPO signaling	0.907	0.0233	NaN	WWC1,PPP1R3C
RhoGDI Signaling	0.906	0.0173	NaN	RHOB,ITGA5,ARHGEF9
Bladder Cancer Signaling	0.899	0.023	NaN	MYC,FGF12
FAK Signaling	0.899	0.023	NaN	ITGA5,CAPN2
TGF-ë_ Signaling	0.899	0.023	NaN	SMAD7,MAPK12
Neuregulin Signaling	0.891	0.0227	NaN	MYC,ITGA5
OX40 Signaling Pathway	0.883	0.0225	NaN	FCER1G,MAPK12
Apoptosis Signaling	0.883	0.0225	NaN	GAS2,CAPN2
DNA Methylation and Transcriptional Repression Signaling	0.878	0.05	NaN	CHD4
Production of Nitric Oxide and Reactive Oxygen Species in Macrophages	0.869	0.0167	NaN	RHOB,PPP1R3C,MAPK12
Regulation of Actin-based Motility by Rho	0.868	0.022	NaN	RHOB,ITGA5
Hepatic Fibrosis / Hepatic Stellate Cell Activation	0.854	0.0164	NaN	COL1A1,CXCL3,SMAD7
Salvage Pathways of Pyrimidine Ribonucleotides	0.852	0.0215	NaN	PIM1,G6PC
SAPK/JNK Signaling	0.845	0.0213	NaN	FCER1G,MAPK12
Clathrin-mediated Endocytosis Signaling	0.844	0.0162	NaN	FGF12,ITGA5,HIP1R
Polyamine Regulation in Colon Cancer	0.84	0.0455	NaN	MYC
Mouse Embryonic Stem Cell Pluripotency	0.838	0.0211	NaN	MYC,MAPK12
Agranulocyte Adhesion and Diapedesis	0.824	0.0159	NaN	CXCL3,CLDN5,ITGA5
IGF-1 Signaling	0.823	0.0206	NaN	IRS2,IGFBP1
p53 Signaling	0.816	0.0204	NaN	GADD45B,GADD45G
Thrombin Signaling	0.814	0.0157	NaN	RHOB,MAPK12,ARHGEF9
Antioxidant Action of Vitamin C	0.809	0.0202	NaN	SLC2A5,MAPK12
IL-22 Signaling	0.805	0.0417	NaN	MAPK12
Estrogen-mediated S-phase Entry	0.805	0.0417	NaN	MYC
Cholecystokinin/Gastrin-mediated Signaling	0.796	0.0198	NaN	RHOB,MAPK12
Paxillin Signaling	0.796	0.0198	NaN	ITGA5,MAPK12
HIF1ë± Signaling	0.789	0.0196	NaN	SLC2A5,MAPK12
IL-17A Signaling in Gastric Cells	0.789	0.04	NaN	MAPK12
Role of JAK family kinases in IL-6-type Cytokine Signaling	0.789	0.04	NaN	MAPK12
Lipid Antigen Presentation by CD1	0.773	0.0385	NaN	FCER1G
HGF Signaling	0.769	0.019	NaN	ITGA5,MAPK12
Pancreatic Adenocarcinoma Signaling	0.763	0.0189	NaN	MAPK12,NOTCH1
Fc Epsilon RI Signaling	0.744	0.0183	NaN	FCER1G,MAPK12
Sphingosine-1-phosphate Signaling	0.744	0.0183	NaN	S1PR3,RHOB
Type I Diabetes Mellitus Signaling	0.738	0.0182	NaN	FCER1G,MAPK12
Intrinsic Prothrombin Activation Pathway	0.73	0.0345	NaN	COL1A1
4-1BB Signaling in T Lymphocytes	0.704	0.0323	NaN	MAPK12
IL-6 Signaling	0.703	0.0172	NaN	COL1A1,MAPK12
Type II Diabetes Mellitus Signaling	0.698	0.0171	NaN	IRS2,MAPK12
cAMP-mediated signaling	0.694	0.0137	NaN	S1PR3,DUSP1,ADRB2
CD28 Signaling in T Helper Cells	0.692	0.0169	NaN	FCER1G,MAPK12
Cytotoxic T Lymphocyte-mediated Apoptosis of Target Cells	0.692	0.0312	NaN	FCER1G
HMGB1 Signaling	0.681	0.0167	NaN	RHOB,MAPK12
phagosome maturation	0.681	0.0167	NaN	TUBA8,TUBA4A
Retinoate Biosynthesis I	0.68	0.0303	NaN	RBP5
Retinol Biosynthesis	0.68	0.0303	NaN	RBP5
Cardiac Hypertrophy Signaling	0.679	0.0135	NaN	RHOB,MAPK12,ADRB2
IL-9 Signaling	0.669	0.0294	NaN	IRS2
Oncostatin M Signaling	0.669	0.0294	NaN	CHI3L1
Inhibition of Angiogenesis by TSP1	0.669	0.0294	NaN	MAPK12
IL-17A Signaling in Fibroblasts	0.658	0.0286	NaN	MAPK12
Role of JAK2 in Hormone-like Cytokine Signaling	0.658	0.0286	NaN	IRS2
Triacylglycerol Biosynthesis	0.658	0.0286	NaN	GPAM
Stearate Biosynthesis I (Animals)	0.647	0.0278	NaN	FASN
Adipogenesis pathway	0.645	0.0157	NaN	ARNTL,CCRN4L
Estrogen Receptor Signaling	0.645	0.0157	NaN	G6PC,IGFBP1
PI3K Signaling in B Lymphocytes	0.64	0.0156	NaN	CARD10,IRS2
Hereditary Breast Cancer Signaling	0.635	0.0155	NaN	GADD45B,GADD45G
Colorectal Cancer Metastasis Signaling	0.632	0.0127	NaN	MYC,RHOB,MAPK12
D-myo-inositol (1,4,5,6)-Tetrakisphosphate Biosynthesis	0.63	0.0154	NaN	DUSP1,PALD1
D-myo-inositol (3,4,5,6)-tetrakisphosphate Biosynthesis	0.63	0.0154	NaN	DUSP1,PALD1
April Mediated Signaling	0.626	0.0263	NaN	MAPK12
Estrogen Biosynthesis	0.626	0.0263	NaN	HSD17B7
Notch Signaling	0.626	0.0263	NaN	NOTCH1
Human Embryonic Stem Cell Pluripotency	0.611	0.0149	NaN	S1PR3,SMAD7
Insulin Receptor Signaling	0.611	0.0149	NaN	PPP1R3C,IRS2
Role of PKR in Interferon Induction and Antiviral Response	0.607	0.025	NaN	FCGR1A
B Cell Activating Factor Signaling	0.607	0.025	NaN	MAPK12
Neuroprotective Role of THOP1 in Alzheimer's Disease	0.607	0.025	NaN	SERPINA3
MIF Regulation of Innate Immunity	0.598	0.0244	NaN	MAPK12
Fcë_RIIB Signaling in B Lymphocytes	0.598	0.0244	NaN	MAPK12
UVC-Induced MAPK Signaling	0.589	0.0238	NaN	MAPK12
Aryl Hydrocarbon Receptor Signaling	0.584	0.0143	NaN	MYC,RXRG
iNOS Signaling	0.571	0.0227	NaN	MAPK12
G-Protein Coupled Receptor Signaling	0.566	0.0117	NaN	S1PR3,DUSP1,ADRB2
Regulation of eIF4 and p70S6K Signaling	0.559	0.0137	NaN	ITGA5,MAPK12
Glioblastoma Multiforme Signaling	0.559	0.0137	NaN	MYC,RHOB
D-myo-inositol-5-phosphate Metabolism	0.559	0.0137	NaN	DUSP1,PALD1
3-phosphoinositide Degradation	0.555	0.0136	NaN	DUSP1,PALD1
nNOS Signaling in Neurons	0.547	0.0213	NaN	CAPN2
Graft-versus-Host Disease Signaling	0.539	0.0208	NaN	FCER1G
CXCR4 Signaling	0.535	0.0132	NaN	RHOB,MAPK12
Aldosterone Signaling in Epithelial Cells	0.535	0.0132	NaN	DUSP1,DNAJC12
Autoimmune Thyroid Disease Signaling	0.532	0.0204	NaN	FCER1G
Gap Junction Signaling	0.523	0.0129	NaN	TUBA8,TUBA4A
Hematopoiesis from Pluripotent Stem Cells	0.517	0.0196	NaN	FCER1G
3-phosphoinositide Biosynthesis	0.512	0.0127	NaN	DUSP1,PALD1
CD27 Signaling in Lymphocytes	0.51	0.0192	NaN	MAPK12
Endometrial Cancer Signaling	0.51	0.0192	NaN	MYC
UVB-Induced MAPK Signaling	0.503	0.0189	NaN	MAPK12
Dopamine-DARPP32 Feedback in cAMP Signaling	0.501	0.0124	NaN	KCNJ2,PPP1R3C
Hepatic Cholestasis	0.498	0.0123	NaN	ABCG8,MAPK12
Unfolded protein response	0.497	0.0185	NaN	INSIG1
EGF Signaling	0.484	0.0179	NaN	MAPK12
Glioma Invasiveness Signaling	0.478	0.0175	NaN	RHOB
Nur77 Signaling in T Lymphocytes	0.478	0.0175	NaN	FCER1G
ErbB2-ErbB3 Signaling	0.478	0.0175	NaN	MYC
Wnt/ë_-catenin Signaling	0.474	0.0118	NaN	MYC,WIF1
Role of NFAT in Regulation of the Immune Response	0.467	0.0117	NaN	FCER1G,FCGR1A
Endothelin-1 Signaling	0.464	0.0116	NaN	MYC,MAPK12
NF-ë¼B Signaling	0.461	0.0116	NaN	CARD10,FCER1G
Induction of Apoptosis by HIV1	0.46	0.0167	NaN	MAPK12
Ephrin Receptor Signaling	0.457	0.0115	NaN	ITGA5,EPHB3
Role of Macrophages, Fibroblasts and Endothelial Cells in Rheumatoid Arthritis	0.453	0.0101	NaN	MYC,WIF1,FCGR1A
B Cell Receptor Signaling	0.451	0.0114	NaN	CARD10,MAPK12
GM-CSF Signaling	0.448	0.0161	NaN	PIM1
ERK5 Signaling	0.443	0.0159	NaN	MYC
Estrogen-Dependent Breast Cancer Signaling	0.443	0.0159	NaN	HSD17B7
Role of JAK1 and JAK3 in ë_c Cytokine Signaling	0.443	0.0159	NaN	IRS2
PCP pathway	0.443	0.0159	NaN	MAPK12
Activation of IRF by Cytosolic Pattern Recognition Receptors	0.437	0.0156	NaN	MAPK12
Retinoic acid Mediated Apoptosis Signaling	0.437	0.0156	NaN	RXRG
Cell Cycle: G1/S Checkpoint Regulation	0.437	0.0156	NaN	MYC
CD40 Signaling	0.432	0.0154	NaN	MAPK12
Non-Small Cell Lung Cancer Signaling	0.432	0.0154	NaN	RXRG
IL-8 Signaling	0.427	0.0109	NaN	RHOB,MAPK12
Regulation of the Epithelial-Mesenchymal Transition Pathway	0.427	0.0109	NaN	FGF12,NOTCH1
IL-15 Signaling	0.427	0.0152	NaN	MAPK12
IL-10 Signaling	0.417	0.0147	NaN	MAPK12
Macropinocytosis Signaling	0.417	0.0147	NaN	ITGA5
mTOR Signaling	0.415	0.0106	NaN	DDIT4,RHOB
Role of MAPK Signaling in the Pathogenesis of Influenza	0.412	0.0145	NaN	MAPK12
Caveolar-mediated Endocytosis Signaling	0.402	0.0141	NaN	ITGA5
T Helper Cell Differentiation	0.402	0.0141	NaN	FCER1G
PEDF Signaling	0.402	0.0141	NaN	MAPK12
Chemokine Signaling	0.402	0.0141	NaN	MAPK12
GPCR-Mediated Integration of Enteroendocrine Signaling Exemplified by an L Cell	0.402	0.0141	NaN	ADRB2
IL-17 Signaling	0.397	0.0139	NaN	MAPK12
Superpathway of Inositol Phosphate Compounds	0.396	0.0103	NaN	DUSP1,PALD1
LPS-stimulated MAPK Signaling	0.393	0.0137	NaN	MAPK12
NF-ë¼B Activation by Viruses	0.393	0.0137	NaN	ITGA5
Prolactin Signaling	0.393	0.0137	NaN	MYC
Ephrin B Signaling	0.393	0.0137	NaN	EPHB3
FLT3 Signaling in Hematopoietic Progenitor Cells	0.388	0.0135	NaN	MAPK12
Toll-like Receptor Signaling	0.388	0.0135	NaN	MAPK12
PDGF Signaling	0.375	0.013	NaN	MYC
Dopamine Receptor Signaling	0.371	0.0128	NaN	PPP1R3C
Regulation of IL-2 Expression in Activated and Anergic T Lymphocytes	0.367	0.0127	NaN	MAPK12
Ceramide Signaling	0.363	0.0125	NaN	S1PR3
Actin Cytoskeleton Signaling	0.342	0.00922	NaN	FGF12,ITGA5
Allograft Rejection Signaling	0.34	0.0116	NaN	FCER1G
ErbB Signaling	0.34	0.0116	NaN	MAPK12
LPS/IL-1 Mediated Inhibition of RXR Function	0.338	0.00913	NaN	ABCG8,HMGCS1
Systemic Lupus Erythematosus Signaling	0.335	0.00909	NaN	FCER1G,FCGR1A
CTLA4 Signaling in Cytotoxic T Lymphocytes	0.332	0.0114	NaN	FCER1G
Altered T Cell and B Cell Signaling in Rheumatoid Arthritis	0.332	0.0114	NaN	FCER1G
RANK Signaling in Osteoclasts	0.332	0.0114	NaN	MAPK12
UVA-Induced MAPK Signaling	0.332	0.0114	NaN	MAPK12
Virus Entry via Endocytic Pathways	0.329	0.0112	NaN	ITGA5
Communication between Innate and Adaptive Immune Cells	0.322	0.011	NaN	FCER1G
IL-1 Signaling	0.322	0.011	NaN	MAPK12
Death Receptor Signaling	0.319	0.0109	NaN	GAS2
Fcë_ Receptor-mediated Phagocytosis in Macrophages and Monocytes	0.315	0.0108	NaN	FCGR1A
Chronic Myeloid Leukemia Signaling	0.315	0.0108	NaN	MYC
Amyotrophic Lateral Sclerosis Signaling	0.299	0.0102	NaN	CAPN2
Telomerase Signaling	0.296	0.0101	NaN	MYC
Protein Kinase A Signaling	0.288	0.00777	NaN	DUSP1,PPP1R3C,IHH
Rac Signaling	0.282	0.00962	NaN	ITGA5
NGF Signaling	0.273	0.00935	NaN	MAPK12
iCOS-iCOSL Signaling in T Helper Cells	0.271	0.00926	NaN	FCER1G
Renin-Angiotensin Signaling	0.268	0.00917	NaN	MAPK12
Gë±s Signaling	0.268	0.00917	NaN	ADRB2
Natural Killer Cell Signaling	0.265	0.00909	NaN	FCER1G
Role of Tissue Factor in Cancer	0.265	0.00909	NaN	MAPK12
Corticotropin Releasing Hormone Signaling	0.263	0.00901	NaN	MAPK12
CCR3 Signaling in Eosinophils	0.248	0.00855	NaN	MAPK12
Gë±12/13 Signaling	0.248	0.00855	NaN	MAPK12
PKCëü Signaling in T Lymphocytes	0.246	0.00847	NaN	FCER1G
PTEN Signaling	0.246	0.00847	NaN	ITGA5
Synaptic Long Term Potentiation	0.243	0.0084	NaN	PPP1R3C
P2Y Purigenic Receptor Signaling Pathway	0.243	0.0084	NaN	MYC
Xenobiotic Metabolism Signaling	0.242	0.00738	NaN	GCLC,MAPK12
Gë±i Signaling	0.241	0.00833	NaN	S1PR3
Sperm Motility	0.239	0.00826	NaN	CACNA1H
PI3K/AKT Signaling	0.234	0.00813	NaN	ITGA5
Atherosclerosis Signaling	0.232	0.00806	NaN	COL1A1
Role of Pattern Recognition Receptors in Recognition of Bacteria and Viruses	0.226	0.00787	NaN	MAPK12
GNRH Signaling	0.221	0.00775	NaN	MAPK12
Cardiac ë_-adrenergic Signaling	0.213	0.00752	NaN	PPP1R3C
IL-12 Signaling and Production in Macrophages	0.209	0.00741	NaN	MAPK12

## Sheet: Pathways_Nutr vs Conv
Ingenuity Canonical Pathways	-log(p-value)	Ratio	z-score	Molecules
Role of Osteoblasts, Osteoclasts and Chondrocytes in Rheumatoid Arthritis	2.51	0.0228	NaN	COL1A1,WIF1,ITGA5,SFRP1,ADAMTS4
Histamine Biosynthesis	2.35	1	NaN	HDC
TR/RXR Activation	2.18	0.0353	NaN	RXRG,HP,G6PC
Salvage Pathways of Pyrimidine Ribonucleotides	2.07	0.0323	NaN	PIM1,AK4,G6PC
Spermidine Biosynthesis I	2.05	0.5	NaN	SRM
ILK Signaling	2.01	0.0215	NaN	MYC,RHOB,IRS2,DSP
Cell Cycle Regulation by BTG Family Proteins	1.97	0.0571	NaN	BTG2,CCRN4L
Role of Macrophages, Fibroblasts and Endothelial Cells in Rheumatoid Arthritis	1.96	0.0168	NaN	MYC,ROR2,WIF1,SFRP1,ADAMTS4
Axonal Guidance Signaling	1.88	0.0139	NaN	RND1,ITGA5,KEL,SEMA4B,RTN4R,ADAMTS4
Glutathione Biosynthesis	1.87	0.333	NaN	GCLC
L-serine Degradation	1.87	0.333	NaN	SDS
phagosome formation	1.86	0.027	NaN	RHOB,ITGA5,MARCO
Thyroid Cancer Signaling	1.86	0.05	NaN	MYC,RXRG
LXR/RXR Activation	1.76	0.0248	NaN	ABCG8,RXRG,ARG2
Retinoate Biosynthesis II	1.75	0.25	NaN	RBP5
Arginine Degradation I (Arginase Pathway)	1.75	0.25	NaN	ARG2
Semaphorin Signaling in Neurons	1.63	0.0377	NaN	RND1,RHOB
Thrombopoietin Signaling	1.6	0.0364	NaN	MYC,IRS2
Actin Nucleation by ARP-WASP Complex	1.58	0.0357	NaN	RHOB,ITGA5
Urea Cycle	1.57	0.167	NaN	ARG2
Arginine Degradation VI (Arginase 2 Pathway)	1.57	0.167	NaN	ARG2
Pyridoxal 5'-phosphate Salvage Pathway	1.47	0.0312	NaN	PIM1,G6PC
Citrulline Biosynthesis	1.45	0.125	NaN	ARG2
PXR/RXR Activation	1.44	0.0299	NaN	G6PC,IGFBP1
Small Cell Lung Cancer Signaling	1.39	0.0282	NaN	MYC,RXRG
Wnt/ë_-catenin Signaling	1.39	0.0178	NaN	MYC,WIF1,SFRP1
STAT3 Pathway	1.37	0.0274	NaN	MYC,PIM1
Glycine Betaine Degradation	1.36	0.1	NaN	SDS
Granulocyte Adhesion and Diapedesis	1.34	0.0169	NaN	CLDN5,ITGA5,THY1
AMPK Signaling	1.33	0.0168	NaN	AK4,IRS2,PFKFB2
VDR/RXR Activation	1.32	0.0256	NaN	RXRG,IGFBP1
Acute Myeloid Leukemia Signaling	1.31	0.0253	NaN	MYC,PIM1
Neuregulin Signaling	1.23	0.0227	NaN	MYC,ITGA5
Leukocyte Extravasation Signaling	1.22	0.0152	NaN	CLDN5,ITGA5,THY1
Isoleucine Degradation I	1.21	0.0714	NaN	SDS
Superpathway of Citrulline Metabolism	1.21	0.0714	NaN	ARG2
Integrin Signaling	1.21	0.0149	NaN	RHOB,ITGA5,NEDD9
Regulation of Actin-based Motility by Rho	1.2	0.022	NaN	RHOB,ITGA5
nNOS Signaling in Skeletal Muscle Cells	1.19	0.0667	NaN	SNTB1
The Visual Cycle	1.19	0.0667	NaN	RBP5
ë_-glutamyl Cycle	1.19	0.0667	NaN	GCLC
CDP-diacylglycerol Biosynthesis I	1.16	0.0625	NaN	GPAM
IGF-1 Signaling	1.15	0.0206	NaN	IRS2,IGFBP1
Phosphatidylglycerol Biosynthesis II (Non-plastidic)	1.11	0.0556	NaN	GPAM
Valine Degradation I	1.11	0.0556	NaN	SDS
Molecular Mechanisms of Cancer	1.09	0.011	NaN	MYC,RHOB,ITGA5,IHH
GADD45 Signaling	1.09	0.0526	NaN	GADD45B
DNA Methylation and Transcriptional Repression Signaling	1.07	0.05	NaN	CHD4
Sphingosine-1-phosphate Signaling	1.07	0.0183	NaN	S1PR3,RHOB
Polyamine Regulation in Colon Cancer	1.03	0.0455	NaN	MYC
Pyrimidine Deoxyribonucleotides De Novo Biosynthesis I	1.03	0.0455	NaN	AK4
Estrogen-mediated S-phase Entry	0.99	0.0417	NaN	MYC
FXR/RXR Activation	0.954	0.0157	NaN	ABCG8,G6PC
Estrogen Receptor Signaling	0.954	0.0157	NaN	G6PC,IGFBP1
Intrinsic Prothrombin Activation Pathway	0.913	0.0345	NaN	COL1A1
Glutathione-mediated Detoxification	0.913	0.0345	NaN	Gsta4
Pyrimidine Ribonucleotides Interconversion	0.913	0.0345	NaN	AK4
Pyrimidine Ribonucleotides De Novo Biosynthesis	0.886	0.0323	NaN	AK4
Fatty Acid ë_-oxidation I	0.886	0.0323	NaN	SDS
Aryl Hydrocarbon Receptor Signaling	0.885	0.0143	NaN	MYC,RXRG
Circadian Rhythm Signaling	0.86	0.0303	NaN	NR1D1
Retinoate Biosynthesis I	0.86	0.0303	NaN	RBP5
Retinol Biosynthesis	0.86	0.0303	NaN	RBP5
Regulation of eIF4 and p70S6K Signaling	0.855	0.0137	NaN	RPS3A,ITGA5
Glioblastoma Multiforme Signaling	0.855	0.0137	NaN	MYC,RHOB
IL-9 Signaling	0.848	0.0294	NaN	IRS2
Oncostatin M Signaling	0.848	0.0294	NaN	CHI3L1
Role of JAK2 in Hormone-like Cytokine Signaling	0.837	0.0286	NaN	IRS2
Triacylglycerol Biosynthesis	0.837	0.0286	NaN	GPAM
Tec Kinase Signaling	0.801	0.0127	NaN	RHOB,ITGA5
Acute Phase Response Signaling	0.755	0.0118	NaN	HP,RBP5
RhoGDI Signaling	0.74	0.0116	NaN	RHOB,ITGA5
Sertoli Cell-Sertoli Cell Junction Signaling	0.721	0.0112	NaN	CLDN5,ITGA5
Production of Nitric Oxide and Reactive Oxygen Species in Macrophages	0.714	0.0111	NaN	RHOB,ARG2
ERK/MAPK Signaling	0.689	0.0107	NaN	MYC,ITGA5
mTOR Signaling	0.685	0.0106	NaN	RPS3A,RHOB
Agranulocyte Adhesion and Diapedesis	0.682	0.0106	NaN	CLDN5,ITGA5
Endometrial Cancer Signaling	0.681	0.0192	NaN	MYC
RAR Activation	0.678	0.0105	NaN	RXRG,RBP5
Unfolded protein response	0.666	0.0185	NaN	INSIG1
Glioma Invasiveness Signaling	0.645	0.0175	NaN	RHOB
ErbB2-ErbB3 Signaling	0.645	0.0175	NaN	MYC
Regulation of Cellular Mechanics by Calpain Protease	0.645	0.0175	NaN	ITGA5
Myc Mediated Apoptosis Signaling	0.639	0.0172	NaN	MYC
ATM Signaling	0.632	0.0169	NaN	GADD45B
GM-CSF Signaling	0.613	0.0161	NaN	PIM1
ERK5 Signaling	0.607	0.0159	NaN	MYC
Role of JAK1 and JAK3 in ë_c Cytokine Signaling	0.607	0.0159	NaN	IRS2
PCP pathway	0.607	0.0159	NaN	ROR2
Retinoic acid Mediated Apoptosis Signaling	0.601	0.0156	NaN	RXRG
Cell Cycle: G1/S Checkpoint Regulation	0.601	0.0156	NaN	MYC
Non-Small Cell Lung Cancer Signaling	0.596	0.0154	NaN	RXRG
IL-10 Signaling	0.579	0.0147	NaN	ARG2
GDNF Family Ligand-Receptor Interactions	0.579	0.0147	NaN	IRS2
Macropinocytosis Signaling	0.579	0.0147	NaN	ITGA5
Agrin Interactions at Neuromuscular Junction	0.573	0.0145	NaN	ITGA5
Melatonin Signaling	0.568	0.0143	NaN	RORC
Caveolar-mediated Endocytosis Signaling	0.563	0.0141	NaN	ITGA5
T Helper Cell Differentiation	0.563	0.0141	NaN	RORC
NF-ë¼B Activation by Viruses	0.553	0.0137	NaN	ITGA5
Prolactin Signaling	0.553	0.0137	NaN	MYC
Signaling by Rho Family GTPases	0.549	0.00855	NaN	RHOB,ITGA5
Colorectal Cancer Metastasis Signaling	0.544	0.00847	NaN	MYC,RHOB
TREM1 Signaling	0.543	0.0133	NaN	ITGA5
Phospholipase C Signaling	0.536	0.00837	NaN	RHOB,ITGA5
PDGF Signaling	0.533	0.013	NaN	MYC
Reelin Signaling in Neurons	0.524	0.0127	NaN	ITGA5
Ceramide Signaling	0.519	0.0125	NaN	S1PR3
Bladder Cancer Signaling	0.489	0.0115	NaN	MYC
FAK Signaling	0.489	0.0115	NaN	ITGA5
Virus Entry via Endocytic Pathways	0.481	0.0112	NaN	ITGA5
PAK Signaling	0.481	0.0112	NaN	ITGA5
Chronic Myeloid Leukemia Signaling	0.466	0.0108	NaN	MYC
Mouse Embryonic Stem Cell Pluripotency	0.458	0.0105	NaN	MYC
p53 Signaling	0.447	0.0102	NaN	GADD45B
CDK5 Signaling	0.444	0.0101	NaN	LAMA5
Telomerase Signaling	0.444	0.0101	NaN	MYC
Antioxidant Action of Vitamin C	0.444	0.0101	NaN	SLC2A5
Nitric Oxide Signaling in the Cardiovascular System	0.44	0.01	NaN	ARG2
Cholecystokinin/Gastrin-mediated Signaling	0.437	0.0099	NaN	RHOB
Paxillin Signaling	0.437	0.0099	NaN	ITGA5
HIF1ë± Signaling	0.434	0.0098	NaN	SLC2A5
Rac Signaling	0.427	0.00962	NaN	ITGA5
HGF Signaling	0.424	0.00952	NaN	ITGA5
IL-6 Signaling	0.39	0.00862	NaN	COL1A1
Type II Diabetes Mellitus Signaling	0.387	0.00855	NaN	IRS2
p38 MAPK Signaling	0.387	0.00855	NaN	MYC
PTEN Signaling	0.385	0.00847	NaN	ITGA5
P2Y Purigenic Receptor Signaling Pathway	0.382	0.0084	NaN	MYC
HMGB1 Signaling	0.379	0.00833	NaN	RHOB
Gë±i Signaling	0.379	0.00833	NaN	S1PR3
Sperm Motility	0.376	0.00826	NaN	CACNA1H
PI3K/AKT Signaling	0.371	0.00813	NaN	ITGA5
Atherosclerosis Signaling	0.368	0.00806	NaN	COL1A1
Adipogenesis pathway	0.361	0.00787	NaN	CCRN4L
PI3K Signaling in B Lymphocytes	0.358	0.00781	NaN	IRS2
Hereditary Breast Cancer Signaling	0.356	0.00775	NaN	GADD45B
Human Embryonic Stem Cell Pluripotency	0.343	0.00746	NaN	S1PR3
Insulin Receptor Signaling	0.343	0.00746	NaN	IRS2
Gë±q Signaling	0.314	0.0068	NaN	RHOB
CXCR4 Signaling	0.304	0.00658	NaN	RHOB
Germ Cell-Sertoli Cell Junction Signaling	0.289	0.00625	NaN	RHOB
Hepatic Cholestasis	0.285	0.00617	NaN	ABCG8
Tight Junction Signaling	0.276	0.00599	NaN	CLDN5
Cdc42 Signaling	0.276	0.00599	NaN	ITGA5
Endothelin-1 Signaling	0.268	0.00581	NaN	MYC
Ephrin Receptor Signaling	0.264	0.00575	NaN	ITGA5
Dendritic Cell Maturation	0.256	0.00559	NaN	COL1A1
NRF2-mediated Oxidative Stress Response	0.255	0.00556	NaN	GCLC
Hepatic Fibrosis / Hepatic Stellate Cell Activation	0.25	0.00546	NaN	COL1A1
IL-8 Signaling	0.248	0.00543	NaN	RHOB
Clathrin-mediated Endocytosis Signaling	0.247	0.00541	NaN	ITGA5
EIF2 Signaling	0.247	0.00541	NaN	RPS3A
Thrombin Signaling	0.238	0.00524	NaN	RHOB
Actin Cytoskeleton Signaling	0.204	0.00461	NaN	ITGA5
LPS/IL-1 Mediated Inhibition of RXR Function	0.202	0.00457	NaN	ABCG8
cAMP-mediated signaling	0.202	0.00457	NaN	S1PR3
