# Supplementary material for: Transcriptomic Changes in Liver of Young Bulls Caused by Diets Low in Mineral and Protein Contents and Supplemented with n-3 Fatty Acids and Conjugated Linoleic Acid
Source: PLoS One. 2016 Dec 8;11(12):e0167747. doi: 10.1371/journal.pone.0167747 (PMC5145186; doi:10.1371/journal.pone.0167747)
Supplement: S5 Table — IPA prediction of upstream regulators that are activated or inhibited to explain the upregulated and downregulated genes observed in the experimental diets. (XLSX) [file pone.0167747.s007.xlsx]

## Sheet: upstreamanalysis_LowI vs Conv
Upstream Regulator	Log Ratio	Molecule Type	Predicted Activation State	Activation z-score	p-value of overlap	Target molecules in dataset	Mechanistic Network
RORC	0.98	ligand-dependent nuclear receptor			2.31e-08	ARNTL,CCRN4L,CXCL3,FDFT1,HMGCR,HSD17B7,PPP1R3C,RORC
RORA		ligand-dependent nuclear receptor			8.65e-08	ARNTL,CCRN4L,FASN,FDFT1,HMGCR,HSD17B7,PPP1R3C,RORC
NR1H3		ligand-dependent nuclear receptor		1.438	2.65e-07	ADRB2,ARG2,CD5L,FASN,FDFT1,HMGCR	10 (7)
INSIG1		other	Inhibited	-2.386	7.84e-07	CD68,CXCL3,FASN,FDFT1,HMGCR,HMGCS1	9 (4)
HTT		transcription regulator		-1.205	1.53e-06	ADAMTS4,ARNTL,FASN,FDFT1,GADD45G,HMGCR,HMGCS1,KCNJ2,SERPINA3,SFRP1,SRM,TUBA4A	21 (8)
POR		enzyme		-1.067	1.54e-06	CCRN4L,FDFT1,HMGCR,HMGCS1,PDK4,SDS,SERPINA3
cholesterol		chemical - endogenous mammalian		-0.603	2.28e-06	CD5L,CD68,FASN,FDFT1,GNMT,HMGCR,HMGCS1	9 (5)
PPARA		ligand-dependent nuclear receptor		0.819	5.04e-06	FASN,FDFT1,GNMT,Gsta4,HMGCR,HMGCS1,PBLD,PDK4,SRM	16 (9)
ATP7B		transporter	Activated	2	6.54e-06	FASN,FDFT1,HMGCR,HMGCS1
AGT		growth factor		1.782	7.81e-06	ANXA3,CXCL3,FASN,FCGR1A,FDFT1,GAS2,HMGCR,HMGCS1,PPP1R3C	21 (5)
MBTPS1		peptidase			8.1e-06	FASN,FDFT1,HMGCR	5 (3)
chloropromazine		chemical drug			8.84e-06	FDFT1,HMGCR,HMGCS1,SERPINA3
RNF139		enzyme			9.56e-06	FASN,HMGCR
FOXO4		transcription regulator		0	9.73e-06	FASN,FDFT1,HMGCR,HMGCS1
APP		other		0.912	1.11e-05	ADAMTS4,ARNTL,CD5L,CD68,CXCL3,FCGR1A,Gsta4,HMGCR,KCNA4,MAFB,TUBA4A,TUBA8
INSIG2		other			1.28e-05	FASN,FDFT1,HMGCR	8 (4)
CYP7A1		enzyme			1.28e-05	FASN,FDFT1,HMGCR	10 (7)
isoquercitrin		chemical - endogenous non-mammalian			1.28e-05	FASN,FDFT1,HMGCR	5 (3)
PPARGC1B		transcription regulator		1.941	1.39e-05	FASN,FDFT1,HMGCR,PDK4
STAT3		transcription regulator		-0.678	1.55e-05	ARG2,CXCL3,FASN,FCER1G,FCGR1A,GADD45G,HP,RORC,SERPINA3	18 (6)
TNF		cytokine		0.168	1.86e-05	ADAMTS4,ADRB2,CCRN4L,CXCL3,FASN,FCER1G,GADD45G,Gsta4,HMGCR,HP,HSD17B7,KCNJ2,MT1A,PPP1R3C,SERPINA3,SFRP1	29 (10)
MPZ		other			2.28e-05	FDFT1,HMGCR,HMGCS1
forskolin		chemical toxicant		-0.893	3.29e-05	CARD10,CD68,CITED4,CXCL3,GADD45G,HP,HSD17B7,PDK4,PPP1R3C,TUBA4A	12 (2)
methylprednisolone		chemical drug		-1.362	4.08e-05	AK4,ANXA3,ARNTL,CXCL3,FDFT1,MAFB,SDS,SERPINA3,TUBA4A
25-hydroxycholesterol		chemical reagent		-1.969	4.2e-05	FASN,FDFT1,HMGCR,HMGCS1	13 (8)
pitavastatin		chemical drug			4.27e-05	FDFT1,HMGCR,HMGCS1	10 (3)
IL6		cytokine		0.644	4.93e-05	ADAMTS4,CD68,CXCL3,FCGR1A,GADD45G,GALE,Gsta4,HP,RORC,SERPINA3	14 (5)
beta-estradiol		chemical - endogenous mammalian		0.512	5.92e-05	ADAMTS4,ADRB2,ANXA3,CXCL3,CXXC5,FASN,FDFT1,GADD45G,HMGCR,HMGCS1,HSD17B7,IRF6,PDK4,PPP1R3C,SERPINA3,SFRP1	28 (9)
NCOR-LXR-Oxysterol-RXR-9 cis RA		complex			6.34e-05	ARG2,FASN,FDFT1
SREBF2		transcription regulator		1.959	6.41e-05	FASN,FDFT1,HMGCR,HMGCS1	16 (8)
ADRB		group		-1.342	7.15e-05	ADAMTS4,CD68,HMGCS1,HSD17B7,SRM
GCG		other		-1.961	7.17e-05	FASN,HMGCR,PPP1R3C,SDS
TO-901317		chemical reagent			7.26e-05	ARG2,CD5L,FASN,FDFT1,HP,SERPINA3	11 (4)
sterol		chemical - endogenous mammalian			8.97e-05	FASN,FDFT1,HMGCR	10 (7)
mir-185		microrna			9.5e-05	FDFT1,HMGCR
NPPB		other			0.000111	FDFT1,HMGCR,HMGCS1
LY294002		chemical - kinase inhibitor	Inhibited	-2.743	0.00014	ADRB2,CXCL3,FASN,FDFT1,Gsta4,HMGCR,HMGCS1,RORC	12 (5)
NR5A2		ligand-dependent nuclear receptor		1.119	0.000145	FASN,GADD45G,HMGCR,HP
FGF19		growth factor			0.000145	FASN,GAS2,HMGCR,SERPINA3
N-nitro-L-arginine methyl ester		chemical drug		-1	0.000151	CD68,CXCL3,HMGCR,PDK4
CSF1		cytokine		0.577	0.000175	CD68,CXCL3,FCER1G,MAFB,SFRP1	12 (4)
mevalonic acid		chemical - endogenous mammalian			0.000192	FASN,HMGCR,RORC
plicamycin		chemical drug		-1.067	0.000222	ADAMTS4,FASN,HMGCR,WWC1
C5AR1		g-protein coupled receptor			0.000226	CXCL3,FCER1G,FCGR1A	10 (4)
SOAT1		enzyme			0.000264	FASN,HMGCR	12 (4)
NPC1L1		transporter			0.000264	HMGCR,HMGCS1
ziprasidone		chemical drug			0.000264	HMGCR,HMGCS1
SREBF1		transcription regulator		1.99	0.000275	AK4,FASN,FDFT1,HMGCR,HMGCS1	16 (9)
EP300		transcription regulator			0.00029	CXCL3,FASN,HMGCR,IRF6,PDK4,RORC,TUBA8	9 (3)
CEBPA		transcription regulator		0.625	0.000299	ARG2,FASN,FCGR1A,HMGCR,HP,IRF6,PPP1R3C
D-fructose		chemical - endogenous mammalian			0.000305	CD68,FASN,HP
11-dehydrocorticosterone		chemical - endogenous mammalian			0.000339	FASN,PDK4
PIAS3		transcription regulator			0.000339	HP,SERPINA3
carnosine		chemical - endogenous mammalian			0.000339	FASN,HMGCR
Z-DEVD-FMK		chemical - protease inhibitor			0.000339	CXCL3,FCER1G
metribolone		chemical reagent		1.48	0.000342	FASN,FDFT1,GADD45G,GNMT,HMGCR	7 (3)
S100A8		other			0.000399	ADAMTS4,ARG2,CXCL3
simvastatin		chemical drug		-1.095	0.000412	ADRB2,ANXA3,CXCL3,HMGCR,RORC	10 (3)
ezetimibe		chemical drug			0.000423	FDFT1,HMGCR
pirinixic acid		chemical toxicant		0.215	0.000426	CD5L,CXCL3,FASN,FCER1G,HMGCR,HMGCS1,PDK4	23 (10)
PDGF BB		complex		1.546	0.000471	ADRB2,ARG2,FASN,HMGCR,HMGCS1,SERPINA3
lovastatin		chemical drug		1.923	0.000507	FASN,FDFT1,HMGCR,HMGCS1	5 (3)
beta-cyclodextrin		chemical - endogenous non-mammalian			0.000516	FASN,HMGCR
IL1		group		0.571	0.000572	ADAMTS4,ADRB2,CXCL3,HMGCR,HP,RORC	22 (7)
PTGES		enzyme			0.000573	CXCL3,RPS3A,SDS
CLDN7		other		1.067	0.000593	ANXA3,CD68,MT1A,TRIM31
SCAP		other			0.000606	FASN,FDFT1,HMGCR	8 (5)
SLC4A1		transporter			0.000729	FCER1G,FCGR1A
FABP2		transporter			0.000729	FASN,HMGCR
PEX5L		ion channel			0.000729	FDFT1,HMGCR
arsenic trioxide		chemical drug		-0.967	0.000751	FASN,FDFT1,HMGCR,HMGCS1	7 (3)
L-triiodothyronine		chemical - endogenous mammalian		1.199	0.000754	ADRB2,FASN,HP,PCSK2,PDK4,SRM	11 (3)
ERBB2		kinase		1.501	0.000822	CXCL3,FASN,HP,IRF6,PDK4,SERPINA3,SFRP1,WWC1	12 (4)
NHLH2		other			0.000849	ADRB2,CD68
INSR		kinase		1.253	0.000861	FASN,FDFT1,HMGCR,HMGCS1,PDK4,ZFAND5	16 (7)
Nr1h		group			0.000864	ARG2,CD5L,FASN,SFRP1
NR0B2		ligand-dependent nuclear receptor			0.000872	FASN,HMGCR,PDK4	21 (7)
clozapine		chemical drug			0.000872	FASN,HMGCR,HMGCS1
IRF4		transcription regulator			0.000963	CD68,CXCL3,RORC,RPS3A
EHHADH		enzyme			0.000978	FASN,PDK4
D-glucose		chemical - endogenous mammalian		0.731	0.00104	ARNTL,FASN,HMGCR,HP,MAFB,PCSK2,SRM	10 (3)
tamoxifen		chemical drug		-1.982	0.00106	FASN,HMGCR,HMGCS1,SDS,SERPINA3
FCGR1A	1.73	transmembrane receptor			0.00112	CXCL3,FCGR1A	10 (4)
ACACB		enzyme			0.00112	FASN,HMGCR
dexamethasone		chemical drug		-1.014	0.00112	ADRB2,ARG2,CXCL3,FASN,HP,HSD17B7,N4BP2L1,PCSK2,PDK4,SDS,SERPINA3,SFRP1,TRIM31	17 (3)
acetaminophen		chemical drug		1.103	0.00115	AK4,CXCL3,HMGCR,HMGCS1
OSM		cytokine		0.092	0.00118	ADAMTS4,ANXA3,CXCL3,FASN,GADD45G,HP,SERPINA3	14 (4)
CREM		transcription regulator			0.00118	ADRB2,C7orf31,HMGCR,HMGCS1
trovafloxacin		chemical drug			0.00125	ADRB2,CXCL3,FASN
FKBP4		enzyme			0.00126	FASN,PDK4
STAT6		transcription regulator		0.074	0.00129	CXCL3,FCER1G,FCGR1A,GADD45G,HMGCR	15 (6)
RIPK2		kinase			0.00136	CXCL3,FASN,HMGCR	14 (5)
NFE2L2		transcription regulator		-0.053	0.00141	CCRN4L,CXCL3,GADD45G,GAS2,Gsta4,SERPINA3
SIRT2		transcription regulator			0.00142	FDFT1,HMGCR
hydroxypropyl-beta-cyclodextrin		chemical drug			0.00142	CD68,HMGCR
IL6R		transmembrane receptor			0.00142	CXCL3,HP,SERPINA3	13 (4)
bromobenzene		chemical toxicant			0.00142	FDFT1,Gsta4,HMGCS1
NR1H2		ligand-dependent nuclear receptor			0.00148	FASN,FDFT1,HMGCR	14 (7)
PRL		cytokine		-0.391	0.0015	ANXA3,HSD17B7,PDK4,REC8,SERPINA3
lipopolysaccharide		chemical drug		0.142	0.0015	ADRB2,AK4,ANXA3,ARG2,CCRN4L,CXCL3,FASN,FCER1G,HMGCR,HP,MAFB,PDK4,SERPINA3	26 (9)
STAT1		transcription regulator		1.091	0.00157	CXCL3,FCER1G,FCGR1A,RORC,SERPINA3	15 (5)
ETV1		transcription regulator			0.00158	ADRB2,HSD17B7
CYP27A1		enzyme			0.00158	HMGCR,HMGCS1
carbenoxolone		chemical toxicant			0.00158	FASN,HMGCR	15 (7)
SFTPA1		transporter			0.0016	ADRB2,CXCL3,PDK4
IFNG		cytokine		0.155	0.00165	ARG2,CD5L,CXCL3,FASN,FCER1G,FCGR1A,HMGCR,HMGCS1,PCSK2,RORC,SFRP1	15 (5)
LEPR		transmembrane receptor			0.00169	CD68,FASN,GADD45G,HMGCR	11 (6)
PPARG		ligand-dependent nuclear receptor		0.872	0.00175	ADRB2,CXCL3,FASN,HMGCR,HP,PDK4	27 (11)
2-mercaptoacetate		chemical - endogenous non-mammalian			0.00175	CD68,CXCL3
2,4,5,2',4',5'-hexachlorobiphenyl		chemical toxicant			0.0018	ADRB2,FASN,HMGCR
ALDH2		enzyme			0.00193	GNMT,Gsta4
PRMT1		enzyme			0.00193	ARG2,CXCL3
Salmonella enterica serotype abortus equi lipopolysaccharide		chemical toxicant		1.982	0.00197	ADRB2,CCRN4L,CXCL3,KCNJ2	17 (4)
raloxifene		chemical drug		-1	0.00201	ANXA3,IRF6,PPP1R3C,TUBA4A
FGF4		growth factor			0.00212	HMGCR,HMGCS1
ERBB3		kinase			0.00215	HP,SERPINA3,SFRP1	12 (4)
THRB		ligand-dependent nuclear receptor		-0.849	0.00219	CXCL3,FASN,PCSK2,SFRP1	4 (2)
NFKBIA		transcription regulator		-1.3	0.00222	CARD10,CCRN4L,CITED4,CXCL3,GADD45G,SFRP1
LPIN1		phosphatase			0.00232	FASN,HMGCR	5 (3)
fibric acid derivative		chemical drug			0.00232	FASN,PDK4
methyl-beta-cyclodextrin		chemical drug			0.00232	FDFT1,HMGCR
hydrogen peroxide		chemical - endogenous mammalian		1.765	0.00232	CD68,CXCL3,FASN,FDFT1,HMGCR,TUBA4A	16 (7)
haloperidol		chemical drug			0.00238	HMGCR,HMGCS1,PCSK2
dexamethasone phosphate		chemical drug			0.00252	GADD45G,PDK4
HSD17B4		enzyme			0.00252	FASN,PDK4
diosgenin		chemical - endogenous non-mammalian			0.00252	HMGCR,HMGCS1
thyroid hormone		chemical - endogenous mammalian			0.00257	AK4,FASN,FDFT1,HMGCR
MYOC		other			0.00263	CARD10,KCNJ2,SFRP1
IL4		cytokine		0.911	0.00275	ARG2,CCRN4L,CXCL3,FCER1G,GADD45G,HMGCR,MAFB,SRM	11 (3)
ARRB1		other			0.00296	ADRB2,FASN
CPE		peptidase			0.00296	HMGCR,PCSK2	8 (3)
Ins1		other	Activated	2.151	0.00298	FASN,FDFT1,HMGCR,HMGCS1,HP	16 (8)
ARRDC3		other			0.00311	ADRB2
Ryr		group			0.00311	KCNJ2
adenosine deaminase		group			0.00311	CXCL3
GNL3L		other			0.00311	ADRB2
GGN		other			0.00311	ADRB2
GGT7		enzyme			0.00311	ADRB2
SLC39A13		transporter			0.00311	MT1A
SYN1		transporter			0.00311	SYN3
SYN2		other			0.00311	SYN3
FDPS		enzyme			0.00311	ADRB2
NPIPA8 (includes others)		other			0.00311	ADRB2
FDFT1	1.21	enzyme			0.00311	HMGCR
rhapontin		chemical - endogenous non-mammalian			0.00311	FASN
Fe3+		chemical - endogenous mammalian			0.00311	HMGCR
ESRRA		ligand-dependent nuclear receptor			0.00317	HMGCR,HMGCS1,PDK4
ARRB2		other			0.00319	ADRB2,CXCL3
DRD2		g-protein coupled receptor			0.00319	KCNJ2,PCSK2
NR1D1		ligand-dependent nuclear receptor			0.00319	ARNTL,RORC
PPIF		enzyme			0.00326	CXCL3,PDK4,SFRP1
oleic acid		chemical - endogenous mammalian			0.00326	FASN,HMGCR,PDK4	16 (7)
phorbol myristate acetate		chemical drug		0.639	0.00328	ADAMTS4,CD68,CXCL3,FCER1G,FCGR1A,PCSK2,PDK4,RORC,SERPINA3	16 (6)
AHR		ligand-dependent nuclear receptor			0.00336	ARG2,HMGCR,HP,RORC,TUBA8
ketoconazole		chemical drug			0.00343	FASN,HMGCR
decitabine		chemical drug		0.655	0.00355	ADRB2,CXCL3,GADD45G,MAFB,SFRP1,TUBA4A
CTF1		cytokine			0.00368	FASN,SERPINA3
Pkc(s)		group			0.00386	ARG2,HMGCR,IRF6,KCNJ2
Nuclear factor 1		group			0.00393	HSD17B7,SERPINA3
1,2-dithiol-3-thione		chemical reagent		-0.095	0.00406	CCRN4L,GAS2,Gsta4,SERPINA3	6 (2)
IL23A		cytokine			0.00419	HP,RORC
4-methylnitrosoamino-1-(3-pyridinyl)-1-butanone		chemical toxicant			0.00419	FASN,HP
propylthiouracil		chemical drug			0.00421	GAS2,PCSK2,TUBA8
THRA		ligand-dependent nuclear receptor			0.00421	CXCL3,FASN,PCSK2
NR3C2		ligand-dependent nuclear receptor			0.00421	Gsta4,SERPINA3,TUBA4A
NR3C1		ligand-dependent nuclear receptor		0	0.00425	BCL2L14,CARD10,CXCL3,FCER1G,GNMT,SDS,TUBA4A
IL1B		cytokine		0.631	0.00442	ADAMTS4,ADRB2,CCRN4L,CXCL3,HP,PCSK2,RORC,SERPINA3	23 (7)
methylnitrosourea		chemical toxicant			0.00446	CXCL3,FASN	7 (3)
SB203580		chemical - kinase inhibitor		-1.96	0.00455	ADAMTS4,ADRB2,ANXA3,CXCL3,Gsta4
IL10		cytokine		0.332	0.00466	ARG2,CD68,CXCL3,FCER1G,FCGR1A	15 (6)
HSD11B1		enzyme			0.00474	FASN,PDK4
MTTP		transporter			0.00474	CXCL3,HMGCR
TERC		other			0.00474	ARNTL,HMGCR
PRDM1		transcription regulator		-1	0.00479	ARG2,CXCL3,Gsta4,SERPINA3
IFNAR1		transmembrane receptor			0.00492	CXCL3,HMGCR,HMGCS1	14 (5)
IGF1R		transmembrane receptor		-0.655	0.00511	ANXA3,CD5L,CD68,FASN
benzo(a)pyrene		chemical toxicant			0.00511	FASN,Gsta4,HP,PPP1R3C
mercuric chloride		chemical toxicant			0.00532	Gsta4,HP
Histone h4		group			0.00544	CXCL3,FASN,SFRP1
ERK		group		1.131	0.00553	ARG2,MAFB,PDK4,RORC
corticosterone		chemical - endogenous mammalian			0.00557	FASN,PDK4,SFRP1
miR-182-5p (and other miRNAs w/seed UUGGCAA)		mature microrna			0.00563	BCL2L14,GADD45G
NCSTN		peptidase			0.00563	CD68,FCER1G
trans-hydroxytamoxifen		chemical drug			0.00584	ANXA3,IRF6,PPP1R3C
ESR1		ligand-dependent nuclear receptor		0.956	0.00593	ANXA3,ARNTL,CXCL3,FASN,HIP1R,HMGCR,HSD17B7,PDK4,PPP1R3C,SRM	19 (4)
GNB2		enzyme			0.00593	CXCL3,MAFB
CREB1		transcription regulator		1.154	0.00609	AK4,CD68,FASN,GADD45G,HMGCR,HMGCS1	9 (4)
PML		transcription regulator			0.00612	FASN,HMGCR,PDK4	9 (3)
L-ornithine		chemical - endogenous mammalian			0.00622	ARG2
Rab5		group			0.00622	ADRB2
Cry-Period		complex			0.00622	ARNTL
Tgf beta receptor		complex			0.00622	RORC
ADGRL2		g-protein coupled receptor			0.00622	ADRB2
ZSCAN1		other			0.00622	ADAMTS4
FBXO44		other			0.00622	ADRB2
HSD17B13		enzyme			0.00622	FASN
ACAT1		enzyme			0.00622	HMGCR
ATP1A1		transporter			0.00622	HMGCR
TPPP3		other			0.00622	ADRB2
ABHD5		enzyme			0.00622	PDK4
KCNAB2		ion channel			0.00622	KCNA4
procaine		chemical drug			0.00622	HMGCR
linalool		chemical - endogenous non-mammalian			0.00622	HMGCR
3-keto, N-aminoethyl aminocaproyl dihydrocinnamoyl cyclopamine		chemical reagent			0.00622	SFRP1
3-hydroxykynurenine		chemical - endogenous mammalian			0.00622	RORC
LDL		complex		0.106	0.00624	ARG2,CD68,FCGR1A,HMGCR	11 (4)
MAFB	1	other			0.00625	MAFB,PCSK2
JUNB		transcription regulator			0.00627	CD68,CXCL3,FASN
TNFRSF1A		transmembrane receptor			0.00627	CD68,CXCL3,RORC	13 (4)
APOE		transporter			0.00652	CD68,CXCL3,HMGCR,SERPINA3
GNB1		enzyme			0.00658	CXCL3,MAFB
ABCA1		transporter			0.00658	CXCL3,HMGCR
JAK3		kinase			0.00658	GADD45G,RORC
IRS1		enzyme			0.00671	FASN,GAS2,HMGCR
LIPE		enzyme			0.00671	ARNTL,FASN,PDK4
IKBKG		kinase			0.00671	CCRN4L,CXCL3,SFRP1	7 (3)
methotrexate		chemical drug			0.00671	AK4,FASN,HMGCS1,SDS
lysophosphatidylcholine		chemical - other			0.00691	FASN,HMGCR
mir-182		microrna			0.00691	BCL2L14,GADD45G
IRS2		enzyme			0.00691	FASN,HMGCR	15 (7)
LG100268		chemical reagent			0.00691	ARG2,HMGCR
fenofibrate		chemical drug		1.71	0.007	FASN,Gsta4,HP,PDK4
MGEA5		enzyme		-1	0.0071	FDFT1,HMGCR,HMGCS1,TUBA4A
T3-TR-RXR		complex			0.00725	FASN,HP
Growth hormone		group			0.00732	ADRB2,FASN,PDK4	19 (5)
MTORC1		complex			0.0076	FASN,HMGCR	5 (3)
RETN		other			0.0076	CXCL3,FASN
trichostatin A		chemical drug		-0.896	0.00763	CXCL3,FASN,GADD45G,HMGCR,HMGCS1,SFRP1	17 (9)
F2		peptidase		0	0.00773	CD68,CITED4,CXCL3,SRM
E. coli B5 lipopolysaccharide		chemical - endogenous non-mammalian		1.199	0.00783	ADRB2,CXCL3,FASN,GNMT
IKBKB		kinase			0.00783	CCRN4L,CXCL3,FASN,SFRP1	19 (6)
lipid A		chemical toxicant			0.00795	CXCL3,FCGR1A	11 (5)
NPC1		transporter			0.00795	CD68,HMGCR
ARNTL	-1.1	transcription regulator			0.00795	ARNTL,FASN
ritonavir		chemical drug			0.00797	FDFT1,HMGCR,TRIM31	6 (5)
mibolerone		chemical drug			0.00797	GADD45G,HMGCS1,SRM
KLF15		transcription regulator			0.00831	FASN,PDK4
RXRA		ligand-dependent nuclear receptor			0.00861	ARG2,FASN,PCSK2,RORC
EBI3		cytokine			0.00868	GADD45G,RORC
PTPN1		phosphatase			0.00906	CXCL3,FASN
ELOVL2		enzyme			0.00931	FASN
CREBZF		transcription regulator			0.00931	FASN
NFX1		transcription regulator			0.00931	HSD17B7
GSK0660		chemical reagent			0.00931	PDK4
GLRX		enzyme			0.00931	CXCL3
TPSG1		peptidase			0.00931	CXCL3
SNAPC5		transcription regulator			0.00931	ADRB2
TRD		other			0.00931	FCER1G
TOP2B		enzyme			0.00931	FASN
DHCR7		enzyme			0.00931	HMGCR
gabexate		chemical drug			0.00931	CXCL3
apomine		chemical drug			0.00931	HMGCR
chitosan		chemical - endogenous non-mammalian			0.00931	HMGCR
cumene hydroperoxide		chemical toxicant			0.00931	CXCL3
IFNB1		cytokine			0.00943	CCRN4L,HMGCR,HMGCS1,PDK4
17-alpha-ethinylestradiol		chemical drug			0.00974	CD5L,CD68,CXCL3
n-3 fatty acids		chemical drug			0.00983	FASN,GNMT
AICAR		chemical - endogenous mammalian			0.00983	FASN,PDK4
LEP		growth factor			0.00989	CD68,FASN,HMGCR,PCSK2,RORC	16 (7)
N-cor		group			0.0102	ARNTL,FASN
DETA-NONOate		chemical reagent			0.0102	CXCL3,HMGCR
glucosamine		chemical - endogenous mammalian			0.0102	CXCL3,FASN
E. coli B4 lipopolysaccharide		chemical toxicant		1.925	0.0103	CXCL3,FCER1G,FCGR1A,GADD45G
ACOX1		enzyme			0.0103	FASN,GNMT,PDK4
NR1I2		ligand-dependent nuclear receptor			0.0103	FASN,Gsta4,HMGCS1
Ige		complex			0.0106	FCER1G,FCGR1A
ZBTB20		other			0.0106	FASN,PDK4
cadmium chloride		chemical toxicant			0.0106	Gsta4,HP
ONECUT1		transcription regulator			0.011	CXCL3,HMGCR,IRF6,RORC
CLOCK		transcription regulator			0.0111	AK4,CCRN4L,FASN
PTGS2		enzyme			0.0111	CD68,CXCL3,RPS3A
TGFB1		growth factor		-1.36	0.0113	ADAMTS4,CD68,CXCL3,FCER1G,FCGR1A,Gsta4,PPP1R3C,RORC,SERPINA3,SFRP1,SRM
MAF		transcription regulator			0.0115	PCSK2,RORC
capsaicin		chemical drug			0.0119	CXCL3,KCNA4
alitretinoin		chemical drug			0.0119	ADAMTS4,CD5L,FASN
prostaglandin E2		chemical - endogenous mammalian			0.0124	CXCL3,FASN,MAFB,RORC
PSME3		peptidase			0.0124	FASN
CCL22		cytokine			0.0124	CXCL3
USP17L9P		other			0.0124	RORC
YY1AP1		other			0.0124	WWC1
nitrendipine		chemical drug			0.0124	HMGCR
leukotriene D4		chemical - endogenous mammalian			0.0128	KCNJ2,PDK4
KDM1A		enzyme			0.0128	FASN,SFRP1
SIRT6		enzyme			0.0132	FASN,HMGCR
GHRL		growth factor			0.0132	FASN,PCSK2
GW3965		chemical reagent			0.0132	ARG2,FASN
NR4A1		ligand-dependent nuclear receptor			0.0135	FASN,PDK4,PPP1R3C
EGFR		kinase		1.649	0.0137	FASN,HP,SERPINA3,SFRP1
SCD		enzyme			0.0141	CXCL3,FASN
CSF3		cytokine			0.0144	FCGR1A,GADD45G,RORC
USF2		transcription regulator			0.0146	FASN,RORC
SATB1		transcription regulator			0.0149	FCGR1A,MT1A,TUBA4A
SMARCB1		transcription regulator			0.0151	FCGR1A,HP,PPP1R3C
nitrofurantoin		chemical drug			0.0151	CXCL3,HMGCR,HMGCS1
Stat1 dimer		complex			0.0155	FCGR1A
MLYCD		enzyme			0.0155	PDK4
ghrelin		biologic drug			0.0155	FASN
TRPM2		ion channel			0.0155	CXCL3
HU-210		chemical reagent			0.0155	FASN
RIPK4		kinase			0.0155	IRF6
N-lauroyl-L-phenylalanine		chemical reagent			0.0155	GADD45G
Sik1		kinase			0.0155	FASN
juglone		chemical toxicant			0.0155	FASN
NRIP1		transcription regulator			0.0155	FASN,PDK4
ionomycin		chemical reagent			0.0156	FCGR1A,KCNJ2,RORC
TLR9		transmembrane receptor			0.0158	ADAMTS4,ARG2,CXCL3
KIAA1524		other			0.016	PDK4,TUBA4A
PLAU		peptidase			0.016	CXCL3,FCGR1A
EGR1		transcription regulator			0.0161	CXCL3,HMGCR,PCSK2
SIRT1		transcription regulator			0.0161	FASN,PDK4,SDS
U0126		chemical - kinase inhibitor			0.0161	ADAMTS4,CXCL3,Gsta4,RORC,TUBA4A
PTPN11		phosphatase			0.0165	CD68,FASN
DMD		other			0.0166	PDK4,PPP1R3C,WWC1
ID2		transcription regulator			0.0166	FCER1G,GADD45G,IRF6
HOXA9		transcription regulator			0.0168	ARNTL,MAFB,RPS3A
EGF		growth factor		0.64	0.0172	FASN,Gsta4,HMGCS1,PDK4,SERPINA3
TP73		transcription regulator			0.0174	ARNTL,CXCL3,FASN,SERPINA3
tributyrin		chemical drug			0.0175	ADRB2,CXCL3
PPARD		ligand-dependent nuclear receptor			0.0176	CD68,FASN,PDK4
Gsk3		group			0.018	FASN,HMGCR
ID3		transcription regulator			0.0181	FCER1G,GADD45G,IRF6
STAT5A		transcription regulator			0.0181	FASN,FCER1G,GADD45G
CYP3A		group			0.0185	HMGCS1
CTSC		peptidase			0.0185	CXCL3
STC1		kinase			0.0185	CXCL3
Irs3		other			0.0185	FASN
THRSP		other			0.0185	FASN
LMO4		transcription regulator			0.0185	HP
WAC		other			0.0185	PDK4
Fructus xanthii aqueous extract		chemical - endogenous non-mammalian			0.0185	FASN
RNF17		other			0.0185	SERPINA3
CLEC4E		other			0.0185	CXCL3
OBP2B		transporter			0.0185	FASN
aminoglutethimide		chemical drug			0.0185	HSD17B7
XCT790		chemical reagent			0.0185	PDK4
emricasan		chemical drug			0.0185	CXCL3
ibandronic acid		chemical drug			0.0185	HMGCR
risedronic acid		chemical drug			0.0185	HMGCR
3-hydroxyanthranilic acid		chemical - endogenous mammalian			0.0185	RORC
GLP-1 (7-36) amide		chemical drug			0.0185	FASN
heroin		chemical drug			0.0185	PCSK2
EPAS1		transcription regulator			0.0192	ARG2,FASN,HMGCS1
Insulin		group		0.518	0.0194	ARG2,FASN,HMGCR,PDK4
IL2		cytokine			0.0195	CARD10,CXCL3,FCER1G,GADD45G,RORC
IL3		cytokine			0.0196	FASN,GADD45G,SERPINA3,ZFAND5
KCNE3		ion channel			0.0201	HSD17B7,KCNJ2
MIF		cytokine			0.0201	CXCL3,FASN
sulindac sulfide		chemical drug			0.0201	GADD45G,TUBA4A
NOS2		enzyme			0.0206	CXCL3,FASN,SERPINA3
triolein		chemical drug			0.0216	FASN
triciribine		chemical drug			0.0216	CXCL3
24(S),25-epoxycholesterol		chemical - endogenous mammalian			0.0216	CD5L
L-type Calcium Channel		complex			0.0216	KCNJ2
belnacasan		chemical drug			0.0216	CXCL3
ANKRD42		transcription regulator			0.0216	CXCL3
PRDM16		transcription regulator			0.0216	GADD45G
iguratimod		chemical drug			0.0216	CXCL3
SERPINA3	-4.19	other			0.0216	HMGCR
IL23R		transmembrane receptor			0.0216	RORC
C6		other			0.0216	CXCL3
MARCO		transmembrane receptor			0.0216	CXCL3
CCR4		g-protein coupled receptor			0.0216	CXCL3
TRPA1		transporter			0.0216	CXCL3
NPAS2		transcription regulator			0.0216	ARNTL
ST8SIA1		enzyme			0.0216	HMGCR
CAMKK2		kinase			0.0216	ADRB2
zimelidine		chemical drug			0.0216	SERPINA3
rabeprazole		chemical drug			0.0216	CXCL3
manidipine		chemical drug			0.0216	HMGCR
geranylgeraniol		chemical - endogenous mammalian			0.0216	HMGCR
S-allyl-L-cysteine		chemical - endogenous non-mammalian			0.0216	FASN
vinpocetine		chemical drug			0.0216	CXCL3
enterotoxin B		biologic drug			0.0218	CXCL3,SERPINA3
IRAK4		kinase			0.0224	CCRN4L,CXCL3
HMGB1		transcription regulator			0.0224	CXCL3,FASN
isotretinoin		biologic drug			0.0224	FASN,SERPINA3
cholic acid		chemical - endogenous mammalian			0.0229	FDFT1,HMGCR
tetracycline		chemical drug			0.0235	AK4,PPP1R3C
USF1		transcription regulator			0.0241	FASN,RORC
cerivastatin		chemical drug			0.0241	HMGCR,HMGCS1
TREM1		transmembrane receptor			0.0243	ADRB2,CXCL3,KCNJ2
MEDAG		other			0.0246	FASN
PPT1		enzyme			0.0246	CXCL3
HRH3		g-protein coupled receptor			0.0246	CXCL3
IgG2a		complex			0.0246	CXCL3
TRIB1		kinase			0.0246	FASN
ACACA		enzyme			0.0246	FASN
RNF40		enzyme			0.0246	PDK4
PTBP1		enzyme			0.0246	SERPINA3
B4GALT1		enzyme			0.0246	CXCL3
CAV3		enzyme			0.0246	KCNJ2
ACLY		enzyme			0.0246	FASN
AMBP		transporter			0.0246	CXCL3
RAB1A		enzyme			0.0246	ADRB2
STK25		kinase			0.0246	FASN
NR1D2		ligand-dependent nuclear receptor			0.0246	ARNTL
NCOA6		transcription regulator			0.0246	FASN
cerulenin		chemical drug			0.0246	FASN
lead acetate		chemical toxicant			0.0246	Gsta4
DYSF		other			0.0252	CD68,SERPINA3
CHUK		kinase			0.0255	CCRN4L,CXCL3,SFRP1
SP600125		chemical - kinase inhibitor			0.0255	ADAMTS4,CXCL3,FASN
TP53		transcription regulator		-0.589	0.026	ADRB2,ANXA3,FASN,FDFT1,GADD45G,HMGCR,HMGCS1,MAFB,SERPINA3
STAT5a/b		group			0.0264	FCER1G,FCGR1A
CNTF		cytokine			0.0264	FASN,SERPINA3
NFYA		transcription regulator			0.0264	FASN,HSD17B7
cigarette smoke		chemical toxicant			0.0265	CXCL3,GADD45G,SERPINA3
chenodeoxycholic acid		chemical - endogenous mammalian			0.0271	FASN,PDK4
PPARGC1A		transcription regulator			0.0275	CD68,FASN,PDK4
TAC1		other			0.0277	CXCL3,MAFB
tannic acid		chemical toxicant			0.0277	FASN
C8		complex			0.0277	CXCL3
THBD		transmembrane receptor			0.0277	CXCL3
TRG		other			0.0277	FCER1G
C9		other			0.0277	CXCL3
Mup1 (includes others)		other			0.0277	FASN
PARP2		enzyme			0.0277	FASN
ENTPD1		enzyme			0.0277	CXCL3
C7		other			0.0277	CXCL3
LOC102724428/SIK1		kinase			0.0277	FASN
quinidine		chemical drug			0.0277	KCNJ2
arachidonyltrifluoromethane		chemical reagent			0.0277	CXCL3
IL1A		cytokine			0.0282	ADAMTS4,CXCL3,SERPINA3
GW9662		chemical reagent			0.0283	FASN,RORC
mycophenolic acid		chemical drug			0.0283	ADRB2,CXCL3
TNFSF12		cytokine			0.0289	CD68,CXCL3
ERBB4		kinase			0.0295	SERPINA3,SFRP1
CFTR		ion channel			0.0295	CXCL3,FDFT1
IL13		cytokine		-1.21	0.0298	ARG2,CXCL3,FCGR1A,RORC
tretinoin		chemical - endogenous mammalian		0.822	0.0299	CD68,FCER1G,GAS2,KCNJ2,MAFB,REC8,RORC,SFRP1,ZFAND5
troglitazone		chemical drug			0.0301	CXCL3,FASN,PDK4,TRIM31
digoxin		chemical drug			0.0307	FASN
ALDH1A1		enzyme			0.0307	FASN
LDB1		transcription regulator			0.0307	SFRP1
TNNI3		transporter			0.0307	CXCL3
TIGIT		other			0.0307	RORC
GBX2		transcription regulator			0.0307	MAFB
NFKBIE		transcription regulator			0.0307	CXCL3
edaravone		chemical drug			0.0307	CXCL3
clomipramine		chemical drug			0.0307	SERPINA3
sphingomyelin		chemical - endogenous mammalian			0.0307	FASN
CREBBP		transcription regulator			0.0308	HMGCS1,IRF6,SERPINA3,TUBA8
STAT4		transcription regulator			0.031	CXCL3,FCER1G,GADD45G
HRAS		enzyme		-1	0.0312	ANXA3,FASN,FDFT1,GADD45G,SERPINA3
PARP1		enzyme			0.0315	CXCL3,FASN
IL22		cytokine			0.0315	HP,SERPINA3
trinitrobenzenesulfonic acid		chemical reagent			0.0315	CD68,CXCL3
NOTCH1		transcription regulator			0.0317	CD68,FCER1G,RORC
E2F4		transcription regulator			0.0321	FDFT1,HP,SFRP1
LDLR		transporter			0.0321	CD68,HMGCR
CEBPD		transcription regulator			0.0328	CXCL3,HP
Tetanospasmin		chemical - endogenous non-mammalian			0.0337	KCNA4
CPT1C		enzyme			0.0337	PDK4
LECT2		other			0.0337	CXCL3
PLA2G2D		enzyme			0.0337	CD68
Traj18		other			0.0337	CXCL3
ALOX12		enzyme			0.0337	CXCL3
PHLPP1		enzyme			0.0337	CXCL3
miR-217-5p (and other miRNAs w/seed ACUGCAU)		mature microrna			0.0337	FASN
miR-130a-3p (and other miRNAs w/seed AGUGCAA)		mature microrna			0.0337	MAFB
XRCC5		enzyme			0.0337	FASN
ACVR1B		kinase			0.0337	HP
OSBPL8		other			0.0337	HMGCR
BRD7		transcription regulator			0.0337	FASN
C5AR2		g-protein coupled receptor			0.0337	CXCL3
CACNA1A		ion channel			0.0337	CD68
Ncoa6		transcription regulator			0.0337	FASN
phospholipid		chemical - endogenous mammalian			0.0337	CXCL3
DL-fructose		chemical - endogenous mammalian			0.0337	FASN
Fe2+		chemical - endogenous mammalian			0.0337	HMGCR
genistein		chemical drug		0	0.0345	CD68,CXCL3,HMGCR,KCNJ2
GPD1		enzyme			0.0348	SERPINA3,TTC39C
L-glutamic acid		chemical - endogenous mammalian			0.0354	ARNTL,FASN
NFkB (complex)		complex		0.353	0.0357	CARD10,CITED4,CXCL3,FCGR1A,SERPINA3
GLI2		transcription regulator			0.0361	CXCL3,SFRP1
SLC25A13		transporter			0.0361	SERPINA3,TTC39C
bezafibrate		chemical drug			0.0361	FASN,PDK4
Immunoglobulin		complex			0.0362	CXCL3,FCER1G,FCGR1A
15(S)-HETE		chemical - endogenous mammalian			0.0367	HMGCR
azithromycin		chemical drug			0.0367	CXCL3
perhexiline		chemical drug			0.0367	SERPINA3
chlorcyclizine		chemical drug			0.0367	SERPINA3
BPIFA1		other			0.0367	CXCL3
STAR		transporter			0.0367	CD5L
LRAT		enzyme			0.0367	PDK4
OSMR		transmembrane receptor			0.0367	FASN
PDE3B		enzyme			0.0367	FASN
NLRC4		other			0.0367	CXCL3
mannose		chemical - endogenous mammalian			0.0367	FASN
olanzapine		chemical drug			0.0368	HMGCR,HMGCS1
AKT1		kinase			0.0374	FASN,HMGCR,HMGCS1
APC		enzyme			0.0375	CXCL3,PDK4
camptothecin		chemical reagent			0.0389	AK4,CXCL3,GADD45G,ROR2,TUBA4A
TLR3		transmembrane receptor			0.0394	ADAMTS4,ARG2,CXCL3
Gli		group			0.0397	SFRP1
SOX5		transcription regulator			0.0397	RORC
mir-130		microrna			0.0397	MAFB
MLX		transcription regulator			0.0397	FASN
PER2		transcription regulator			0.0397	ARNTL
CRY2		enzyme			0.0397	ARNTL
CSF3R		transmembrane receptor			0.0397	FCGR1A
UCP1		transporter			0.0397	FASN
EREG		growth factor			0.0397	CXCL3
LTB4R		g-protein coupled receptor			0.0397	CXCL3
PON1		phosphatase			0.0397	CD68
CYP51A1		enzyme			0.0397	HMGCR
CRY1		enzyme			0.0397	ARNTL
IL37		cytokine			0.0397	CXCL3
SOCS2		other			0.0397	FASN
mevastatin		chemical drug			0.0397	HMGCR
clenbuterol		chemical drug			0.0397	ADRB2
farnesyl pyrophosphate		chemical - endogenous mammalian			0.0397	FASN
gamma-linolenic acid		chemical - endogenous mammalian			0.0397	FASN
cyclomaltodextrin		chemical drug			0.0397	CXCL3
galactose		chemical - endogenous mammalian			0.0397	FASN
auranofin		chemical drug			0.0397	HP
rosiglitazone		chemical drug			0.0402	CD68,FASN,HP,PDK4
NR1I3		ligand-dependent nuclear receptor			0.0403	Gsta4,TUBA4A
GW501516		chemical drug			0.0403	FASN,PDK4
PRKAA2		kinase			0.041	FASN,Gsta4
CTGF		growth factor			0.041	ADAMTS4,HSD17B7
HMOX1		enzyme			0.0418	CXCL3,RORC
arsenite		chemical toxicant			0.0418	CXCL3,PPP1R3C
octanoic acid		chemical - endogenous mammalian			0.0427	FASN
ginsenoside Rb1		chemical - endogenous non-mammalian			0.0427	FASN
Srebp		group			0.0427	FASN
Collagen type II		complex			0.0427	CXCL3
Ptprd		phosphatase			0.0427	GADD45G
COL9A1		other			0.0427	EPYC
miR-18a-5p (and other miRNAs w/seed AAGGUGC)		mature microrna			0.0427	HP
PTPRE		phosphatase			0.0427	CXCL3
COL6A1		other			0.0427	FASN
NPFF		other			0.0427	ADRB2
methoxsalen		chemical drug			0.0427	RORC
sulfasalazine		chemical drug			0.0427	HP
pyruvaldehyde		chemical - endogenous mammalian			0.0427	ARG2
Cd2+		chemical toxicant			0.0427	CXCL3
cisplatin		chemical drug			0.0435	CXCL3,FASN,HMGCR,HMGCS1,PDK4
C5		cytokine			0.0455	CXCL3,FCGR1A
orotic acid		chemical - endogenous mammalian			0.0457	FASN
sunitinib		chemical drug			0.0457	CXCL3
Sod		group			0.0457	CXCL3
VIMP		other			0.0457	FASN
PADI2		enzyme			0.0457	CXCL3
MDK		growth factor			0.0457	CXCL3
LRPAP1		transmembrane receptor			0.0457	SERPINA3
ATP2A2		transporter			0.0457	FASN
PLIN1		other			0.0457	FASN
IL36A		cytokine			0.0457	CXCL3
SPINT1		other			0.0457	ROR2
pyridoxine		chemical - endogenous mammalian			0.0457	SFRP1
picryl chloride		chemical toxicant			0.0457	CXCL3
caffeic acid		chemical drug			0.0457	FASN
reserpine		chemical drug			0.0457	ADRB2
24-hydroxycholesterol		chemical - endogenous mammalian			0.0457	HMGCR
fulvestrant		chemical drug			0.0458	ADRB2,HSD17B7,TUBA4A
cyclosporin A		biologic drug		1.982	0.0458	CD68,FASN,FDFT1,HMGCR
MTOR		kinase			0.0467	FASN,PDK4,RORC
RARA		ligand-dependent nuclear receptor			0.048	IRF6,MAFB,RORC
GC-GCR dimer		complex			0.0487	ADRB2
OMA1		peptidase			0.0487	FASN
Iga		complex			0.0487	FCGR1A
CFB		peptidase			0.0487	CXCL3
GPER1		g-protein coupled receptor			0.0487	FASN
TGIF1		transcription regulator			0.0487	CXCL3
mir-103		microrna			0.0487	FASN
ADRB3		g-protein coupled receptor			0.0487	ADRB2
CXCL2		cytokine			0.0487	CXCL3
VIPR1		g-protein coupled receptor			0.0487	CXCL3
IL1RL1		transmembrane receptor			0.0487	CXCL3
CETP		enzyme			0.0487	HMGCR
amlodipine		chemical drug			0.0487	HMGCR
helenalin		chemical - endogenous non-mammalian			0.0487	CXCL3
acadesine		chemical drug			0.0487	FASN

## Sheet: upstreamanalysis_Nutr vs LowI
Upstream Regulator	Log Ratio	Molecule Type	Predicted Activation State	Activation z-score	p-value of overlap	Target molecules in dataset	Mechanistic Network
MARCO	-3.84	transmembrane receptor			0.0442	CXCL3
MYC	-2.47	transcription regulator		-0.328	0.000256	BCOR,CAPN2,COL1A1,DDIT4,DSP,DUSP1,EPCAM,FASN,G6PC,GADD45B,GADD45G,GCLC,IRF6,MYC,PLS3,RHOB,THY1	64 (20)
INSIG1	-2.37	other		1.895	2.07e-08	CD68,CXCL3,FASN,FDFT1,GPAM,HMGCR,HMGCS1,IRS2,MARCO	25 (10)
PIM1	-2.08	kinase			0.0443	MYC,PIM1
IRS2	-2.04	enzyme		-0.209	5.7e-06	FASN,G6PC,HMGCR,IGFBP1,MYC	50 (17)
FASN	-1.91	enzyme			0.00876	FASN,GPAM	20 (7)
FDFT1	-1.62	enzyme			0.00644	HMGCR
BTG2	-1.56	transcription regulator			0.00526	BTG2,CXCL3
NR1D1	-1.35	ligand-dependent nuclear receptor			0.000685	ARNTL,G6PC,NR1D1	19 (5)
FCGR1A	-1.34	transmembrane receptor			0.00466	CXCL3,FCGR1A	28 (7)
NEDD9	-0.97	other			0.0225	DDIT4,PPP1R3B
NOTCH1	1.11	transcription regulator		0.828	0.0144	CD68,COL1A1,FCER1G,MYC,NOTCH1
GPAM	1.12	enzyme			0.038	G6PC
SMAD7	1.34	transcription regulator			0.0463	COL1A1,MYC,SMAD7
ARNTL	1.36	transcription regulator		0.374	8.21e-06	ARNTL,FASN,GPAM,IHH,NR1D1	5 (4)
SERPINA3	2.59	other			0.0442	HMGCR
KL	2.92	enzyme			0.0104	IHH,KL
NUPR1		transcription regulator	Inhibited	-3.162	0.00165	ADRB2,CD68,CHD4,CXCL3,ELL2,IRS2,KANK2,MYC,NR1D1,PIM1
CREB1		transcription regulator	Inhibited	-2.75	1.77e-06	BTG2,CD68,DUSP1,FASN,G6PC,GADD45B,GADD45G,GPNMB,HMGCR,HMGCS1,HPGD,IRS2,MYC,RASGEF1B,S1PR3	27 (7)
IL1		group	Inhibited	-2.592	0.00138	ADRB2,COL1A1,CXCL3,DUSP1,HMGCR,IGFBP1,MYC,THY1	50 (21)
forskolin		chemical toxicant	Inhibited	-2.583	7.02e-13	BTG2,CARD10,CD68,CITED4,COL1A1,CXCL3,DDIT4,DUSP1,ELL2,G6PC,GADD45B,GADD45G,HPGD,HSD17B7,IGFBP1,IRS2,MYC,PDK4,PPP1R3C,RASGEF1B,RHOB,S1PR3,SLC2A5,SMAD7,TUBA4A	52 (21)
hydrogen peroxide		chemical - endogenous mammalian	Inhibited	-2.549	2.26e-08	BTG2,CD68,COL1A1,CXCL3,DDIT4,DUSP1,FASN,FDFT1,GADD45B,HDC,HMGCR,INSIG1,MIOX,MYC,PIM1,TUBA4A	58 (21)
thapsigargin		chemical toxicant	Inhibited	-2.544	0.000103	COL1A1,CXCL3,DDIT4,GADD45B,HDC,HMGCR,MYC	41 (17)
PDGF BB		complex	Inhibited	-2.416	7.17e-06	ADRB2,DUSP1,FASN,HMGCR,HMGCS1,ITGA5,MYC,PIM1,RHOB,RXRG,SERPINA3	56 (21)
dihydrotestosterone		chemical - endogenous mammalian	Inhibited	-2.29	7.53e-06	BCOR,BTG2,CHI3L1,FASN,GPRIN2,HMGCR,HPGD,IRS2,LAMA5,MYC,NOTCH1,RHOB,SLC2A5,WIF1	57 (16)
TGM2		enzyme	Inhibited	-2.236	0.0154	BTG2,FCER1G,MAFB,MYC,PIM1
IL12 (complex)		complex	Inhibited	-2.219	0.00966	GADD45B,GADD45G,MARCO,MYC,PIM1	52 (18)
Salmonella enterica serotype abortus equi lipopolysaccharide		chemical toxicant	Inhibited	-2.219	0.00495	ADRB2,CCRN4L,CXCL3,GADD45B,KCNJ2	37 (7)
P38 MAPK		group	Inhibited	-2.2	0.00705	CLDN5,CXCL3,DUSP1,GCLC,IRF6,MYC,RHOB	56 (13)
PGR		ligand-dependent nuclear receptor	Inhibited	-2.199	2.75e-05	CAPN2,ELL2,G6PC,HPGD,IGFBP1,IRS2,MYC,NEDD9,PCDH1	46 (15)
8-bromo-cAMP		chemical reagent	Inhibited	-2.189	0.00533	DUSP1,G6PC,HPGD,IGFBP1,MYC	51 (20)
SREBF2		transcription regulator	Inhibited	-2.177	5.55e-06	FASN,FDFT1,HMGCR,HMGCS1,INSIG1,IRS2	26 (15)
Cg		complex	Inhibited	-2.176	0.00186	BTG2,CXCL3,DUSP1,G6PC,HMGCR,HPGD,HSD17B7,IRS2	53 (21)
FOS		transcription regulator	Inhibited	-2.171	4.16e-05	CAPN2,CD68,CHI3L1,COL1A1,FASN,G6PC,GAS2,HPGD,IGFBP1,IRS2,MPZL2,MYC,SMAD7	71 (19)
IL3		cytokine	Inhibited	-2.14	5.8e-05	BTG2,FASN,GADD45B,GADD45G,MYC,NEDD9,NOTCH1,PIM1,SERPINA3,ZFAND5	59 (18)
pirinixic acid		chemical toxicant	Inhibited	-2.105	1.65e-07	CD5L,COL1A1,CXCL3,FASN,FCER1G,G6PC,GADD45B,GPAM,HMGCR,HMGCS1,INSIG1,MYC,NR1D1,PDK4,RXRG	45 (19)
FOXO1		transcription regulator	Inhibited	-2.077	8.3e-06	CLDN5,DDIT4,FASN,G6PC,GADD45B,GPAM,HMGCR,IGFBP1,IRS2,MYC,PDK4	55 (20)
ATP7B		transporter	Inhibited	-2	0.000114	FASN,FDFT1,HMGCR,HMGCS1
bicuculline		chemical - endogenous non-mammalian	Inhibited	-2	0.000103	BTG2,DUSP1,GADD45B,GADD45G
camptothecin		chemical reagent	Inhibited	-2	0.0158	BTG2,CXCL3,GADD45B,GADD45G,GPNMB,GSE1,INSIG1,MYC,TUBA4A
CYP7A1		enzyme	Inhibited	-2	2.14e-06	ABCG8,FASN,FDFT1,HMGCR	18 (9)
dalfampridine		chemical drug	Inhibited	-2	5.17e-05	BTG2,DUSP1,GADD45B,GADD45G
dexamethasone phosphate		chemical drug	Inhibited	-2	1.59e-05	DDIT4,DUSP1,GADD45G,PDK4
leukotriene D4		chemical - endogenous mammalian	Inhibited	-2	0.000437	DUSP1,KCNJ2,NEDD9,PDK4
mono-(2-ethylhexyl)phthalate		chemical toxicant	Inhibited	-2	0.0218	DDIT4,FASN,IRS2,PDK4
lipopolysaccharide		chemical drug		-1.987	8.66e-10	ABCG8,ADRB2,ANXA3,ARVCF,CAPN2,CCRN4L,CHI3L1,CLDN5,COL1A1,CXCL3,DDIT4,DUSP1,FASN,FCER1G,GADD45B,GCLC,HDC,HMGCR,HPGD,IGFBP1,INSIG1,ITGA5,MAFB,MARCO,MYC,NOTCH1,PDK4,PIM1,RHOB,RXRG,S1PR3,SERPINA3,SMAD7,THY1	57 (18)
IL2		cytokine		-1.986	0.0156	CARD10,CXCL3,FCER1G,GADD45B,GADD45G,MYC,PIM1,RHOB
isoquercitrin		chemical - endogenous non-mammalian		-1.982	2.14e-06	FASN,FDFT1,HMGCR,INSIG1	11 (4)
kainic acid		chemical toxicant		-1.982	0.0135	BTG2,DUSP1,GADD45B,HDC
MED1		transcription regulator		-1.982	0.00274	FASN,IGFBP1,MYC,PDK4,PIM1	56 (14)
Ige		complex		-1.964	0.000303	FCER1G,FCGR1A,HDC,MYC	32 (7)
rosiglitazone		chemical drug		-1.947	0.000364	CD68,COL1A1,FASN,GPAM,HPGD,IGFBP1,INSIG1,IRS2,NR1D1,PDK4	59 (18)
CCL5		cytokine		-1.938	0.00115	CAPN2,CXCL3,DUSP1,HDC	26 (9)
fluticasone		chemical drug		-1.89	0.000143	CHI3L1,DDIT4,GADD45B,HPGD,IRS2,PDK4,SLC2A5
decitabine		chemical drug		-1.883	1.25e-05	ADRB2,CHI3L1,CLDN5,COL1A1,CXCL3,DUSP1,GADD45B,GADD45G,HPGD,MAFB,MYC,TUBA4A,WIF1	35 (9)
TNFSF11		cytokine		-1.878	4.98e-06	CAPN2,CXCL3,DUSP1,GADD45B,GCLC,ITGA5,MAFB,MYC,PIM1,RHOB	54 (19)
FGF21		growth factor		-1.869	0.000184	FASN,G6PC,IGFBP1,IRS2	44 (14)
MTORC1		complex		-1.86	0.000153	FASN,HMGCR,INSIG1,MYC	48 (16)
phorbol myristate acetate		chemical drug		-1.829	0.000197	BTG2,CD68,CXCL3,DDIT4,DUSP1,ETNPPL,FCER1G,FCGR1A,GCLC,HDC,IGFBP1,KEL,MYC,PDK4,PIM1,SERPINA3,THY1	46 (17)
IL10		cytokine		-1.818	0.00196	CD68,COL1A1,CXCL3,DUSP1,FCER1G,FCGR1A,HPGD,NEDD9	51 (21)
NR3C1		ligand-dependent nuclear receptor		-1.813	5.35e-06	BCL2L14,BCOR,CAPN2,CARD10,CLDN5,CXCL3,DDIT4,DUSP1,FCER1G,G6PC,GADD45B,IGFBP1,MYC,RHOB,SLC2A5,TUBA4A	50 (15)
lovastatin		chemical drug		-1.778	0.000118	FASN,FDFT1,HMGCR,HMGCS1,MYC,RHOB	68 (20)
poly rI:rC-RNA		chemical reagent		-1.767	0.00149	CXCL3,DUSP1,FCGR1A,GADD45B,ITGA5,MARCO,MYC,NOTCH1,PIM1	53 (17)
L-triiodothyronine		chemical - endogenous mammalian		-1.761	0.00193	ADRB2,DUSP1,FASN,G6PC,IGFBP1,MYC,NR1D1,PDK4	38 (15)
PPARGC1B		transcription regulator		-1.758	5.59e-07	FASN,FDFT1,G6PC,GPAM,HMGCR,PDK4	28 (7)
SMARCA4		transcription regulator		-1.673	0.00424	GADD45G,GCLC,HPGD,IRF6,ITGA5,KCNJ2,MYC,PCDH1,THY1,TMCC3
gentamicin		chemical drug		-1.633	0.00519	BTG2,G6PC,IGFBP1,MYC,NR1D1,THY1
methapyrilene		chemical drug		-1.633	3.36e-05	BTG2,CXCL3,GCLC,HMGCR,IGFBP1,MYC,RXRG
TREM1		transmembrane receptor		-1.633	0.00187	ADRB2,CXCL3,GADD45B,KCNJ2,S1PR3,SLCO4A1	38 (7)
E. coli B5 lipopolysaccharide		chemical - endogenous non-mammalian		-1.569	0.00023	ADRB2,CXCL3,DUSP1,FASN,G6PC,GCLC,IGFBP1,RHOB	69 (25)
bucladesine		chemical toxicant		-1.557	3.4e-06	CITED4,COQ10B,CXCL3,DUSP1,G6PC,GADD45B,HMGCR,IGFBP1,IRS2,MYC,PCDH1	53 (20)
MYD88		other		-1.521	0.0195	CXCL3,DUSP1,HDC,MARCO,MYC
glucocorticoid		chemical drug		-1.518	0.00027	ADRB2,CLDN5,COL1A1,DUSP1,FASN,G6PC,IGFBP1,MYC	59 (22)
SCAP		other		-1.513	2.32e-05	FASN,FDFT1,GPAM,HMGCR,INSIG1	24 (11)
IL1B		cytokine		-1.512	4.6e-07	ADRB2,BTG2,CCRN4L,CHI3L1,COL1A1,CXCL3,DDIT4,DUSP1,GADD45B,GCLC,IGFBP1,IRS2,ITGA5,MYC,NR1D1,PIM1,RHOB,SERPINA3,SMAD7,THY1	65 (22)
CSF3		cytokine		-1.511	0.00067	FCGR1A,GADD45B,GADD45G,HDC,MYC,PIM1	51 (16)
E. coli B4 lipopolysaccharide		chemical toxicant		-1.499	0.000395	ABCG8,CXCL3,FCER1G,FCGR1A,GADD45G,GPNMB,KL,PIM1	34 (10)
TP73		transcription regulator		-1.499	0.000228	ARNTL,BTG2,CXCL3,DDIT4,FASN,GPNMB,ITGA5,MPZL2,SERPINA3
ionomycin		chemical reagent		-1.491	0.00471	DUSP1,FCGR1A,KCNJ2,MYC,PIM1	48 (17)
PPARGC1A		transcription regulator		-1.468	0.00239	CD68,FASN,G6PC,INSIG1,IRS2,PDK4	33 (13)
CSF2		cytokine		-1.455	0.0258	EPCAM,FCGR1A,HDC,MARCO,MYC,PIM1,SNTB1
NR1I3		ligand-dependent nuclear receptor		-1.455	0.000524	GADD45B,INSIG1,MYC,NEDD9,TUBA4A
STAT4		transcription regulator		-1.455	0.00301	CXCL3,FCER1G,GADD45G,ITIH5,MYC,TLE6	43 (11)
17-alpha-ethinylestradiol		chemical drug		-1.412	0.00223	ABCG8,CD5L,CD68,CXCL3,MARCO	19 (6)
acetaminophen		chemical drug		-1.406	0.000388	BTG2,CXCL3,HMGCR,HMGCS1,IGFBP1,MYC	54 (19)
ERK		group		-1.404	0.000116	BTG2,COL1A1,DUSP1,GCLC,IGFBP1,MAFB,MYC,PDK4	63 (20)
ESR1		ligand-dependent nuclear receptor		-1.4	4.17e-08	ABCG8,ANXA3,ARHGEF9,ARNTL,CAPN2,CXCL3,DDIT4,FASN,FGF12,GADD45B,GPAM,HIP1R,HMGCR,HSD17B7,IRS2,KL,MAPK12,MYC,NEDD9,NOTCH1,NR1D1,PDK4,PPP1R3C,RND1,RTN4RL1,SAMD11,UBE2T	59 (14)
PPARG		ligand-dependent nuclear receptor		-1.392	2.68e-06	ADRB2,COL1A1,CXCL3,FASN,G6PC,GPAM,HMGCR,IGFBP1,IHH,INSIG1,IRS2,NR1D1,PDK4	42 (17)
HGF		growth factor		-1.387	0.0394	ARNTL,COL1A1,EPCAM,INSIG1,MYC,PIM1,RHOB
HNF1B		transcription regulator		-1.378	0.000868	DUSP1,IGFBP1,IHH,MAFB,MPZL2
IL6		cytokine		-1.347	2.12e-06	BTG2,CD68,COL1A1,CXCL3,DUSP1,FCGR1A,G6PC,GADD45B,GADD45G,GALE,HPGD,IGFBP1,MYC,NOTCH1,PIM1,SERPINA3,SMAD7	68 (21)
GLI1		transcription regulator		-1.342	0.00836	COL1A1,INSIG1,PIM1,RHOB,WIF1
PPARA		ligand-dependent nuclear receptor		-1.341	1.47e-05	FASN,FDFT1,G6PC,GPAM,HMGCR,HMGCS1,IGFBP1,INSIG1,MYC,NR1D1,PBLD,PDK4	36 (15)
TP63		transcription regulator		-1.334	0.0208	DDIT4,FASN,IHH,MPZL2,MYC,NOTCH1
tunicamycin		chemical - endogenous non-mammalian		-1.331	4.6e-05	CLDN5,COL1A1,CXCL3,DDIT4,GADD45B,IHH,MYC	61 (21)
F2		peptidase		-1.323	0.000224	CD68,CITED4,COL1A1,CXCL3,DUSP1,ELL2,MYC,RHOB	49 (19)
Growth hormone		group		-1.316	1.73e-06	ADRB2,COL1A1,FASN,G6PC,MYC,NEDD9,NR1D1,PDK4	60 (18)
metribolone		chemical reagent		-1.307	0.00836	FASN,FDFT1,GADD45G,HMGCR,PFKFB2	22 (7)
RELA		transcription regulator		-1.263	0.000607	BTG2,CHI3L1,COL1A1,CXCL3,DUSP1,MYC,NOTCH1,SLC2A5,SMAD7	57 (22)
EGF		growth factor		-1.258	7.06e-05	BTG2,COL1A1,DUSP1,FASN,HMGCS1,HPGD,IGFBP1,MYC,NOTCH1,PDK4,RHOB,SERPINA3	65 (24)
cisplatin		chemical drug		-1.232	1.15e-05	BTG2,CAPN2,COL1A1,CXCL3,DDIT4,DUSP1,FASN,G6PC,GPNMB,HMGCR,HMGCS1,IGFBP1,MYC,NOTCH1,PDK4	65 (23)
corticosterone		chemical - endogenous mammalian		-1.231	0.000102	CLDN5,DDIT4,FASN,GPAM,MYC,PDK4	58 (13)
progesterone		chemical - endogenous mammalian		-1.228	2.26e-05	ADRB2,ARNTL,CLDN5,ELL2,GPAM,HDC,HMGCR,IGFBP1,IHH,IRS2,ITGA5,MYC,NEDD9,PCDH1	42 (13)
lysophosphatidic acid		chemical - other		-1.214	0.00141	DUSP1,MYC,PPP1R3B,S1PR3	38 (7)
CEBPA		transcription regulator		-1.213	1.58e-05	BTG2,CHI3L1,COL1A1,FASN,FCGR1A,G6PC,HMGCR,HPGD,IRF6,IRS2,MYC,PPP1R3C	43 (16)
TCR		complex		-1.213	0.0122	ELL2,GADD45B,GADD45G,MYC,PIM1,SMAD7
HNF1A		transcription regulator		-1.201	0.00216	COQ10B,G6PC,HMGCR,IGFBP1,IHH,NR1D1,PFKFB2,RBP5,TMEM140	43 (9)
IL17A		cytokine		-1.191	0.0336	CD68,COL1A1,CXCL3,MYC
INSR		kinase		-1.178	3.64e-06	DUSP1,FASN,FDFT1,HMGCR,HMGCS1,IGFBP1,ITGA5,MYC,PDK4,PIM1,RHOB,ZFAND5	56 (21)
methylprednisolone		chemical drug		-1.162	1.99e-06	ANXA3,ARNTL,CXCL3,DDIT4,DUSP1,FDFT1,G6PC,GCLC,IGFBP1,INSIG1,MAFB,MYC,PLS3,SERPINA3,TUBA4A	38 (8)
butyric acid		chemical - endogenous mammalian		-1.154	0.0193	DUSP1,FASN,G6PC,GCLC,ITGA5,MYC,TUBA4A
medroxyprogesterone acetate		chemical drug		-1.146	0.00928	BTG2,IGFBP1,MPZL2,MYC	34 (10)
dexamethasone		chemical drug		-1.14	3.07e-06	ADRB2,CHD4,CHI3L1,CLDN5,COL1A1,CXCL3,DDIT4,DUSP1,FASN,G6PC,GADD45B,GCLC,HSD17B7,IGFBP1,IHH,IRS2,ITGA5,LAMA5,MARCO,MXRA5,MYC,N4BP2L1,PDK4,PIM1,SERPINA3,SLC2A5,TRIM31	51 (19)
tretinoin		chemical - endogenous mammalian		-1.113	0.00176	BTG2,CAPN2,CD68,COL1A1,DSP,DUSP1,EPCAM,FCER1G,GAS2,KCNJ2,MAFB,MYC,NOTCH1,PIM1,PLS3,RXRG,SMAD7,SNX19,ZFAND5	58 (17)
ATP		chemical - endogenous mammalian		-1.103	0.00447	CXCL3,DUSP1,GCLC,MYC	58 (20)
SOX2		transcription regulator		-1.095	0.00404	COL1A1,DSP,DUSP1,EPCAM,GADD45B,IRF6,NOTCH1
BMP7		growth factor		-1.091	0.00809	COL1A1,EPCAM,FASN,SMAD7	7 (3)
IL27		cytokine		-1.091	0.00879	GADD45G,HPGD,MYC,PIM1	50 (16)
cycloheximide		chemical reagent		-1.083	3.34e-06	BTG2,COL1A1,CXCL3,DDIT4,DUSP1,GADD45B,GADD45G,GCLC,IGFBP1,IRS2,MYC,RHOB	58 (19)
diethylnitrosamine		chemical toxicant		-1.067	0.00214	EPCAM,IGFBP1,MYC,THY1
MYOD1		transcription regulator		-1.067	0.032	DUSP1,GADD45G,MAFB,SMAD7
palmitic acid		chemical - endogenous mammalian		-1.067	0.00326	CXCL3,FASN,G6PC,IGFBP1,IRS2	50 (19)
CEBPB		transcription regulator		-1.014	0.00405	COL1A1,CXCL3,G6PC,HDC,IGFBP1,IRS2,MYC,PDK4	50 (20)
lipid A		chemical toxicant		-1	0.000168	CXCL3,FCGR1A,ITGA5,MARCO
MAP2K1		kinase		-1	1.15e-05	COL1A1,CXCL3,DUSP1,FASN,HDC,ITGA5,MYC,PIM1	54 (19)
MBTPS1		peptidase		-1	1.13e-06	FASN,FDFT1,HMGCR,IHH	20 (7)
THRB		ligand-dependent nuclear receptor		-1	0.00097	BTG2,CXCL3,FASN,G6PC,NKD1,WIF1
Interferon alpha		group		-0.938	0.0243	CXCL3,FASN,FCGR1A,MYC,PIM1,ZNRF3
RAF1		kinase		-0.914	0.0472	CXCL3,HDC,MYC,TUBA4A
AR		ligand-dependent nuclear receptor		-0.896	0.00154	HMGCR,KCNJ2,LAMA5,MYC,NOTCH1,PFKFB2,PLS3,RHOB,S1PR3	58 (17)
RARA		ligand-dependent nuclear receptor		-0.896	0.00155	DUSP1,ELL2,IRF6,MAFB,MYC,NEDD9,UBE2T
trovafloxacin		chemical drug		-0.896	5.1e-06	ADRB2,CXCL3,FASN,G6PC,GCLC,IGFBP1	42 (10)
FSH		complex		-0.882	0.000937	BTG2,CARD10,DUSP1,ELL2,GCLC,ITGA5,MYC,RHOB,SMAD7	54 (18)
cyclosporin A		biologic drug		-0.869	0.000117	CD68,COL1A1,DDIT4,ELL2,FASN,FDFT1,GPNMB,HMGCR,IGFBP1,KL,MYC	54 (21)
LDL		complex		-0.859	0.000847	CAPN2,CD68,DUSP1,FCGR1A,GCLC,HMGCR,INSIG1	52 (15)
sulindac sulfide		chemical drug		-0.848	0.00109	ETNPPL,GADD45G,INSIG1,TUBA4A
KLF4		transcription regulator		-0.831	0.00329	COL1A1,DSP,DUSP1,EPCAM,IRF6,NOTCH1	23 (7)
NR1H3		ligand-dependent nuclear receptor		-0.827	7.79e-08	ABCG8,ADRB2,CD5L,FASN,FDFT1,G6PC,GPAM,HMGCR	28 (15)
doxorubicin		chemical drug		-0.824	0.01	BTG2,DUSP1,GCLC,GPNMB,IGFBP1,MYC,SMAD7
alitretinoin		chemical drug		-0.811	0.017	CD5L,DUSP1,FASN,RXRG
calcitriol		chemical drug		-0.801	0.00259	CXCL3,DUSP1,FASN,GADD45G,HPGD,KL,MYC,NEDD9,PALMD	54 (23)
NFKBIA		transcription regulator		-0.796	0.00049	BTG2,CARD10,CCRN4L,CITED4,CXCL3,GADD45B,GADD45G,LAMA5,MYC,PIM1	46 (16)
Ca2+		chemical - endogenous mammalian		-0.788	0.000256	COL1A1,DUSP1,FASN,HDC,HMGCR,IRS2,NR1D1,PLS3	57 (23)
Alpha catenin		group		-0.784	0.00105	COL1A1,IGFBP1,ITGA5,MYC,NKD1
AGT		growth factor		-0.775	2.18e-08	ANXA3,ARHGEF9,COL1A1,CXCL3,DUSP1,FASN,FCGR1A,FDFT1,GAS2,HMGCR,HMGCS1,ITGA5,KL,MYC,PPP1R3C,SMAD7	57 (27)
NR5A2		ligand-dependent nuclear receptor		-0.765	1.86e-05	ABCG8,FASN,GADD45G,HMGCR,IGFBP1,MYC
CTNNB1		transcription regulator		-0.751	1.23e-06	CLDN5,COL1A1,EPCAM,EPHB3,FCER1G,GADD45B,GADD45G,IHH,MPZL2,MYC,NKD1,NOTCH1,PLS3,SERPINA3,SMAD7,WIF1	54 (15)
FN1		enzyme		-0.742	0.00909	CAPN2,COL1A1,CXCL3,ITGA5,MYC	41 (18)
PTPN1		phosphatase		-0.728	4.9e-07	CXCL3,DUSP1,FASN,IRS2,MARCO,SMAD7	50 (12)
IL4		cytokine		-0.721	0.000495	CCRN4L,CLDN5,COL1A1,CXCL3,FCER1G,GADD45G,HMGCR,HPGD,MAFB,MARCO,MYC,NEDD9,PIM1,THY1	49 (13)
MIF		cytokine		-0.692	8.97e-05	COL1A1,CXCL3,DUSP1,FASN,ITIH5	51 (20)
PI3K (complex)		complex		-0.678	1.39e-05	ADRB2,COL1A1,DUSP1,GCLC,HMGCR,IGFBP1,MYC,NOTCH1,PIM1,RHOB	64 (25)
TNF		cytokine		-0.673	9.45e-10	ADRB2,BTG2,CCRN4L,CHI3L1,COL1A1,CXCL3,DUSP1,FASN,FCER1G,GADD45B,GADD45G,GCLC,GPAM,HDC,HMGCR,HPGD,HSD17B7,IGFBP1,INSIG1,IRS2,ITGA5,KCNJ2,KL,MYC,NEDD9,NOTCH1,PIM1,PPP1R3C,RND1,S1PR3,SERPINA3,SMAD7,THY1	67 (24)
NFkB (complex)		complex		-0.665	2.67e-05	CARD10,CITED4,CXCL3,ELL2,EPCAM,FCGR1A,GADD45B,GCLC,MYC,NOTCH1,NR1D1,SERPINA3,SLC2A5,SMAD7	65 (19)
SB-431542		chemical reagent		-0.651	0.00019	COL1A1,GADD45B,MAFB,MYC,SMAD7	36 (7)
lactacystin		chemical - protease inhibitor		-0.648	0.00819	ADRB2,DUSP1,GCLC,IRS2,NEDD9	37 (7)
nitrofurantoin		chemical drug		-0.647	1.26e-05	BTG2,CAPN2,CXCL3,GPNMB,HMGCR,HMGCS1,IGFBP1,MYC
JUN		transcription regulator		-0.646	1.43e-05	CAPN2,CD68,COL1A1,CXCL3,DUSP1,GCLC,HPGD,IGFBP1,IRS2,MYC,RHOB,SMAD7	61 (22)
IGF1		growth factor		-0.643	5.41e-05	COL1A1,DDIT4,FASN,HDC,HMGCR,IGFBP1,IRS2,ITGA5,MYC,PIM1,THY1	64 (22)
IL7		cytokine		-0.64	0.0019	COL1A1,CXCL3,MYC,PIM1,SMAD7	53 (21)
1,4-bis[2-(3,5-dichloropyridyloxy)]benzene		chemical toxicant		-0.625	0.000524	G6PC,GADD45B,INSIG1,NEDD9,TUBA4A	6 (2)
SP600125		chemical - kinase inhibitor		-0.625	0.0103	COL1A1,CXCL3,DDIT4,FASN,LAMA5
MAP2K1/2		group		-0.618	4.62e-05	CHI3L1,CXCL3,DUSP1,GCLC,MYC	52 (20)
CXCL12		cytokine		-0.6	0.00572	GAS2,IRF6,MAPK12,MYC,PCDH1	15 (3)
ERK1/2		group		-0.6	0.0085	COL1A1,CXCL3,DUSP1,HPGD,IRS2,MYC	46 (19)
CSF1		cytokine		-0.585	1.31e-05	CD68,CXCL3,DUSP1,FCER1G,ITGA5,MAFB,MARCO,MYC	33 (14)
methotrexate		chemical drug		-0.577	0.0047	BTG2,DUSP1,FASN,GPAM,HMGCS1,MYC	57 (11)
resveratrol		chemical drug		-0.577	0.0024	FASN,G6PC,HMGCR,IGFBP1,MYC,NOTCH1,PDK4	53 (19)
deferoxamine		chemical drug		-0.555	0.00415	DUSP1,FASN,GADD45B,MYC,SMAD7	56 (15)
EPAS1		transcription regulator		-0.555	0.00119	FASN,GADD45B,HMGCS1,IRS2,ITIH5,NOTCH1
FOXO4		transcription regulator		-0.555	3.24e-07	FASN,FDFT1,GADD45B,HMGCR,HMGCS1,IGFBP1
prostaglandin E2		chemical - endogenous mammalian		-0.554	1.78e-05	COL1A1,CXCL3,DUSP1,FASN,HDC,IGFBP1,ITGA5,MAFB,MYC,NEDD9	55 (20)
wortmannin		chemical - kinase inhibitor		-0.547	0.00148	COL1A1,FASN,G6PC,GCLC,IRS2,MYC	54 (20)
Pdgf (complex)		complex		-0.54	0.000378	CXCL3,IRS2,ITGA5,MYC,NOTCH1	56 (23)
EZH2		transcription regulator		-0.518	0.0214	ADRB2,IGFBP1,MPZL2,MYC,NKD1
SREBF1		transcription regulator		-0.518	3.15e-06	FASN,FDFT1,G6PC,GPAM,HMGCR,HMGCS1,INSIG1,IRS2,PLS3	34 (15)
NR1H2		ligand-dependent nuclear receptor		-0.497	0.00121	ABCG8,FASN,FDFT1,HMGCR	26 (11)
D-glucose		chemical - endogenous mammalian		-0.496	0.00012	ARNTL,COL1A1,DDIT4,FASN,G6PC,GPAM,HMGCR,IRS2,ITGA5,MAFB,MIOX,MYC	64 (20)
CD38		enzyme		-0.492	0.00344	ELL2,GADD45G,GPAM,PIM1,THY1
IL1A		cytokine		-0.454	0.012	CXCL3,HDC,ITGA5,MYC,SERPINA3
mibolerone		chemical drug		-0.447	0.00161	COL1A1,GADD45G,GPNMB,HMGCS1,MYC
AGN194204		chemical drug		-0.44	0.00067	DUSP1,FDFT1,IRS2,MYC,PIM1,SEMA4B
WNT3A		cytokine		-0.431	1.49e-05	COL1A1,DDIT4,GADD45G,GPNMB,IRS2,MYC,NKD1,THY1,WIF1	58 (20)
GCG		other		-0.416	3.77e-07	BTG2,ETNPPL,FASN,G6PC,HMGCR,IGFBP1,PPP1R3C	48 (16)
carbon tetrachloride		chemical toxicant		-0.392	4.46e-05	COL1A1,DUSP1,GADD45B,GCLC,IGFBP1,MYC,S1PR3,SMAD7	58 (21)
TGFB1		growth factor		-0.381	1.35e-07	CD68,CHD4,CHI3L1,COL1A1,CXCL3,DDIT4,DSP,DUSP1,EPCAM,FCER1G,FCGR1A,FGF12,GADD45B,GCLC,GSE1,HPGD,ITGA5,MYC,NEDD9,NOTCH1,PIM1,PLS3,PPP1R3C,PRSS22,RHOB,RND1,S1PR3,SERPINA3,SMAD7,THY1	53 (16)
CHUK		kinase		-0.372	0.0103	CCRN4L,CXCL3,GADD45B,MYC,NOTCH1
oleic acid		chemical - endogenous mammalian		-0.352	3.51e-05	DUSP1,FASN,G6PC,GADD45B,HMGCR,PDK4	42 (17)
TGFBR2		kinase		-0.343	0.00703	COL1A1,GADD45B,HPGD,IHH,SMAD7	45 (12)
estrogen receptor		group		-0.342	0.000766	CD68,DSP,FGF12,MAPK12,MYC,NEDD9,PCDH1	13 (2)
IL13		cytokine		-0.342	0.0112	CAPN2,CHI3L1,COL1A1,CXCL3,FCGR1A,GPNMB,HDC
cyclic AMP		chemical - endogenous mammalian		-0.315	0.0064	CACNA1H,EPCAM,FCGR1A,G6PC,IGFBP1,MYC	49 (23)
CREM		transcription regulator		-0.314	5.14e-07	ADRB2,BTG2,DUSP1,GADD45B,HMGCR,HMGCS1,IRS2,NOTCH1,RHOB	18 (2)
EP300		transcription regulator		-0.314	7.54e-05	CXCL3,DUSP1,FASN,HMGCR,IRF6,MYC,NOTCH1,PDK4,SMAD7,TLE6,TUBA8	53 (12)
Ins1		other		-0.311	3.82e-05	COL1A1,FASN,FDFT1,G6PC,HMGCR,HMGCS1,IGFBP1,IRS2,MYC,THY1	54 (19)
AHR		ligand-dependent nuclear receptor		-0.298	0.0185	BTG2,COL1A1,HMGCR,ITGA5,MYC,TUBA8
APP		other		-0.29	0.00012	ARNTL,CD5L,CD68,CXCL3,FCGR1A,HMGCR,IRS2,KCNA4,KL,MAFB,MYC,NR1D1,SMAD7,THY1,TUBA4A,TUBA8	56 (18)
IRS1		enzyme		-0.285	1.36e-06	FASN,G6PC,GAS2,HMGCR,IGFBP1,IRS2,MAPK12,MYC	49 (17)
troglitazone		chemical drug		-0.285	0.00315	COL1A1,CXCL3,FASN,GPAM,KL,MYC,PDK4,TRIM31	56 (22)
MAPK8		kinase		-0.283	0.0166	COL1A1,DUSP1,G6PC,MYC
STAT6		transcription regulator		-0.281	4.82e-05	COL1A1,CXCL3,FCER1G,FCGR1A,GADD45B,GADD45G,HMGCR,IRS2,NEDD9	57 (18)
HNF4A		transcription regulator		-0.279	0.00968	ABCG8,ADRB2,CHI3L1,COQ10B,CXCL3,EPCAM,ETNPPL,G6PC,GADD45G,IGFBP1,IRF6,MPZL2,MYC,NR1D1,PALMD,PDK4,PPP1R3B,PPP1R3C,RBP5,SERPINA3,THY1,TMEM140	25 (2)
TP53		transcription regulator		-0.272	6.6e-07	ADRB2,ANXA3,BTG2,COL1A1,DDIT4,DUSP1,FASN,FDFT1,G6PC,GADD45G,HDC,HMGCR,HMGCS1,LAMA5,MAFB,MAPK12,MPZL2,MYC,NKD1,NOTCH1,PIM1,RHOB,SERPINA3,SMAD7,THY1,UBE2T	60 (24)
RXRA		ligand-dependent nuclear receptor		-0.246	0.000277	COL1A1,FASN,GCLC,IGFBP1,INSIG1,NEDD9,NR1D1,RXRG	34 (11)
SIRT1		transcription regulator		-0.246	0.00495	FASN,G6PC,MYC,NR1D1,PDK4	46 (18)
Insulin		group		-0.245	1.57e-06	COL1A1,DDIT4,DUSP1,FASN,G6PC,GCLC,HMGCR,IGFBP1,IRS2,MYC,PDK4,SLC2A5	65 (19)
TO-901317		chemical reagent		-0.237	0.000109	ABCG8,CD5L,FASN,FDFT1,G6PC,GPAM,NR1D1,SERPINA3	27 (11)
ERBB4		kinase		-0.218	0.00234	BTG2,DUSP1,MYC,SERPINA3	58 (20)
PSEN1		peptidase		-0.192	0.0384	DUSP1,GADD45B,MYC,NOTCH1,TUBA4A,TUBA8
streptozocin		chemical drug		-0.174	6.31e-05	ABCG8,COL1A1,FASN,G6PC,IGFBP1,IRS2,MIOX,SLC2A5	63 (22)
beta-estradiol		chemical - endogenous mammalian		-0.173	4.29e-07	ADRB2,ANXA3,BTG2,CHI3L1,COL1A1,CXCL3,CXXC5,DDIT4,DSP,DUSP1,FASN,FDFT1,G6PC,GADD45B,GADD45G,GCLC,GPAM,HMGCR,HMGCS1,HPGD,HSD17B7,IGFBP1,IRF6,IRS2,MYC,NEDD9,PDK4,PPP1R3C,RND1,SERPINA3	52 (19)
EGFR		kinase		-0.161	0.000133	CHI3L1,COL1A1,DUSP1,FASN,HDC,MYC,NOTCH1,RHOB,SERPINA3	67 (22)
SCD		enzyme		-0.159	0.000536	CXCL3,FASN,G6PC,GPAM	23 (5)
MAPK9		kinase		-0.152	0.0159	FASN,GADD45B,HDC,MYC
thioacetamide		chemical toxicant		-0.152	0.00113	ABCG8,COL1A1,GPNMB,IGFBP1,MIOX,MYC,SMAD7
IgG		complex		-0.128	8.87e-05	CLDN5,DSP,DUSP1,FCGR1A,MYC,PIM1,PLS3	41 (12)
IL5		cytokine		-0.082	0.000478	ELL2,GADD45G,GPAM,HMGCR,MYC,PIM1,SNTB1,THY1	53 (15)
PPARD		ligand-dependent nuclear receptor		-0.058	0.00572	CD68,FASN,GPAM,IGFBP1,PDK4	44 (16)
2,4,5,2',4',5'-hexachlorobiphenyl		chemical toxicant		0	6.6e-07	ADRB2,CLDN5,FASN,GADD45B,HMGCR,MYC,SMAD7
ciprofibrate		chemical drug		0	0.0149	G6PC,IGFBP1,PALMD,PDK4
GDF2		growth factor		0	0.000238	ANXA3,COL1A1,GADD45B,MYC,SMAD7	20 (5)
HIF1A		transcription regulator		0	0.00906	CXCL3,GADD45B,IRS2,ITGA5,MYC,NOTCH1,SMAD7	53 (22)
ID2		transcription regulator		0	1.63e-05	DUSP1,FCER1G,GADD45B,GADD45G,IRF6,MYC,NOTCH1,SMAD7	10 (2)
ITGB1		transmembrane receptor		0	0.00205	COL1A1,IHH,ITGA5,MYC	51 (16)
POU5F1		transcription regulator		0	0.0177	DSP,DUSP1,EPCAM,IRF6,SMAD7
SMARCB1		transcription regulator		0	0.0226	COL1A1,FCGR1A,G6PC,PPP1R3C
TGFBR1		kinase		0	0.00103	CLDN5,COL1A1,PDK4,SMAD7	49 (8)
chenodeoxycholic acid		chemical - endogenous mammalian		0.03	0.00019	COL1A1,FASN,G6PC,HPGD,PDK4	22 (7)
LEP		growth factor		0.052	8.94e-05	ABCG8,CD68,COL1A1,FASN,G6PC,GCLC,GPAM,HMGCR,IRS2,MYC,NOTCH1	53 (18)
Pkc(s)		group		0.055	5.7e-05	DUSP1,GADD45B,HMGCR,HPGD,IRF6,ITGA5,KCNJ2,NR1D1	46 (13)
STAT1		transcription regulator		0.067	0.00192	CXCL3,FCER1G,FCGR1A,MYC,PIM1,SERPINA3,SMAD7	56 (18)
dimethyl sulfoxide		chemical drug		0.068	0.00903	IRS2,MYC,SPNS2,WIF1
ESR2		ligand-dependent nuclear receptor		0.083	0.000431	CAPN2,COL1A1,FASN,GCLC,HPGD,HSD17B7,MYC,NEDD9,PDK4	64 (21)
PRL		cytokine		0.101	1.39e-06	ANXA3,CAPN2,CLDN5,COL1A1,GPNMB,HSD17B7,MYC,PDK4,PIM1,SERPINA3,TMEM140	39 (7)
AKT1		kinase		0.105	3.21e-06	FASN,G6PC,GCLC,HMGCR,HMGCS1,IGFBP1,IRS2,MYC,NOTCH1,RHOB	58 (20)
Vegf		group		0.129	0.017	ARNTL,CHI3L1,HDC,IHH,INSIG1,MYC,NOTCH1
GATA4		transcription regulator		0.13	0.0209	ABCG8,COL1A1,IRF6,KCNJ2
BBI608		chemical drug		0.152	0.000779	EPCAM,MYC,NOTCH1,WWC1
CCL2		cytokine		0.152	0.00128	CXCL3,HDC,ITGA5,NOTCH1	37 (7)
ELOVL5		enzyme		0.152	7.4e-06	ABCG8,FASN,G6PC,GPAM	40 (12)
Nr1h		group		0.152	0.0019	ABCG8,CD5L,FASN,G6PC,THY1	17 (5)
PDX1		transcription regulator		0.152	0.00533	COL1A1,G6PC,INSIG1,IRS2,MYC	32 (11)
sterol		chemical - endogenous mammalian		0.173	3.01e-05	FASN,FDFT1,GPAM,HMGCR	23 (12)
STAT3		transcription regulator		0.181	1.22e-05	CHI3L1,CXCL3,FASN,FCER1G,FCGR1A,G6PC,GADD45G,IGFBP1,IHH,MYC,NOTCH1,PIM1,SERPINA3	47 (17)
curcumin		chemical drug		0.207	0.024	COL1A1,CXCL3,MYC,NOTCH1,PIM1,SMAD7
RETNLB		other		0.218	0.00156	COL1A1,IRS2,MYC,UBE2T
indomethacin		chemical drug		0.239	0.00089	BTG2,CAPN2,FASN,GPNMB,IGFBP1,MYC,PIM1	51 (22)
KRAS		enzyme		0.242	1.5e-05	COL1A1,EPCAM,LAMA5,MAPK12,MYC,NKD1,PALD1,PIM1,RHOB,SERPINA3,THY1	56 (17)
norepinephrine		chemical - endogenous mammalian		0.261	8.21e-05	ARNTL,CITED4,COQ10B,DUSP1,IRS2,PCDH1,SMAD7
IGF1R		transmembrane receptor		0.277	0.000606	ANXA3,CD5L,CD68,COL1A1,FASN,IRS2,MYC	53 (21)
OSM		cytokine		0.284	0.000577	ANXA3,CXCL3,EPCAM,FASN,GADD45G,GPNMB,MPZL2,MYC,PFKFB2,RSC1A1,SERPINA3	54 (15)
let-7a-5p (and other miRNAs w/seed GAGGUAG)		mature microrna		0.32	0.0142	COL1A1,DSP,MYC,RHOB
simvastatin		chemical drug		0.343	0.000335	ADRB2,ANXA3,CXCL3,HMGCR,MYC,RHOB,S1PR3	67 (24)
estrogen		chemical drug		0.35	0.000414	COL1A1,DUSP1,HMGCR,IHH,ITGA5,MYC,PIM1,SERPINA3	58 (20)
BMP2		growth factor		0.351	0.00164	COL1A1,GADD45B,IHH,MYC,NOTCH1,SMAD7	51 (16)
ADIPOQ		other		0.372	0.0114	CXCL3,DUSP1,FASN,G6PC
MGEA5		enzyme		0.378	0.00105	BCOR,EPHB3,FDFT1,HMGCR,HMGCS1,RHOB,TUBA4A
raloxifene		chemical drug		0.378	0.000124	ANXA3,DDIT4,DUSP1,IRF6,PPP1R3C,SMAD7,TUBA4A
SPP1		cytokine		0.391	0.000266	COL1A1,CXCL3,DSP,HMGCR,INSIG1,NOTCH1	65 (17)
HRAS		enzyme		0.394	7.81e-07	ANXA3,BTG2,CAPN2,COL1A1,DUSP1,FASN,FDFT1,GADD45G,HDC,ITGA5,MAPK12,MYC,NOTCH1,PLS3,RHOB,SERPINA3	50 (15)
sirolimus		chemical drug		0.402	0.000112	COL1A1,DDIT4,FASN,GCLC,IGFBP1,IRS2,KL,MAPK12,MYC,PCDH1,PIM1	71 (22)
4-hydroxytamoxifen		chemical drug		0.42	0.00031	DDIT4,HSD17B7,IGFBP1,MYC,NEDD9,PDK4	61 (15)
ACOX1		enzyme		0.447	0.00244	FASN,G6PC,IGFBP1,PALMD,PDK4	24 (6)
ANGPT2		growth factor		0.447	0.00768	CD68,COL1A1,HMGCS1,MAPK12,RHOB	33 (7)
HMGA1		transcription regulator		0.447	0.000361	COL1A1,HMGCR,IGFBP1,INSIG1,MYC,RHOB	47 (17)
LEPR		transmembrane receptor		0.447	1.16e-06	ABCG8,CD68,COL1A1,FASN,GADD45B,GADD45G,GPAM,HMGCR,IRS2	61 (19)
STK11		kinase		0.447	0.00354	GADD45B,IGFBP1,MYC,NEDD9,NR1D1	7 (2)
INS		other		0.45	0.00113	FASN,G6PC,HMGCR,IGFBP1,IRS2	49 (16)
MAPK14		kinase		0.537	0.00404	COL1A1,DUSP1,FASN,G6PC,HMGCR	58 (21)
SMAD3		transcription regulator		0.545	0.00288	COL1A1,CXCL3,GADD45B,MYC,RHOB,SMAD7	61 (19)
ERBB2		kinase		0.553	8.39e-07	BTG2,COL1A1,CXCL3,ELL2,FASN,GPAM,IRF6,ITGA5,MYC,NEDD9,NOTCH1,PDK4,RHOB,SERPINA3,SMAD7,THY1,WWC1	55 (21)
ID3		transcription regulator		0.555	2.08e-05	DUSP1,FCER1G,GADD45B,GADD45G,IRF6,MYC,NOTCH1,SMAD7	27 (7)
triamcinolone acetonide		chemical drug		0.57	0.000435	BTG2,DUSP1,INSIG1,MXRA5,MYC,SERPINA3,ZFAND5
ethanol		chemical - endogenous mammalian		0.6	0.00218	DUSP1,ETNPPL,FASN,G6PC,GPAM,MYC,PPP1R3C,RHOB	60 (20)
EGR1		transcription regulator		0.61	0.00012	CACNA1H,COL1A1,CXCL3,GADD45B,HMGCR,HPGD,MYC	59 (19)
tamoxifen		chemical drug		0.612	0.00116	FASN,HMGCR,HMGCS1,MYC,SAMD11,SERPINA3,SMAD7	66 (19)
FGF2		growth factor		0.662	0.00673	BTG2,COL1A1,EPCAM,GPNMB,ITGA5,MYC,NOTCH1	60 (20)
PTH		other		0.728	0.00308	COL1A1,DUSP1,KL,SMAD7,WIF1	33 (8)
SFTPA1		transporter		0.728	0.000117	ADRB2,COL1A1,CXCL3,MYC,PDK4	58 (11)
N-acetyl-L-cysteine		chemical drug		0.73	4e-05	COL1A1,CXCL3,FASN,GCLC,HDC,MIOX,MYC,RHOB	60 (20)
genistein		chemical drug		0.745	0.000246	CD68,COL1A1,CXCL3,DUSP1,GCLC,HMGCR,HPGD,KCNJ2,MYC,PIM1	47 (18)
IFNG		cytokine		0.758	1.83e-05	CD5L,COL1A1,CXCL3,DUSP1,FASN,FCER1G,FCGR1A,FGF12,HMGCR,HMGCS1,IRS2,ITGA5,MYC,NEDD9,NOTCH1,NR1D1,PIM1,RHOB,S1PR3,SMAD7,THY1,TRIM8	60 (15)
NCOR1		transcription regulator		0.762	0.000141	DUSP1,G6PC,IGFBP1,NR1D1,PDK4	28 (8)
trichostatin A		chemical drug		0.782	0.000967	CXCL3,DUSP1,FASN,GADD45G,GCLC,HMGCR,HMGCS1,IGFBP1,MYC,NOTCH1,PIM1	60 (26)
ADCYAP1		other		0.805	0.00425	BTG2,CXCL3,MYC,PPP1R3B,RHOB,SERPINA3	51 (19)
trans-hydroxytamoxifen		chemical drug		0.896	0.000112	ANXA3,DDIT4,DUSP1,GCLC,IRF6,PPP1R3C
FOXO3		transcription regulator		0.908	9.95e-05	DDIT4,FASN,GADD45B,HMGCR,IGFBP1,IRS2,MYC	71 (19)
NOS2		enzyme		0.961	0.000216	CHI3L1,CXCL3,FASN,G6PC,IRS2,SERPINA3,THY1	54 (17)
Akt		group		1	0.00315	HPGD,KL,MYC,NOTCH1,PDK4,RHOB	69 (23)
HOXA10		transcription regulator		1	0.0298	CLDN5,FCER1G,HMGCR,MAPK12
N-nitro-L-arginine methyl ester		chemical drug		1	0.00234	CD68,CXCL3,HMGCR,PDK4
tacrolimus		chemical drug		1	0.0371	COL1A1,ELL2,MYC,SMAD7
Tgf beta		group		1.006	0.000709	COL1A1,GADD45B,GCLC,ITGA5,MYC,NEDD9,SMAD7	62 (19)
CREBBP		transcription regulator		1.067	0.0033	G6PC,HMGCS1,IRF6,MYC,NOTCH1,SERPINA3,TLE6,TUBA8	37 (13)
plicamycin		chemical drug		1.067	0.00335	COL1A1,FASN,HMGCR,WWC1	36 (7)
1,2-dithiol-3-thione		chemical reagent		1.072	0.0459	CCRN4L,GAS2,GCLC,SERPINA3
pyrrolidine dithiocarbamate		chemical reagent		1.152	0.00479	COL1A1,CXCL3,GCLC,MYC	61 (19)
NR3C2		ligand-dependent nuclear receptor		1.177	0.000572	CACNA1H,COL1A1,DDIT4,SERPINA3,TUBA4A
INSIG2		other		1.183	2.96e-08	FASN,FDFT1,GPAM,HMGCR,INSIG1	18 (7)
GH1		growth factor		1.192	0.0113	FASN,G6PC,GCLC,IGFBP1,MYC
mir-21		microrna		1.196	0.000649	ARNTL,COL1A1,FCGR1A,MARCO,RHOB,SMAD7	31 (7)
NPPB		other		1.231	1.3e-06	COL1A1,FDFT1,HMGCR,HMGCS1,SMAD7
Immunoglobulin		complex		1.265	0.0177	CXCL3,DUSP1,FCER1G,FCGR1A,MYC
let-7		microrna		1.269	0.0117	BTG2,COL1A1,IRS2,MYC
IFNB1		cytokine		1.287	0.00169	CAPN2,CCRN4L,HMGCR,HMGCS1,MYC,NOTCH1,PDK4	26 (5)
arsenic trioxide		chemical drug		1.318	0.000209	FASN,FDFT1,GCLC,HMGCR,HMGCS1,MYC	60 (15)
2-amino-5-phosphonovaleric acid		chemical - other		1.342	0.00229	DUSP1,GADD45B,GADD45G,HDHD3,RASGEF1B
ZBTB20		other		1.342	1.74e-05	FASN,G6PC,IGFBP1,NEDD9,PDK4	29 (9)
PTEN		phosphatase		1.373	0.00677	BTG2,DUSP1,FASN,FDFT1,HMGCR,IRS2,MYC,PIM1	58 (19)
GW9662		chemical reagent		1.387	0.000213	FASN,GPAM,INSIG1,IRS2,NR1D1	32 (11)
H-7		chemical - kinase inhibitor		1.387	5.7e-06	COL1A1,HDC,ITGA5,MYC,PIM1	57 (11)
POR		enzyme		1.387	2.35e-05	CCRN4L,FDFT1,GADD45B,HMGCR,HMGCS1,INSIG1,PDK4,SERPINA3
NFE2L2		transcription regulator		1.39	0.0139	CCRN4L,COL1A1,CXCL3,GADD45G,GAS2,GCLC,SERPINA3
FKBP4		enzyme		1.414	3.69e-06	FASN,G6PC,IHH,PDK4
NR1H4		ligand-dependent nuclear receptor		1.414	0.00237	ABCG8,ADRB2,FASN,G6PC,MYC	68 (18)
epigallocatechin-gallate		chemical drug		1.434	0.00059	CLDN5,CXCL3,G6PC,GADD45B,GCLC,MYC,NOTCH1	60 (21)
cholesterol		chemical - endogenous mammalian		1.448	3.58e-05	ABCG8,CD5L,CD68,COL1A1,FASN,FDFT1,HMGCR,HMGCS1	24 (10)
fulvestrant		chemical drug		1.474	0.0253	ADRB2,DDIT4,HSD17B7,MYC,TUBA4A
NR0B2		ligand-dependent nuclear receptor		1.476	4.26e-05	FASN,G6PC,HDC,HMGCR,PDK4	49 (21)
LY294002		chemical - kinase inhibitor		1.507	3.66e-06	ADRB2,COL1A1,CXCL3,DUSP1,FASN,FDFT1,GCLC,HMGCR,HMGCS1,IRS2,MYC,PIM1,RXRG,SNX19	54 (20)
actinomycin D		chemical drug		1.516	0.0118	DUSP1,FASN,IRS2,MYC,SMAD7
PD98059		chemical - kinase inhibitor		1.583	0.00272	COL1A1,CXCL3,DUSP1,FASN,HPGD,IGFBP1,LAMA5,MYC,PIM1,TUBA4A	50 (16)
U0126		chemical - kinase inhibitor		1.632	0.000261	CXCL3,DUSP1,GADD45B,GCLC,HPGD,IHH,ITGA5,MYC,PRSS22,RXRG,TUBA4A	50 (18)
SB203580		chemical - kinase inhibitor		1.767	0.000431	ADRB2,ANXA3,CLDN5,COL1A1,CXCL3,DUSP1,G6PC,MAPK12,MYC	62 (21)
AG490		chemical - kinase inhibitor		1.964	0.00188	CD68,HPGD,MYC,PIM1	52 (19)
PML		transcription regulator		1.964	0.00742	FASN,GPAM,HMGCR,PDK4	22 (7)
cholic acid		chemical - endogenous mammalian		1.968	0.00141	ABCG8,FDFT1,G6PC,HMGCR	47 (14)
25-hydroxycholesterol		chemical reagent		1.969	5e-05	FASN,FDFT1,HMGCR,HMGCS1,INSIG1	22 (11)
Hdac		group	Activated	2	0.0149	GADD45B,HPGD,MYC,WIF1
SIRT6		enzyme	Activated	2	0.000469	FASN,G6PC,HMGCR,IRS2	47 (18)
mifepristone		chemical drug	Activated	2.282	3.45e-07	CHI3L1,DDIT4,DUSP1,EPCAM,EPHB3,FDFT1,HDC,HPGD,IRS2,LAMA5,MYC,RHOB	56 (16)
PRDM1		transcription regulator	Activated	2.363	0.00294	CHI3L1,CXCL3,DDIT4,MYC,SERPINA3,SLC2A5	29 (7)
ADRB		group	Activated	2.449	0.000277	CD68,DDIT4,HMGCS1,HSD17B7,INSIG1,SLCO4A1
11-dehydrocorticosterone		chemical - endogenous mammalian			2.14e-05	FASN,GPAM,PDK4
1D-chiro-inositol		chemical - endogenous mammalian			0.00644	MIOX
2-bromoethylamine		chemical reagent			0.00389	GPNMB,IGFBP1,MYC
2-deoxyglucose		chemical drug			0.049	DDIT4,MYC
2-mercaptoacetate		chemical - endogenous non-mammalian			0.00726	CD68,CXCL3
2,2-dimethylbutyric acid		chemical drug			0.0192	MYC
2,3',4,4',5-pentachlorobiphenyl		chemical toxicant			0.0128	CLDN5
2,4,5-trichlorophenoxyacetic acid		chemical toxicant			0.0128	GCLC
22(R)-hydroxycholesterol		chemical - endogenous mammalian			0.0225	ABCG8,FASN
24(S),25-epoxycholesterol		chemical - endogenous mammalian			0.0442	CD5L
3-(p-methoxy)phenyl-1,4-benzoxazine		chemical reagent			0.0128	COL1A1
3-deazaneplanocin		chemical drug			0.0475	GPNMB,MYC
3-iodobenzylguanidine		chemical drug			0.0128	MYC
3-methoxyapigenin		chemical - endogenous non-mammalian			0.00644	MYC
3-nitropropionic acid		chemical toxicant			0.0459	GCLC,MYC
3,4,5,3',4'-pentachlorobiphenyl		chemical toxicant			0.0155	CLDN5,COL1A1,NOTCH1
4-coumaric acid		chemical - endogenous mammalian			0.0442	MYC
4-hydroxymercuribenzoate		chemical - protease inhibitor			0.00644	COL1A1
5-N-ethylcarboxamido adenosine		chemical reagent			0.0283	BTG2,EPCAM,GCLC
5,6,7,8-tetrahydrobiopterin		chemical - endogenous mammalian			0.0255	MYC
6-aminonicotinamide		chemical reagent			0.00144	G6PC,IGFBP1
7S NGF		complex			0.0318	GCLC
ABCA1		transporter			0.0262	CXCL3,HMGCR
ABHD5		enzyme			0.0128	PDK4
ACACA		enzyme			0.00113	FASN,GPAM
ACACB		enzyme			0.00466	FASN,HMGCR	27 (7)
ACAT1		enzyme			0.0128	HMGCR
acetaldehyde		chemical - endogenous mammalian			0.00799	COL1A1,MYC	56 (15)
AChR		complex			0.00799	EPCAM,SERPINA3
ACLY		enzyme			0.00113	FASN,GPAM
ACP1		phosphatase			0.0255	MYC
ACS84		chemical reagent			0.0192	GCLC
ACVRL1		kinase			0.018	MYC,SMAD7
ADAMTS12		peptidase			0.0121	CHI3L1,HDC
adenosine deaminase		group			0.00644	CXCL3
ADGRL2		g-protein coupled receptor			0.0128	ADRB2
ADI PEG20		biologic drug			0.0128	MYC
AFF1		transcription regulator			0.0442	MYC
Ahr-aryl hydrocarbon-RelA		complex			0.00644	MYC
AICAR		chemical - endogenous mammalian			0.00367	FASN,G6PC,PDK4	51 (15)
AKIRIN2		other			0.0255	DUSP1
ALDH1A1		enzyme			3.04e-05	FASN,G6PC,NOTCH1
alendronic acid		chemical drug			0.00799	EPHB3,HMGCR
allopurinol		chemical drug			0.0171	GPNMB,IGFBP1,MYC
AMD1		enzyme			0.0128	MYC
aminoglutethimide		chemical drug			0.038	HSD17B7
amlodipine		chemical drug			0.00466	COL1A1,HMGCR
androgen		chemical drug			0.00383	BTG2,IHH,MYC,PIM1,WIF1	31 (7)
ANKRD42		transcription regulator			0.0442	CXCL3
APC		enzyme			0.0256	CXCL3,MYC,PDK4
APLN		other			0.0327	MYC,NKD1
APOE		transporter			0.00016	ABCG8,CD68,COL1A1,CXCL3,HMGCR,ITGA5,SERPINA3,THY1	49 (19)
apomine		chemical drug			0.0192	HMGCR
AQP11		transporter			0.038	MYC
ARNT		transcription regulator			0.0343	G6PC,IRS2,TUBA4A
ARRB1		other			0.000611	ADRB2,FASN,MYC	19 (5)
ARRB2		other			0.000685	ADRB2,CXCL3,MYC	41 (12)
ARRDC3		other			0.00644	ADRB2
arsenite		chemical toxicant			0.000572	CXCL3,DUSP1,GCLC,MYC,PPP1R3C	52 (18)
ATAD2		enzyme			0.0192	MYC
ATF2		transcription regulator			0.0171	DUSP1,NOTCH1,RHOB
ATF4		transcription regulator			0.0453	DDIT4,FASN,IHH
ATF7		transcription regulator			0.0442	DUSP1
ATM		kinase			0.00566	DUSP1,GADD45B,GADD45G	18 (3)
atorvastatin		chemical drug			0.0453	COL1A1,HMGCR,HMGCS1
ATP1A1		transporter			0.0128	HMGCR
aurintricarboxylic acid		chemical drug			0.038	PIM1
aurothiomalate		chemical drug			0.0318	GCLC
AVI-4126		biologic drug			0.0192	MYC
avobenzone		chemical drug			0.00644	COL1A1
AZGP1		transporter			0.00032	DSP,ITGA5,MYC
B4GALT1		enzyme			0.00113	COL1A1,CXCL3
BAG6		enzyme			0.0442	COL1A1
Bay 11-7082		chemical - kinase inhibitor			0.00511	CHI3L1,CXCL3,PIM1	29 (7)
BCAS3		other			0.0128	MYC
BCKDHA		enzyme			0.0192	MYC
BDNF		growth factor			0.0478	ADRB2,ARVCF,DUSP1,HMGCR,PALMD
belnacasan		chemical drug			0.0442	CXCL3
benfluorex		chemical drug			0.038	G6PC
benzene		chemical toxicant			0.00624	COL1A1,PLS3,RHOB
BET		group			0.0255	GCLC
beta-cyclodextrin		chemical - endogenous non-mammalian			0.00218	FASN,HMGCR	40 (9)
beta-naphthoflavone		chemical toxicant			0.0413	GCLC,MIOX
bexarotene		chemical drug			0.0256	ADRB2,DDIT4,DUSP1
bezafibrate		chemical drug			0.0242	FASN,INSIG1,PDK4
bilobalide		chemical - endogenous non-mammalian			0.0255	MYC
BPTF		transcription regulator			0.0192	MYC
BRCA1		transcription regulator			0.00354	CARD10,DDIT4,GADD45B,MYC,NEDD9	31 (3)
brefeldin A		chemical - endogenous non-mammalian			0.0327	CXCL3,GADD45B
bromobenzene		chemical toxicant			0.00115	FDFT1,GCLC,HMGCS1,MYC
butylated hydroxyanisol		chemical toxicant			0.014	GCLC,MIOX
butylbenzyl phthalate		chemical toxicant			0.0128	MYC
butyrine		chemical - endogenous mammalian			0.0128	MYC
C1QL3		other			0.0128	G6PC
C5		cytokine			0.0335	CXCL3,FCGR1A,SMAD7
C5AR1		g-protein coupled receptor			0.00188	CXCL3,FCER1G,FCGR1A	12 (4)
C6		other			0.0442	CXCL3
CACNA2D1		ion channel			0.0192	CACNA1H
Cacnb1		ion channel			0.0192	CACNA1H
cadmium chloride		chemical toxicant			0.0413	GCLC,MYC
CALR		transcription regulator			0.0274	COL1A1,CXCL3
CAMKK2		kinase			0.000848	ADRB2,G6PC
CAPNS1		peptidase			0.0442	CAPN2
capsaicin		chemical drug			0.0459	CXCL3,KCNA4
carbenoxolone		chemical toxicant			0.00656	FASN,HMGCR	19 (7)
carbohydrate		chemical - endogenous mammalian			0.0149	FASN,G6PC
carboplatin		chemical drug			0.00412	GPNMB,IGFBP1,MYC
CARHSP1		other			0.0128	G6PC
cariporide		chemical drug			0.0442	COL1A1
CARM1		transcription regulator			8.31e-05	CXCL3,G6PC,GCLC,MYC
carnosine		chemical - endogenous mammalian			2.14e-05	FASN,G6PC,HMGCR
carvedilol		chemical drug			0.00726	FASN,MYC
CASP1		peptidase			0.017	COL1A1,FASN
CAT		enzyme			0.0398	COL1A1,GCLC
Cbp/p300-Maf-Nfe2l2		complex			0.038	GCLC
CCL22		cytokine			0.0255	CXCL3
CCND1		transcription regulator			0.0296	COL1A1,GPRIN2,LNP1,MYC,PBLD
CCR4		g-protein coupled receptor			0.0442	CXCL3
Cd2+		chemical toxicant			0.00357	CXCL3,MYC
CD40		transmembrane receptor			0.0465	DUSP1,MYC,PIM1,SMAD7
CD44		enzyme			0.00393	ADRB2,COL1A1,FASN,ITGA5,THY1	63 (20)
CD47		transmembrane receptor			0.013	COL1A1,MYC
CD9		other			0.0121	ITGA5,MYC
CDC25B		phosphatase			0.0255	MYC
CDC45		other			0.00644	MYC
CDH11		other			0.013	LAMA5,S1PR3
CDK2AP1		other			0.0313	MYC,NKD1
CDK9		kinase			0.00412	COL1A1,MYC,PDK4
CDKN1B		kinase			0.0351	MYC,PALD1,SMAD7
CDKN2A		transcription regulator			0.0296	BTG2,DUSP1,GADD45G,KANK2,MYC
cephaloridine		chemical drug			0.0276	DDIT4,GPNMB,RND1
ceramide		chemical - endogenous mammalian			0.013	COL1A1,MYC
cerivastatin		chemical drug			0.00156	COL1A1,HMGCR,HMGCS1,MYC	38 (10)
CFTR		ion channel			0.0182	CXCL3,FDFT1,HPGD
chelerythrine		chemical drug			0.00726	CXCL3,PIM1	28 (7)
CHGA		other			0.038	G6PC
chitosan		chemical - endogenous non-mammalian			0.0192	HMGCR
chloropromazine		chemical drug			7.29e-06	FDFT1,HMGCR,HMGCS1,SERPINA3,TMEM140
CHRM4		g-protein coupled receptor			0.0255	ITGA5
cigarette smoke		chemical toxicant			0.0109	CXCL3,GADD45G,GCLC,SERPINA3,SMAD7
CLDN2		other			0.0318	ITGA5
CLDN7		other			0.0453	ANXA3,CD68,TRIM31
CLEC4E		other			0.038	CXCL3
CLOCK		transcription regulator			0.0156	CCRN4L,FASN,GADD45B,IHH
clofibrate		chemical drug			0.0256	HMGCR,IGFBP1,MYC
clozapine		chemical drug			0.00686	FASN,HMGCR,HMGCS1	42 (9)
CMA1		peptidase			0.0255	COL1A1
CNBP		transcription regulator			0.0128	MYC
CNGB3		ion channel			0.038	CAPN2
CNTF		cytokine			0.0155	FASN,NOTCH1,SERPINA3
Cofilin		group			0.00644	MYC
Collagen type III		complex			0.0442	ITGA5
Collagen type V		complex			0.0318	ITGA5
CP-55940		chemical reagent			0.0249	BTG2,MYC
CPE		peptidase			0.0121	HMGCR,MYC
CpG oligonucleotide		chemical drug			0.0491	MARCO,MYC,NOTCH1
Cpla2		group			0.0318	MYC
Creb		group			0.000786	ARHGEF9,CD5L,DUSP1,FCER1G,G6PC,HPGD,NEDD9
CREBZF		transcription regulator			0.0192	FASN
crocidolite asbestos		chemical toxicant			0.014	GCLC,MYC
CRTC2		other			0.00799	G6PC,MYC	47 (11)
CRX		transcription regulator			0.0112	CACNA1H,SAMD11
Cry-Period		complex			0.0128	ARNTL
CRY1		enzyme			0.00307	ARNTL,IHH	5 (3)
CRY2		enzyme			0.00307	ARNTL,IHH	5 (3)
CSDE1		enzyme			0.0128	MYC
CSF2RA		transmembrane receptor			0.00307	MYC,PIM1	33 (7)
CSF2RB		transmembrane receptor			0.0041	MYC,PIM1	49 (14)
CTF1		cytokine			0.0149	FASN,SERPINA3
CTGF		growth factor			0.029	COL1A1,HSD17B7,MYC
CTNNBIP1		other			0.0442	NEDD9
CTNNë_-LEF1		complex			0.0128	MYC
CTS-1027		chemical drug			0.0128	COL1A1
CTSB		peptidase			0.000276	COL1A1,CXCL3,MYC	45 (12)
CTSC		peptidase			0.038	CXCL3
CUL1		enzyme			0.0442	MYC
cumene hydroperoxide		chemical toxicant			0.0192	CXCL3
CXCL8		cytokine			0.0117	CXCL3,ITGA5,MAPK12
cyclophosphamide		chemical drug			0.0166	CXCL3,IGFBP1,MYC
CYP27A1		enzyme			0.000236	ABCG8,HMGCR,HMGCS1	17 (6)
CYP2C9		enzyme			0.0128	DUSP1
CYP3A		group			0.038	HMGCS1
CYP8B1		enzyme			0.0255	ABCG8
cyproconazole		chemical drug			0.0128	GADD45B
CYR61		other			0.00188	COL1A1,ITGA5,MYC	39 (9)
D-fructose		chemical - endogenous mammalian			0.000153	CD68,COL1A1,FASN,SLC2A5	48 (7)
DACT3		other			0.0255	MYC
DCLK1		kinase			0.00113	MYC,NOTCH1
DDR2		kinase			0.038	COL1A1
decanoic acid		chemical - endogenous mammalian			0.0318	G6PC
decursin		chemical - endogenous non-mammalian			0.00526	FASN,MYC
deoxycholate		chemical - endogenous mammalian			0.0398	ABCG8,HPGD
deoxyribonucleoside		chemical - endogenous mammalian			0.0128	IGFBP1
DETA-NONOate		chemical reagent			0.00389	CXCL3,DUSP1,HMGCR	40 (12)
DGAT2		enzyme			0.0442	GPAM
DHCR7		enzyme			0.0192	HMGCR
diazoxide		chemical drug			0.0121	FASN,MYC
dibromoacetic acid		chemical toxicant			0.0128	MYC
DICER1		enzyme			0.0249	EPCAM,MYC,NOTCH1,PANK3
diclofenac		chemical drug			0.0202	HPGD,MYC
diosgenin		chemical - endogenous non-mammalian			0.000481	ABCG8,HMGCR,HMGCS1
diphenyleneiodonium		chemical reagent			0.00511	COL1A1,CXCL3,GCLC	50 (17)
DKK1		growth factor			0.0046	COL1A1,EPCAM,MYC	42 (7)
DL-fructose		chemical - endogenous mammalian			4.17e-05	FASN,G6PC,SLC2A5
DMD		other			0.0254	BTG2,PDK4,PPP1R3C,WWC1
DMP1		other			0.0313	EPCAM,IHH
docosahexaenoic acid		chemical drug			0.00161	FASN,G6PC,IGFBP1,MYC,SMAD7	60 (25)
DOK2		other			0.0192	MYC
DROSHA		enzyme			0.0192	MYC
DTNB		other			0.0128	SNTB1
DUSP2		phosphatase			0.0128	HDC
DUSP6		phosphatase			0.038	G6PC
DVL1		other			0.0442	MYC
EBF1		transcription regulator			0.00954	COL1A1,FASN,G6PC,PPP1R3C	28 (5)
EBI3		cytokine			0.00305	GADD45G,MYC,PIM1	51 (16)
ecdysterone		chemical - endogenous non-mammalian			0.0255	COL1A1
EED		transcription regulator			0.00799	MYC,NKD1
EEF1A1		translation regulator			0.0128	MYC
EFNB1		other			0.038	EPHB3
EHHADH		enzyme			0.0041	FASN,PDK4	23 (6)
EIF2AK2		kinase			0.0187	IRS2,MYC,NEDD9
EIF2AK3		kinase			0.0256	ARNTL,BTG2,MYC
EIF4F		complex			0.0128	MYC
ELF4		transcription regulator			0.018	DUSP1,HDC
ELL		transcription regulator			0.0192	MYC
ELOVL2		enzyme			0.0192	FASN
emodin		chemical drug			0.0287	CLDN5,G6PC
EMP2		other			0.0192	ITGA5
emricasan		chemical drug			0.000608	COL1A1,CXCL3
enalapril		chemical drug			0.0443	IGFBP1,MYC
ENG		transmembrane receptor			0.0149	ITGA5,SMAD7
ENO1		enzyme			0.0442	MYC
enterotoxin B		biologic drug			0.0117	CXCL3,GPNMB,SERPINA3
ENTPD5		enzyme			0.0318	COL1A1
enzastaurin		chemical drug			0.0318	CLDN5
epicatechin		chemical drug			0.0355	MAPK12,NOTCH1
EPOR		transmembrane receptor			0.00799	MYC,PIM1	33 (7)
eprosartan		chemical drug			0.038	COL1A1
ERBB3		kinase			0.016	COL1A1,DUSP1,SERPINA3
ERF		transcription regulator			0.038	MYC
ERG		transcription regulator			0.0371	ADRB2,HPGD,LAMA5,PIM1
ERN1		kinase			0.000779	EPCAM,FASN,G6PC,MPZL2
esculetin		chemical - endogenous non-mammalian			0.038	COL1A1
ESRRA		ligand-dependent nuclear receptor			0.00322	HMGCR,HMGCS1,NR1D1,PDK4
ESRRG		ligand-dependent nuclear receptor			0.0249	G6PC,PDK4
ethionine		chemical toxicant			0.00202	GPNMB,IGFBP1,MYC
ETS		group			0.00726	CHI3L1,HPGD
ETS1		transcription regulator			0.0446	HPGD,INSIG1,MYC,THY1
ETV1		transcription regulator			0.00656	ADRB2,HSD17B7
ETV3		transcription regulator			0.038	MYC
ezatiostat		chemical drug			0.0192	GCLC
ezetimibe		chemical drug			0.00179	FDFT1,HMGCR	17 (6)
FABP2		transporter			7.15e-05	ABCG8,FASN,HMGCR
FADD		other			0.0166	GADD45B,MYC,PIM1
FAM103A1		other			0.0128	MYC
FAM3B		cytokine			0.00955	GAS2,ITGA5
FAS		transmembrane receptor			0.0319	COL1A1,CXCL3,GADD45G,GPNMB,RND1,TUBA4A
FBXO44		other			0.0128	ADRB2
FBXW7		transcription regulator			1.89e-05	COL1A1,GPAM,MYC,NOTCH1	46 (10)
FDPS		enzyme			0.00644	ADRB2
Fe2+		chemical - endogenous mammalian			0.00218	GCLC,HMGCR	49 (14)
Fe3+		chemical - endogenous mammalian			0.00644	HMGCR
fenamic acid		chemical reagent			0.0101	GPNMB,IGFBP1,MYC
FFAR1		g-protein coupled receptor			0.0318	IRS2
FGF1		growth factor			0.0062	GADD45G,GCLC,MYC,NOTCH1	64 (22)
FGF19		growth factor			1.3e-06	FASN,GAS2,HMGCR,IGFBP1,KL,SERPINA3,SLC2A5
FGF23		growth factor			0.00179	IHH,KL
FGF4		growth factor			0.00876	HMGCR,HMGCS1
FGFR1		kinase			0.0155	COL1A1,MYC,NOTCH1
FGFR2		kinase			0.0392	COL1A1,IHH,NOTCH1
FGR		kinase			0.0318	GCLC
fibric acid derivative		chemical drug			0.00955	FASN,PDK4	23 (6)
FLT3		kinase			0.0112	MYC,PIM1
fosinopril		chemical drug			0.0192	KL
FOXA1		transcription regulator			0.0103	ARHGEF9,G6PC,IGFBP1,MYC
FOXA2		transcription regulator			0.0052	CHI3L1,EPCAM,G6PC,HPGD,IGFBP1
FOXC2		transcription regulator			0.00268	ADRB2,IRS2,NOTCH1
FOXO6		transcription regulator			0.00644	MYC
fructose-2,6-diphosphate		chemical - endogenous mammalian			0.0128	G6PC
Fructus xanthii aqueous extract		chemical - endogenous non-mammalian			0.038	FASN
FSHR		g-protein coupled receptor			0.0428	DUSP1,G6PC
FUBP1		transcription regulator			0.038	MYC
Fus		transcription regulator			0.00644	KANK2
FXR ligand-FXR-Retinoic acid-RXRë±		complex			0.0112	ABCG8,FASN
FYN		kinase			0.00346	DUSP1,GCLC,NOTCH1	45 (12)
G6PD		enzyme			0.0255	IGFBP1
gabexate		chemical drug			0.0192	CXCL3
ganetespib		chemical drug			0.0442	MYC
GAPDH		enzyme			0.0191	DUSP1,FCER1G
GC-GCR dimer		complex			0.00466	ADRB2,DUSP1
GCGR		g-protein coupled receptor			0.00526	DUSP1,G6PC	27 (7)
GCK		kinase			0.000937	FASN,G6PC,IRS2	41 (15)
Gd3+		chemical - endogenous mammalian			0.0128	IGFBP1
GDF5		growth factor			0.0255	COL1A1
gefitinib		chemical drug			0.000402	BTG2,COL1A1,GADD45B,NOTCH1,PCDH12,RHOB	57 (13)
gelatinase		group			0.0192	CLDN5
gentamicin C		chemical drug			0.00785	GPNMB,IGFBP1,MYC
geranylgeraniol		chemical - endogenous mammalian			0.0442	HMGCR
GGN		other			0.00644	ADRB2
GGT7		enzyme			0.00644	ADRB2
GHR		transmembrane receptor			0.0262	IGFBP1,MYC
ghrelin		biologic drug			0.0318	FASN
GLIPR1		other			0.00644	MYC
GLP-1 (7-36) amide		chemical drug			0.038	FASN
GLRX		enzyme			0.0192	CXCL3
glucosamine		chemical - endogenous mammalian			0.0398	CXCL3,FASN
glutathione diethyl ester		chemical reagent			0.0192	GCLC
glycodeoxycholic acid		chemical - endogenous mammalian			0.0192	HPGD
Gm-csf		group			0.0443	MYC,PIM1
Gm-Csf Receptor		complex			0.0128	MYC
GNAI1		enzyme			0.0255	G6PC
GNAS		enzyme			0.0262	FASN,G6PC
GNB1		enzyme			0.00202	CXCL3,DUSP1,MAFB
GNB2		enzyme			0.00174	CXCL3,DUSP1,MAFB
GNL3L		other			0.00644	ADRB2
GnRH-A		chemical reagent			0.0113	BTG2,CD68,GADD45B
Go 6976		chemical - kinase inhibitor			0.0443	CXCL3,ITGA5
GPC3		other			0.0128	MYC
GPER1		g-protein coupled receptor			0.00466	FASN,MYC	43 (16)
GPR65		g-protein coupled receptor			0.0255	MYC
GPR68		g-protein coupled receptor			0.0318	DUSP1
GRAP2		other			0.0318	MYC
GSK0660		chemical reagent			0.0192	PDK4
Gsk3		group			0.00892	FASN,HMGCR,MYC	64 (20)
GTF3A		transcription regulator			0.0318	PIM1
GW 4064		chemical toxicant			0.00538	COL1A1,G6PC,PDK4
GW3965		chemical reagent			0.00566	ABCG8,FASN,NR1D1	15 (4)
GW501516		chemical drug			0.00432	FASN,IGFBP1,NOTCH1,PDK4	51 (24)
GW7647		chemical drug			0.0104	IGFBP1,PDK4
H-8		chemical toxicant			0.0255	MYC
H89		chemical - kinase inhibitor			0.0491	DUSP1,IGFBP1,MYC
halofuginone		chemical drug			0.00196	ABCG8,COL1A1,IGFBP1,MIOX,SMAD7	33 (7)
Hdac1l		enzyme			0.0192	DUSP1
HDAC3		transcription regulator			0.00148	FASN,GPAM,MYC,SMAD7
HDAC4		transcription regulator			0.0351	ETNPPL,G6PC,IGFBP1
HDAC5		transcription regulator			0.000379	ETNPPL,G6PC,IGFBP1,MYC
HDAC6		transcription regulator			0.0225	COL1A1,MYC
HDAC7		transcription regulator			0.00466	ETNPPL,IGFBP1
HDGF		growth factor			0.0192	COL1A1
hexachlorobenzene		chemical toxicant			0.00595	GPNMB,IGFBP1,MYC
hexanoic acid		chemical - endogenous mammalian			0.0128	G6PC
HIST1H1C		other			0.038	MYC
HIST1H1D		other			0.0192	MYC
Hist1h1e		other			0.0128	MYC
histone deacetylase		complex			0.0262	KL,NOTCH1
Histone h4		group			0.0376	CXCL3,FASN,IGFBP1
HIVEP2		transcription regulator			0.0318	MYC
HLX		transcription regulator			0.0191	MYC,THY1
HMGB1		transcription regulator			0.0122	CXCL3,FASN,SMAD7
HMOX1		enzyme			0.0298	COL1A1,CXCL3,GCLC
HNRNPC		other			0.0442	MYC
Hnrpfl		other			0.0128	ELL2
HOXA5		transcription regulator			0.000276	GADD45B,IGFBP1,IHH
HOXA9		transcription regulator			0.00533	ARNTL,MAFB,MYC,PCDH1,PIM1
HOXD3		transcription regulator			0.000276	COL1A1,DSP,ITGA5
HSD11B1		enzyme			0.00124	FASN,GPAM,PDK4	10 (3)
HSD11B2		enzyme			0.0255	COL1A1
HSD17B13		enzyme			0.0128	FASN
HSD17B4		enzyme			0.000481	FASN,IHH,PDK4
HSPA9		other			0.00799	MYC,NEDD9	7 (2)
HTT		transcription regulator			0.000602	ARNTL,ETNPPL,FASN,FDFT1,GADD45G,GCLC,HMGCR,HMGCS1,KCNJ2,KL,RXRG,SERPINA3,TUBA4A	32 (10)
HU-210		chemical reagent			0.0318	FASN
HUNK		kinase			0.00644	MYC
HUWE1		transcription regulator			0.038	MYC
hydroxypropyl-beta-cyclodextrin		chemical drug			0.0059	CD68,HMGCR	17 (6)
ibandronic acid		chemical drug			0.038	HMGCR
ICAM1		transmembrane receptor			0.0287	CXCL3,MYC
Ifn gamma		complex			0.0187	CHI3L1,COL1A1,MYC
IFNAR1		transmembrane receptor			0.00564	CXCL3,HMGCR,HMGCS1,MYC	29 (7)
IFNLR1		transmembrane receptor			0.0327	CXCL3,MYC
IGF2		growth factor			0.00067	DUSP1,ITGA5,MYC,PIM1,RHOB,ZFAND5	57 (17)
IGF2BP1		translation regulator			0.00726	COL1A1,MYC
IGFBP2		other			0.00325	IGFBP1,ITGA5,NEDD9
iguratimod		chemical drug			0.0442	CXCL3
IL2RG		transmembrane receptor			0.0475	CXXC5,MYC
Il3		cytokine			0.0101	CD68,MYC,PIM1
IL6R		transmembrane receptor			0.00115	COL1A1,CXCL3,IGFBP1,SERPINA3	37 (11)
IL6ST		transmembrane receptor			0.00538	MYC,NOTCH1,PIM1	52 (17)
IL9		cytokine			0.0225	MYC,PIM1
IL9R		transmembrane receptor			0.00179	MYC,PIM1	45 (11)
indirubin		chemical drug			0.00526	IGFBP1,MYC
INPPL1		phosphatase			0.0442	G6PC
interferon beta-1a		biologic drug			0.00809	FCER1G,FCGR1A,GADD45B,NOTCH1
IRAK4		kinase			0.00134	BTG2,CCRN4L,CXCL3,MARCO	22 (4)
iron		chemical - endogenous mammalian			0.0459	GADD45B,GADD45G
Irs3		other			0.000608	FASN,IRS2	40 (9)
Irs4		other			0.0192	IRS2
isotretinoin		biologic drug			0.0122	FASN,HPGD,SERPINA3
ITGA2		transmembrane receptor			0.00799	COL1A1,ITGA5	42 (9)
ITGB2		transmembrane receptor			0.0327	CXCL3,GADD45B
ITGB3		transmembrane receptor			0.00856	COL1A1,ITGA5,SMAD7	31 (10)
ITPR2		ion channel			0.038	G6PC
ITPR3		ion channel			0.0128	G6PC
JAG1		growth factor			0.0159	COL1A1,MYC
JAG2		growth factor			0.0262	CXCL3,NOTCH1
JINK1/2		group			0.00876	FASN,RHOB	38 (7)
juglone		chemical toxicant			0.0318	FASN
JUNB		transcription regulator			0.000129	CD68,COL1A1,CXCL3,DUSP1,FASN,HPGD	38 (9)
KAT5		transcription regulator			0.0305	GPAM,MYC,PALMD
KCNAB2		ion channel			0.0128	KCNA4
KCNE3		ion channel			0.0105	HSD17B7,KCNJ2,SLC2A5
KCNK9		ion channel			0.0287	GADD45B,KEL
KDR		kinase			0.00174	EPHB3,NOTCH1,PIM1
ketoconazole		chemical drug			0.014	FASN,HMGCR
Ki16425		chemical reagent			0.0318	S1PR3
KIAA1524		other			0.000691	GPNMB,MYC,PDK4,TUBA4A
KIF3A		enzyme			0.00144	IHH,MYC
KIT		transmembrane receptor			0.0171	CXCL3,HDC,MYC
KLF15		transcription regulator			0.00286	FASN,GPAM,PDK4
KLF5		transcription regulator			0.00485	DUSP1,MYC,NOTCH1	56 (11)
KLF6		transcription regulator			0.00686	COL1A1,MYC,NR1D1
KLF9		transcription regulator			0.0041	COL1A1,IGFBP1	35 (7)
L-glutamic acid		chemical - endogenous mammalian			0.0236	ARNTL,FASN,GADD45B
L-glutamine		chemical - endogenous mammalian			0.0128	DUSP1
L-methionine		chemical - endogenous mammalian			0.000327	GADD45B,IGFBP1,RHOB,SMAD7
L-type Calcium Channel		complex			0.0442	KCNJ2
LAMB2		enzyme			0.0128	LAMA5
LCAT		enzyme			0.00955	HMGCR,MYC
LCTL		enzyme			0.0128	KL
LDLR		transporter			0.00275	CD68,G6PC,HMGCR,MYC	57 (10)
leucine		chemical - endogenous mammalian			0.000763	FASN,G6PC,IGFBP1	51 (18)
LG100268		chemical reagent			0.0274	ABCG8,HMGCR
LGK-974		chemical drug			0.0318	NKD1
LIMK1		kinase			0.0255	MYC
linalool		chemical - endogenous non-mammalian			0.0128	HMGCR
linoleic acid		chemical - endogenous mammalian			0.00785	DUSP1,FASN,G6PC	54 (15)
linolenic acid		chemical - endogenous mammalian			0.0112	FASN,G6PC
linsidomine		chemical drug			0.017	GCLC,MYC
LIPE		enzyme			0.000148	ARNTL,COL1A1,FASN,PDK4,RXRG,SMAD7
LMO1		transcription regulator			0.0318	NOTCH1
lomustine		chemical drug			0.0082	GPNMB,IGFBP1,MYC
LPIN1		phosphatase			0.00955	FASN,HMGCR	20 (7)
LPL		enzyme			0.03	IRS2,PDK4
LRP5		transmembrane receptor			0.00799	ADRB2,IRS2
LRP6		transmembrane receptor			0.00726	EPCAM,G6PC
LTA		cytokine			0.0327	HDC,ITGA5
LTBP1		other			0.00876	PIM1,SMAD7
luteolin		chemical - endogenous non-mammalian			0.0327	GCLC,MYC
lysophosphatidylcholine		chemical - other			0.0274	FASN,HMGCR
MAD1L1		other			0.0255	MYC
MAG		other			0.00644	RTN4R
malondialdehyde		chemical toxicant			0.038	COL1A1
manidipine		chemical drug			0.0442	HMGCR
mannitol		chemical - endogenous mammalian			0.000138	COL1A1,HDC,MIOX
MAP2K7		kinase			0.049	MYC,RHOB
Mapk		group			0.0298	COL1A1,HPGD,MYC
MAPKAPK2		kinase			0.0443	HDC,MARCO
MARK2		kinase			0.0202	CXCL3,HDC
MAX		transcription regulator			0.0182	G6PC,GADD45B,MYC
MED26		transcription regulator			0.0192	MYC
MERTK		kinase			0.0237	HDC,MARCO
MET		kinase			0.0166	GCLC,HDC,MYC
metformin		chemical drug			0.0019	DDIT4,FASN,G6PC,INSIG1,MYC	70 (21)
methyl methanesulfonate		chemical toxicant			0.0025	BTG2,GADD45B,GADD45G
methyl-beta-cyclodextrin		chemical drug			0.000422	FDFT1,HMGCR,MYC	38 (6)
methylmercury		chemical toxicant			0.00892	COL1A1,PLS3,RHOB
methylnitrosourea		chemical toxicant			0.018	CXCL3,FASN
mevalonic acid		chemical - endogenous mammalian			0.0225	FASN,HMGCR
MGAT5		enzyme			0.0059	ITGA5,MYC	19 (3)
MIB1		other			0.0442	NOTCH1
microcystin-LR		chemical toxicant			0.0255	MYC
mir-101		microrna			0.000848	CLDN5,DUSP1	34 (7)
mir-146		microrna			0.0287	DUSP1,MYC
mir-182		microrna			0.0274	BCL2L14,GADD45G
miR-182-5p (and other miRNAs w/seed UUGGCAA)		mature microrna			0.0225	BCL2L14,GADD45G
mir-185		microrna			0.000407	FDFT1,HMGCR
miR-185-3p (and other miRNAs w/seed GGGGCUG)		mature microrna			0.00644	MYC
miR-24-3p (and other miRNAs w/seed GGCUCAG)		mature microrna			0.00955	MYC,NOTCH1
miR-2682-5p (and other miRNAs w/seed AGGCAGU)		mature microrna			0.0192	MYC
mir-296		microrna			0.0442	COL1A1
mir-32		microrna			0.0255	BTG2
mir-326		microrna			0.0255	NOTCH1
miR-34a-5p (and other miRNAs w/seed GGCAGUG)		mature microrna			0.0443	MYC,NOTCH1
mir-383		microrna			0.0128	MYC
miR-515-3p (and other miRNAs w/seed AGUGCCU)		mature microrna			0.0192	BCOR
MIR101		group			0.0041	CLDN5,DUSP1
MKX		other			0.0318	COL1A1
MLLT3		other			0.0442	MYC
MLXIPL		transcription regulator			0.00103	FASN,G6PC,MIOX
MLYCD		enzyme			0.0318	PDK4
MMP13		peptidase			0.038	COL1A1
MMP2		peptidase			0.0225	CLDN5,MYC
MMP9		peptidase			0.00595	CLDN5,HPGD,MYC	54 (21)
MNK1/2		group			0.0318	MYC
moxifloxacin		chemical drug			0.0255	SMAD7
MPZ		other			0.000199	FDFT1,HMGCR,HMGCS1
MRE11A		enzyme			0.0255	MYC
MS4A1		other			0.0442	MYC
MST1R		kinase			0.0059	CXCL3,MYC	58 (19)
MTA1		transcription regulator			0.0341	ADRB2,MYC
MTOR		kinase			0.0261	DDIT4,FASN,IRS2,MYC,PDK4
MTTP		transporter			0.00124	ABCG8,CXCL3,HMGCR
Mup1 (includes others)		other			0.00144	FASN,G6PC
MYBL1		transcription regulator			0.0149	MYC,UBE2T
mycophenolic acid		chemical drug			0.0171	ADRB2,CXCL3,DUSP1
MYH9		enzyme			0.0255	MYC
myo-inositol		chemical - endogenous mammalian			0.0128	MIOX
MYOC		other			0.0193	CARD10,DDIT4,KCNJ2
n-3 fatty acids		chemical drug			0.0384	FASN,IRS2
N-cor		group			0.0398	ARNTL,FASN
N-lauroyl-L-phenylalanine		chemical reagent			0.0318	GADD45G
NACA		transcription regulator			0.0255	COL1A1
Nc2		complex			0.0255	MYC
NCOA5		other			0.0192	MYC
NCOR-LXR-Oxysterol-RXR-9 cis RA		complex			0.000543	ABCG8,FASN,FDFT1
NCSTN		peptidase			0.0016	CD68,FCER1G,NOTCH1
NDNL2		other			0.00644	MYC
NFATC1		transcription regulator			0.00856	COL1A1,MYC,PLS3
NFIX		transcription regulator			0.00876	CHI3L1,SERPINA3
NFKB1		transcription regulator			0.0174	BTG2,COL1A1,CXCL3,DUSP1,MYC
NFX1		transcription regulator			0.0192	HSD17B7
NFYA		transcription regulator			1.41e-05	FASN,GADD45B,GPAM,HSD17B7,NOTCH1,RHOB
NFYC		transcription regulator			0.0249	COL1A1,RHOB
NHLH2		other			0.00357	ADRB2,CD68
niacinamide		chemical - endogenous mammalian			0.0313	FASN,MYC
nilotinib		chemical drug			0.0318	COL1A1
nitrendipine		chemical drug			0.0255	HMGCR
nitric oxide		chemical - endogenous mammalian			0.0193	DUSP1,GCLC,MYC,RXRG
nitroarginine		chemical reagent			0.014	GCLC,HMGCR
nitroprusside		chemical drug			0.00305	CXCL3,G6PC,MYC	40 (12)
NKX3-1		transcription regulator			0.0046	BTG2,MYC,PIM1
NKX3-2		transcription regulator			0.0442	IHH
NME2		kinase			0.0128	MYC
NOG		growth factor			0.0398	CXXC5,MYC
NOSIP		other			0.0128	MYC
Notch		group			0.00121	DUSP1,GADD45B,MYC,NOTCH1	61 (15)
NPAS2		transcription regulator			0.0442	ARNTL
NPC1		transporter			0.00268	ABCG8,CD68,HMGCR	17 (6)
NPC1L1		transporter			0.00113	HMGCR,HMGCS1
NPIPA8 (includes others)		other			0.00644	ADRB2
Nppb		other			0.0255	COL1A1
NR1D2		ligand-dependent nuclear receptor			0.00113	ARNTL,NR1D1	11 (2)
NR2E1		ligand-dependent nuclear receptor			0.00955	MAPK12,MYC
NR4A1		ligand-dependent nuclear receptor			9.4e-07	ABCG8,CLDN5,COL1A1,EPCAM,FASN,G6PC,HDC,PDK4,PPP1R3C	29 (7)
NR4A3		ligand-dependent nuclear receptor			0.0443	COL1A1,G6PC
NRG1		growth factor			0.0486	COL1A1,DUSP1,HMGCR,MYC
NRIP1		transcription regulator			0.00718	FASN,PDK4,PPP1R3B
NSC719239		chemical drug			0.0255	ITGA5
Nuclear factor 1		group			3.98e-05	CHI3L1,COL1A1,HSD17B7,SERPINA3
obeticholic acid		chemical drug			0.0041	COL1A1,G6PC
oblimersen		biologic drug			0.0475	DUSP1,GADD45B
OBP2B		transporter			0.038	FASN
octanoic acid		chemical - endogenous mammalian			0.00357	FASN,G6PC
olanzapine		chemical drug			0.0249	G6PC,HMGCR,HMGCS1
OLIG2		transcription regulator			0.0318	NOTCH1
OMG		g-protein coupled receptor			0.0128	MYC
oxazepam		chemical drug			0.0128	GADD45B
oxysterol		chemical - endogenous mammalian			0.00526	HMGCR,MYC	6 (2)
oxythiamine		chemical reagent			0.00644	G6PC
P2RY14		g-protein coupled receptor			0.014	CACNA1H,MAFB
paclitaxel		chemical drug			0.00231	BTG2,GADD45B,IHH,ITGA5,MYC,PRSS22,TUBA4A	42 (7)
papaverine		chemical drug			0.038	CLDN5
PARP1		enzyme			0.0199	CXCL3,FASN,MYC
parthenolide		chemical drug			0.018	CLDN5,PDK4
PAX1		transcription regulator			0.0355	IRF6,THY1
PAX4		transcription regulator			0.038	MYC
PCBP1		translation regulator			0.038	MYC
PCGF2		transcription regulator			0.0225	MYC,NOTCH1
PCK1		kinase			0.00261	G6PC,IRS2	19 (7)
PD 123319		chemical drug			0.013	COL1A1,FASN
PD 180970		chemical - kinase inhibitor			0.0255	MYC
PDE3A		enzyme			0.038	DUSP1
PDE3B		enzyme			0.00261	FASN,G6PC	50 (16)
PDE4B		enzyme			0.038	DUSP1
PDGFB		growth factor			0.0443	COL1A1,MYC
PDGFRA		kinase			0.0041	COL1A1,MYC	44 (15)
PELP1		other			0.0413	ADRB2,MYC
pentanoic acid		chemical - endogenous mammalian			0.0192	G6PC
pentoxifylline		chemical drug			0.0214	COL1A1,CXCL3
PER1		other			0.00799	ARNTL,IHH	2 (4)
PER2		transcription regulator			0.00307	ARNTL,IHH	5 (2)
PEX5L		ion channel			0.00307	FDFT1,HMGCR
PF-4523655		biologic drug			0.00644	DDIT4
PFKFB1		kinase			0.0192	G6PC
phenacetin		chemical drug			0.03	IGFBP1,MYC
phenoxyacetic acid		chemical reagent			0.0128	MYC
phenylephrine		chemical drug			0.00718	DUSP1,MYC,PDK4	47 (19)
phorbol 12,13-didecanoate		chemical toxicant			0.013	DUSP1,MYC
phosphatidic acid		chemical - endogenous mammalian			0.0442	MYC
phytanic acid		chemical - endogenous mammalian			0.0442	RXRG
PIK3CA		kinase			0.00286	FASN,IRS2,THY1	45 (7)
PIN1		enzyme			0.0413	FASN,MYC
PIN4		enzyme			0.0128	G6PC
pitavastatin		chemical drug			0.000369	FDFT1,HMGCR,HMGCS1	23 (6)
PLAUR		transmembrane receptor			0.0202	CXCL3,MYC
PLC gamma		group			0.0192	MYC
PLIN5		other			0.013	GCLC,PDK4
PLSCR1		enzyme			0.038	MYC
POFUT1		enzyme			0.0128	NOTCH1
potassium chloride		chemical drug			0.0166	BTG2,IGFBP1,MYC
PPIF		enzyme			0.0236	CXCL3,PDK4,SLCO4A1
PPM1A		phosphatase			0.0442	ITGA5
PPM1B		phosphatase			0.038	MARCO
PPP2CA		phosphatase			0.0249	CXCL3,MYC
PPP2R5A		phosphatase			0.0128	MYC
PPP5C		phosphatase			0.0442	DUSP1
prazosin		chemical drug			0.00307	DUSP1,MYC	45 (16)
PRDM16		transcription regulator			0.0442	GADD45G
PRDM2		transcription regulator			0.00644	MYC
PRDM5		other			0.0145	GADD45B,MYC,NOTCH1
PRKACA		kinase			0.0341	G6PC,MYC
PRKACB		kinase			0.0318	MYC
PRKAG3		other			0.0226	BTG2,ELL2,GADD45G,ITIH5
PRKCA		kinase			0.00447	COL1A1,CXCL3,INSIG1,MYC	59 (18)
PRKCB		kinase			0.00538	FASN,IRS2,MYC	37 (12)
PRKCD		kinase			0.0249	CD68,COL1A1,MYC
PRKCE		kinase			0.00892	FCGR1A,MYC,PIM1	43 (16)
PRKDC		kinase			0.00726	FASN,NR1D1
PRLR		transmembrane receptor			0.014	MYC,PIM1
PRMT1		enzyme			0.00799	CXCL3,GCLC	34 (7)
PRMT5		enzyme			0.000422	FASN,G6PC,SMAD7	31 (7)
procaine		chemical drug			0.0128	HMGCR
propionic acid		chemical - endogenous mammalian			0.0255	G6PC
propranolol		chemical drug			0.0249	DUSP1,MYC
propylthiouracil		chemical drug			0.00463	BTG2,GAS2,SLC2A5,TUBA8
protamine zinc insulin		chemical drug			0.0128	IGFBP1
PSMD4		other			0.0318	MARCO
PSME3		peptidase			0.0255	FASN
PTGES		enzyme			0.0046	CXCL3,G6PC,MYC
PTGS2		enzyme			0.0156	CD68,CXCL3,DUSP1,MYC
PTH1R		g-protein coupled receptor			0.000369	COL1A1,DUSP1,IHH	27 (7)
PTK2		kinase			0.00367	COL1A1,DSP,ITGA5	18 (3)
PTPN11		phosphatase			0.00785	CD68,FASN,PIM1	40 (10)
Ptprd		phosphatase			0.00357	GADD45G,MYC
PTPRE		phosphatase			0.00357	CXCL3,MARCO
PTPRJ		phosphatase			0.0046	CXCL3,HDC,MARCO
PTPRN2		phosphatase			0.0318	IRS2
PTRF		transcription regulator			0.00644	MYC
PUF60		other			0.00644	MYC
PURB		transcription regulator			0.0128	MYC
pyridoxal phosphate		chemical - endogenous mammalian			0.0192	COL1A1
R59949		chemical - kinase inhibitor			0.0442	MYC
Rab5		group			0.0128	ADRB2
rabeprazole		chemical drug			0.0442	CXCL3
RARG		ligand-dependent nuclear receptor			0.00188	DUSP1,MAFB,MYC	35 (6)
RASSF6		other			0.0318	BTG2
RASSF8		other			0.0442	NEDD9
RAX		transcription regulator			0.0442	NOTCH1
RB1CC1		other			0.00144	MYC,SMAD7
RBBP4		enzyme			0.038	MYC
RBCK1		transcription regulator			0.0442	MYC
RBM14		transcription regulator			0.0192	MYC
RBM5		other			0.00305	BTG2,INSIG1,PIM1
RBMS1		other			0.00644	MYC
RBMS3		other			0.0128	MYC
REST		transcription regulator			0.0453	CACNA1H,FGF12,HPGD
retinoid		chemical drug			0.0313	DUSP1,MYC
RETN		other			0.0025	CXCL3,FASN,G6PC	35 (10)
RFX1		transcription regulator			0.00357	COL1A1,MYC
RGS3		other			0.0192	MYC
rhapontin		chemical - endogenous non-mammalian			0.00644	FASN
RHEB		enzyme			0.038	IRS2
Rho gdi		group			0.00644	RHOB
ribonucleoside		chemical - endogenous mammalian			0.0128	IGFBP1
RIPK2		kinase			0.0105	CXCL3,FASN,HMGCR
RIPK4		kinase			0.0318	IRF6
risedronic acid		chemical drug			0.038	HMGCR
ritonavir		chemical drug			0.0103	FDFT1,HMGCR,TMEM140,TRIM31
RNA pol2-transcription factor		complex			0.0192	IGFBP1
RND2		enzyme			0.00644	RHOB
RNF111		other			0.038	SMAD7
RNF139		enzyme			4.12e-05	FASN,HMGCR
RNF17		other			0.038	SERPINA3
Ro31-8220		chemical - kinase inhibitor			0.0025	COL1A1,DUSP1,ITGA5	59 (20)
Rock		group			0.0355	COL1A1,MYC
romidepsin		biologic drug			0.0459	DUSP1,MYC
RORA		ligand-dependent nuclear receptor			2.4e-08	ARNTL,CCRN4L,FASN,FDFT1,GADD45B,HMGCR,HPGD,HSD17B7,IGFBP1,NR1D1,PPP1R3C
RORC		ligand-dependent nuclear receptor			5.25e-08	ARNTL,CCRN4L,CXCL3,FDFT1,GADD45B,HMGCR,HPGD,HSD17B7,IGFBP1,PPP1R3C
RPA2		other			0.0128	MYC
RPL15		other			0.0128	MYC
RPL21		other			0.00644	MYC
RPRD1B		other			0.0128	MYC
RPS14		translation regulator			0.0128	MYC
RPS20		other			0.00644	MYC
RPS6KA5		kinase			0.0041	DUSP1,MYC	44 (8)
RPSA		translation regulator			0.0159	CXCL3,DUSP1
RUNX1		transcription regulator			0.0313	BTG2,CHI3L1,GPAM
RUNX2		transcription regulator			0.0298	COL1A1,GADD45B,IHH
RUNX3		transcription regulator			0.0428	MYC,THY1
ruxolitinib		chemical drug			0.0128	COL1A1
Rxr		group			0.0182	GAS2,INSIG1,MYC
Ryr		group			0.00644	KCNJ2
S-adenosylhomocysteine		chemical - endogenous mammalian			0.0128	COL1A1
S-adenosylmethionine		chemical - endogenous mammalian			0.00124	COL1A1,FASN,GCLC	39 (4)
S-allyl-L-cysteine		chemical - endogenous non-mammalian			0.0442	FASN
salmeterol		chemical drug			0.00357	DDIT4,DUSP1
saquinavir		chemical drug			0.038	MYC
SB 216763		chemical toxicant			0.00202	FASN,G6PC,MYC	59 (22)
SCARB1		transporter			0.018	DDIT4,HMGCR
SCGB3A2		other			0.0442	SMAD7
SERCA		group			0.000608	BTG2,MYC	25 (6)
SERPINA4		other			0.038	MYC
SERPINH1		other			0.0255	COL1A1
sethoxydim		chemical toxicant			0.0192	MYC
SF1		transcription regulator			0.038	COL1A1
SH2B1		other			0.0442	MYC
SH2B2		other			0.0318	MYC
Sik1		kinase			0.0318	FASN
Sin3b		transcription regulator			0.00644	MYC
SIN3B		transcription regulator			0.00799	GADD45B,MYC
SIRT2		transcription regulator			0.0059	FDFT1,HMGCR	9 (4)
SLC13A1		transporter			0.0223	GALE,GPAM,INSIG1
SLC30A7		transporter			0.0192	IRS2
SLC4A1		transporter			0.00307	FCER1G,FCGR1A
SLC9A3R2		transporter			0.0255	MYC
SLV320		chemical drug			0.0128	COL1A1
Smad		complex			0.000543	COL1A1,MYC,SMAD7
SMAD1		transcription regulator			2.07e-07	BTG2,COL1A1,CXCL3,GADD45B,MYC,SMAD7	40 (14)
Smad1/5/8-Smad4		complex			0.038	SMAD7
Smad2/3-Smad4		complex			0.000167	COL1A1,MYC,SMAD7
SMO		g-protein coupled receptor			0.00011	EPCAM,EPYC,MYC,NKD1,WIF1	43 (7)
sn-glycero-3-phosphocholine		chemical - endogenous mammalian			0.00644	MIOX
SNAI2		transcription regulator			0.0313	DSP,HPGD
SNAPC5		transcription regulator			0.0192	ADRB2
SNED1		other			0.0442	IGFBP1
SNRK		kinase			0.0255	MYC
SOAT1		enzyme			0.00113	FASN,HMGCR	26 (10)
SOCS1		other			0.0427	DUSP1,FCER1G,IRS2
SOCS6		other			0.00726	CXCL3,MARCO
sodium arsenite		chemical drug			0.0443	GADD45B,GCLC
sodium orthovanadate		chemical reagent			0.017	COL1A1,SLC2A5
Sos		group			0.0101	CHI3L1,GAS2,IRS2,MPZL2,SMAD7
SP1		transcription regulator			0.000541	CHI3L1,COL1A1,CXCL3,FASN,HDC,HMGCR,HSD17B7,IGFBP1,MYC,PIM1,SMAD7	60 (18)
sphingomyelinase		group			0.0442	MYC
SPI1		transcription regulator			0.00802	CD68,CHI3L1,FCER1G,ITGA5,MYC
spironolactone		chemical drug			0.0136	COL1A1,FASN,KL
SPTAN1		other			0.038	ITGA5
SRC		kinase			0.0392	DUSP1,GCLC,MYC
SSBP2		transcription regulator			0.0255	MYC
SSTR2		g-protein coupled receptor			0.00726	G6PC,HDC
ST8SIA1		enzyme			0.0442	HMGCR
STAM		other			0.00644	MYC
STAM2		other			0.0128	MYC
STAMBP		enzyme			0.0128	MYC
STAT		group			0.0225	SERPINA3,SMAD7
Stat1 dimer		complex			0.000407	FCGR1A,PIM1
Stat3-Stat3		complex			0.0104	MYC,SERPINA3
STAT3/5		group			0.0128	PIM1
STAT5A		transcription regulator			0.006	FASN,FCER1G,GADD45G,MYC,PIM1	58 (18)
STAT5a/b		group			0.000179	DUSP1,FCER1G,FCGR1A,MYC,PIM1	12 (3)
staurosporine		chemical - kinase inhibitor			7.32e-06	BTG2,COL1A1,HDC,IGFBP1,NEDD9,PIM1,SERPINA3	60 (20)
STC1		kinase			0.038	CXCL3
STK25		kinase			0.00113	FASN,G6PC
STRA13		other			0.0128	MYC
STRAP		other			0.0192	MYC
STX2		transporter			0.000608	MYC,SMAD7
SU6657		chemical - kinase inhibitor			0.00644	MYC
sulfinosine		chemical reagent			0.038	GCLC
SUZ12		enzyme			0.00764	INSIG1,MYC,NKD1,SNX19
SYN1		transporter			0.00644	SYN3
SYN2		other			0.00644	SYN3
T3-TR-RXR		complex			0.0287	FASN,G6PC
TAC1		other			0.0166	CXCL3,HDC,MAFB
TANK		other			0.0237	CXCL3,MARCO
taurochenodeoxycholate		chemical - endogenous mammalian			0.0192	HPGD
taurodeoxycholic acid		chemical - endogenous mammalian			0.0442	HPGD
TBK1		kinase			0.016	CXCL3,HDC,MARCO
TBL1XR1		transcription regulator			0.0442	SMAD7
TBP		transcription regulator			0.000926	COL1A1,HMGCR,MYC,NKD1
TCF		group			2.13e-05	EPCAM,EPHB3,IHH,MYC,PLS3,SERPINA3	42 (6)
TCF3		transcription regulator			0.0136	COL1A1,GADD45B,GPAM,MYC,NOTCH1
TCF4-CTNNë_		complex			0.00644	MYC
TCF7L2		transcription regulator			0.000926	EPCAM,G6PC,IRS2,MYC	37 (12)
TDG		enzyme			0.0318	MYC
temsirolimus		chemical drug			0.0255	MYC
TERC		other			0.00124	ARNTL,HMGCR,NR1D1
tert-butyl-hydroquinone		chemical reagent			0.015	GCLC,MIOX,SNX19
thalidomide		chemical drug			0.000937	COL1A1,GADD45B,PIM1	46 (15)
thioguanine		chemical drug			0.0192	MYC
THPO		cytokine			0.0355	MYC,PIM1
THRSP		other			0.038	FASN
thyroid hormone		chemical - endogenous mammalian			0.00122	BTG2,FASN,FDFT1,G6PC,HMGCR,MYC	50 (8)
Tlr		group			0.0376	CXCL3,DUSP1,NOTCH1
TLR4		transmembrane receptor			0.0478	CXCL3,GADD45G,HDC,MARCO,MYC
TMPRSS4		peptidase			0.0128	ITGA5
TNFSF12		cytokine			0.0176	CD68,CXCL3,NOTCH1
TNKS		enzyme			0.0192	MYC
TOP2A		enzyme			0.0192	MYC
TOP2B		enzyme			0.0192	FASN
TOR2A		other			0.0128	MYC
tosylphenylalanyl chloromethyl ketone		chemical - protease inhibitor			0.00032	GCLC,MYC,SMAD7	39 (11)
TPPP3		other			0.0128	ADRB2
TPSG1		peptidase			0.0192	CXCL3
TR-RXR		complex			0.0255	G6PC
TRADD		other			0.014	CXCL3,RND1
TRAF7		enzyme			0.0192	MYC
TRAM2		other			0.0128	COL1A1
trapidil		chemical drug			0.0192	PIM1
TRD		other			0.0192	FCER1G
tretinoin tocoferil		chemical reagent			0.0192	GCLC
triamterene		chemical drug			0.00892	GPNMB,IGFBP1,MYC
tributyrin		chemical drug			0.00856	ADRB2,CXCL3,DUSP1
trichloroethylene		chemical toxicant			0.00624	COL1A1,PLS3,RHOB
triciribine		chemical drug			0.0442	CXCL3
TRIM71		enzyme			0.0318	MYC
trinitrobenzenesulfonic acid		chemical reagent			0.0199	CD68,COL1A1,CXCL3
triolein		chemical drug			0.0442	FASN
TRPA1		transporter			0.0442	CXCL3
TRPM2		ion channel			0.0318	CXCL3
TSC22D3		transcription regulator			0.017	COL1A1,DUSP1
TXNIP		other			0.03	DDIT4,FASN
TYMS		enzyme			0.0318	MYC
tyrphostin 25		chemical - kinase inhibitor			0.0318	COL1A1
UCN		other			0.0104	CXCL3,HPGD
ursodeoxycholic acid		chemical - endogenous mammalian			0.00655	COL1A1,FASN,GCLC
USF1		transcription regulator			0.000141	CHI3L1,DUSP1,FASN,GPAM,IGFBP1
USF2		transcription regulator			0.000572	CHI3L1,FASN,IGFBP1,MYC
Usp17la (includes others)		peptidase			0.0128	MYC
USP36		peptidase			0.00644	MYC
UTS2		other			0.0318	HPGD
vancomycin		biologic drug			0.0176	GPNMB,IGFBP1,MYC
VGLL3		other			0.00261	COL1A1,GADD45B
vinpocetine		chemical drug			0.0442	CXCL3
vitamin D		chemical drug			0.0428	IGFBP1,KL
VSNL1		other			0.0255	ITGA5
VTN		other			0.000937	COL1A1,CXCL3,ITGA5	35 (13)
WAC		other			0.038	PDK4
WASH1		other			0.0128	MYC
WISP2		growth factor			0.0398	DSP,ITGA5
WWTR1		transcription regulator			0.000276	COL1A1,LAMA5,SMAD7
XCT790		chemical reagent			0.038	PDK4
XDH		enzyme			0.0225	CXCL3,DUSP1
xylitol		chemical - endogenous mammalian			0.038	G6PC
YES1		kinase			0.038	GCLC
YWHAB		transcription regulator			0.0318	DUSP1
YY1		transcription regulator			0.0228	BTG2,COL1A1,GADD45G,HMGCR,MYC
YY1AP1		other			0.0255	WWC1
YY2		other			0.0318	MYC
Z-DEVD-FMK		chemical - protease inhibitor			0.00144	CXCL3,FCER1G
ZBTB14		transcription regulator			0.00644	MYC
ZBTB16		transcription regulator			0.0398	COL1A1,MYC
ZHX2		transcription regulator			0.0128	HDC
zimelidine		chemical drug			0.0442	SERPINA3
zinc protoporphyrin IX		chemical - endogenous mammalian			0.0442	GCLC
ziprasidone		chemical drug			0.00113	HMGCR,HMGCS1
ZK 230211		chemical drug			0.0128	MYC
ZMIZ1		other			0.0318	MYC
ZMIZ2		transcription regulator			0.0318	MYC
ZNF100		other			0.0442	NEDD9
ZNF254		other			0.0442	NEDD9
ZNF300		other			0.0192	MYC
ZNF429		other			0.0442	NEDD9
ZNF43		other			0.0442	NEDD9
ZNF431		other			0.0442	NEDD9
ZNF528		other			0.0442	NEDD9
ZNF665		other			0.0442	NEDD9
ZNF708		other			0.0442	NEDD9
ZNF746		transcription regulator			0.0192	G6PC
ZNF85		transcription regulator			0.0442	NEDD9
ZYX		other			0.038	ITGA5

## Sheet: upstreamanalysis_Nutr vs Conv
Upstream Regulator	Log Ratio	Molecule Type	Predicted Activation State	Activation z-score	p-value of overlap	Target molecules in dataset
forskolin		chemical toxicant	Inhibited	-3.627	7.64e-08	BTG2	COL1A1	ELL2	G6PC	GADD45B	HP	HPGD	IGFBP1	IRS2	MYC	PDK4	RASGEF1B	RHOB	S1PR3	SLC2A5
pirinixic acid		chemical toxicant	Inhibited	-2.895	1.42e-05	COL1A1	G6PC	GADD45B	GPAM	INSIG1	MYC	NR1D1	PDK4	PLIN2	RXRG
NUPR1		transcription regulator	Inhibited	-2.646	0.0051	CHD4	ELL2	IRS2	KANK2	MYC	NR1D1	PIM1
NFKBIA		transcription regulator	Inhibited	-2.449	0.00211	BTG2	CCRN4L	GADD45B	LAMA5	MYC	PIM1	SFRP1
bucladesine		chemical toxicant	Inhibited	-2.4	0.00143	COQ10B	G6PC	GADD45B	IGFBP1	IRS2	MYC
lipopolysaccharide		chemical drug	Inhibited	-2.368	8.45e-09	ABCG8	AK4	ARG2	ARVCF	CCRN4L	CHI3L1	CLDN5	COL1A1	GADD45B	GCLC	HDC	HP	HPGD	IGFBP1	INSIG1	ITGA5	MARCO	MYC	PDK4	PIM1	PLIN2	RHOB	RXRG	S1PR3	THY1
rosiglitazone		chemical drug	Inhibited	-2.235	8.7e-06	COL1A1	GPAM	HP	HPGD	IGFBP1	INSIG1	IRS2	NR1D1	PDK4	PLIN2
GCG		other	Inhibited	-2.201	1.16e-05	BTG2	ETNPPL	G6PC	IGFBP1	SDS
methylprednisolone		chemical drug	Inhibited	-2.178	0.00172	AK4	G6PC	GCLC	IGFBP1	INSIG1	MYC	PLIN2	SDS
CREB1		transcription regulator	Inhibited	-2.157	6.99e-05	AK4	BTG2	G6PC	GADD45B	GPNMB	HPGD	IRS2	MYC	RASGEF1B	S1PR3
fluticasone		chemical drug	Inhibited	-2.138	6.9e-07	CHI3L1	GADD45B	HPGD	IRS2	MT1A	PDK4	PLIN2	SLC2A5
TP73		transcription regulator	Inhibited	-2	0.0436	BTG2	GPNMB	ITGA5	MPZL2
corticosterone		chemical - endogenous mammalian		-1.982	0.000119	CLDN5	GPAM	MYC	PDK4	SFRP1
IL12 (complex)		complex		-1.982	0.00972	GADD45B	MARCO	MYC	PIM1
HGF		growth factor		-1.98	0.0163	COL1A1	INSIG1	MYC	PIM1	RHOB	SFRP1
testosterone		chemical - endogenous mammalian		-1.964	0.0483	ARG2	HDC	IGFBP1	IRS2
SMARCA4		transcription regulator		-1.951	0.0102	GCLC	HPGD	ITGA5	MYC	PLIN2	THY1	TMCC3
IL10		cytokine		-1.941	0.0576	ARG2	COL1A1	HPGD	NEDD9
PPARGC1A		transcription regulator		-1.929	0.00181	G6PC	INSIG1	IRS2	PDK4	PLIN2
hydrogen peroxide		chemical - endogenous mammalian		-1.908	0.00222	BTG2	COL1A1	GADD45B	HDC	INSIG1	MYC	PIM1
gentamicin		chemical drug		-1.89	7.36e-05	BTG2	G6PC	IGFBP1	MYC	NR1D1	PLIN2	THY1
thapsigargin		chemical toxicant		-1.886	0.0051	COL1A1	GADD45B	HDC	MYC
dihydrotestosterone		chemical - endogenous mammalian		-1.845	1.09e-05	BCOR	BTG2	CHI3L1	GPRIN2	HPGD	IRS2	LAMA5	MYC	RHOB	SLC2A5	WIF1
CSF2		cytokine		-1.841	0.0108	HDC	MARCO	MYC	PIM1	REC8	SNTB1
PGR		ligand-dependent nuclear receptor		-1.84	7.47e-06	AK4	ELL2	G6PC	HPGD	IGFBP1	IRS2	MYC	NEDD9
IL1		group		-1.741	0.000455	ADAMTS4	COL1A1	HP	IGFBP1	MYC	RORC	THY1
TNFSF11		cytokine		-1.732	0.000594	GADD45B	GCLC	ITGA5	MYC	PIM1	RHOB
PPARA		ligand-dependent nuclear receptor		-1.731	8e-06	G6PC	GPAM	Gsta4	IGFBP1	INSIG1	MYC	NR1D1	PDK4	PLIN2	SRM
CHUK		kinase		-1.715	0.0102	CCRN4L	GADD45B	MYC	SFRP1
THRB		ligand-dependent nuclear receptor		-1.706	9.1e-05	BTG2	G6PC	NKD1	PCSK2	SFRP1	WIF1
FOXO1		transcription regulator		-1.685	6.07e-05	CLDN5	G6PC	GADD45B	GPAM	IGFBP1	IRS2	MYC	PDK4
GLI1		transcription regulator		-1.673	0.000156	COL1A1	INSIG1	PIM1	RHOB	SFRP1	WIF1
dexamethasone		chemical drug		-1.629	9.66e-08	ARG2	CHD4	CHI3L1	CLDN5	COL1A1	G6PC	GADD45B	GCLC	HP	IGFBP1	IHH	IRS2	ITGA5	LAMA5	MARCO	MXRA5	MYC	PCSK2	PDK4	PIM1	SDS	SFRP1	SLC2A5
PDGF BB		complex		-1.584	0.00212	ARG2	ITGA5	MYC	PIM1	RHOB	RXRG
cyclic AMP		chemical - endogenous mammalian		-1.528	0.00432	ARG2	CACNA1H	G6PC	IGFBP1	MYC
PPARG		ligand-dependent nuclear receptor		-1.47	1.09e-06	COL1A1	G6PC	GPAM	HP	IGFBP1	IHH	INSIG1	IRS2	NR1D1	PDK4	PLIN2
NR3C1		ligand-dependent nuclear receptor		-1.467	0.000392	BCOR	CLDN5	G6PC	GADD45B	IGFBP1	MYC	PLIN2	RHOB	SDS	SLC2A5
doxorubicin		chemical drug		-1.461	0.0187	BTG2	GCLC	GPNMB	IGFBP1	MYC
NR1I3		ligand-dependent nuclear receptor		-1.455	6.73e-05	GADD45B	Gsta4	INSIG1	MYC	NEDD9
8-bromo-cAMP		chemical reagent		-1.432	0.000781	ARG2	G6PC	HPGD	IGFBP1	MYC
Vegf		group		-1.432	0.0072	CHI3L1	HDC	IHH	INSIG1	MYC	SFRP1
NFkB (complex)		complex		-1.41	0.0351	ELL2	GADD45B	GCLC	MYC	NR1D1	SLC2A5
camptothecin		chemical reagent		-1.342	0.000867	AK4	BTG2	GADD45B	GPNMB	GSE1	INSIG1	MYC	PLIN2	ROR2
poly rI:rC-RNA		chemical reagent		-1.342	0.0292	GADD45B	ITGA5	MARCO	MYC	PIM1
L-triiodothyronine		chemical - endogenous mammalian		-1.34	0.000102	G6PC	HP	IGFBP1	MYC	NR1D1	PCSK2	PDK4	SRM
progesterone		chemical - endogenous mammalian		-1.293	0.000141	CLDN5	ELL2	GPAM	HDC	IGFBP1	IHH	IRS2	ITGA5	MYC	NEDD9
streptozocin		chemical drug		-1.279	2.61e-05	ABCG8	COL1A1	G6PC	IGFBP1	IRS2	PCSK2	SLC2A5
estrogen		chemical drug		-1.245	0.000997	COL1A1	IHH	ITGA5	MYC	PIM1	SRM
LEP		growth factor		-1.239	9.66e-06	ABCG8	COL1A1	G6PC	GCLC	GPAM	IRS2	MYC	PCSK2	PLIN2	RORC
decitabine		chemical drug		-1.237	0.000795	CHI3L1	CLDN5	COL1A1	GADD45B	HPGD	MYC	SFRP1	WIF1
IL6		cytokine		-1.23	2.63e-05	ADAMTS4	BTG2	COL1A1	G6PC	GADD45B	Gsta4	HP	HPGD	IGFBP1	MYC	PIM1	RORC
phorbol myristate acetate		chemical drug		-1.225	0.000202	ADAMTS4	BTG2	ETNPPL	GCLC	HDC	IGFBP1	KEL	MYC	PCSK2	PDK4	PIM1	RORC	THY1
wortmannin		chemical - kinase inhibitor		-1.195	0.00119	COL1A1	G6PC	GCLC	IRS2	MYC
IL27		cytokine		-1.188	0.00184	HPGD	MYC	PIM1	RORC
CSF3		cytokine		-1.151	0.000597	GADD45B	HDC	MYC	PIM1	RORC
medroxyprogesterone acetate		chemical drug		-1.146	0.00195	BTG2	IGFBP1	MPZL2	MYC
TNF		cytokine		-1.117	5.77e-10	ADAMTS4	BTG2	CCRN4L	CHI3L1	COL1A1	GADD45B	GCLC	GPAM	Gsta4	HDC	HP	HPGD	IGFBP1	INSIG1	IRS2	ITGA5	KL	MT1A	MYC	NEDD9	PIM1	PLIN2	RND1	S1PR3	SFRP1
E. coli B5 lipopolysaccharide		chemical - endogenous non-mammalian		-1.117	0.0207	G6PC	GCLC	IGFBP1	RHOB
CEBPA		transcription regulator		-1.116	8.52e-06	ARG2	BTG2	CHI3L1	COL1A1	G6PC	HP	HPGD	IRS2	MYC	PLIN2
1,4-bis[2-(3,5-dichloropyridyloxy)]benzene		chemical toxicant		-1.103	0.000869	G6PC	GADD45B	INSIG1	NEDD9
EIF2AK2		kinase		-1.091	0.000477	IRS2	MYC	NEDD9	REC8
MYD88		other		-1.091	0.0176	HDC	HP	MARCO	MYC
F2		peptidase		-1.069	0.0039	COL1A1	ELL2	MYC	RHOB	SRM
CREM		transcription regulator		-1.067	0.00339	BTG2	GADD45B	IRS2	RHOB
palmitic acid		chemical - endogenous mammalian		-1.067	0.00391	G6PC	IGFBP1	IRS2	PLIN2
Ca2+		chemical - endogenous mammalian		-1.067	0.0218	COL1A1	HDC	IRS2	NR1D1
CEBPB		transcription regulator		-1.062	0.000234	COL1A1	G6PC	HDC	HP	IGFBP1	IRS2	MYC	PDK4
methapyrilene		chemical drug		-1	0.000288	BTG2	GCLC	IGFBP1	MYC	RXRG
IL13		cytokine		-1	0.00483	ARG2	CHI3L1	COL1A1	GPNMB	HDC	RORC
GW3965		chemical reagent		-0.991	8.68e-05	ABCG8	ARG2	NR1D1	PLIN2
tunicamycin		chemical - endogenous non-mammalian		-0.97	3.32e-05	CLDN5	COL1A1	GADD45B	IHH	MYC	PLIN2
TGFB1		growth factor		-0.934	6.19e-07	ADAMTS4	CHD4	CHI3L1	COL1A1	DSP	GADD45B	GCLC	GSE1	Gsta4	HPGD	ITGA5	MYC	NEDD9	PIM1	PRSS22	RHOB	RND1	RORC	S1PR3	SFRP1	SRM	THY1
CTNNB1		transcription regulator		-0.917	0.000725	CLDN5	COL1A1	GADD45B	IHH	MPZL2	MYC	NKD1	SFRP1	WIF1
indomethacin		chemical drug		-0.896	0.000468	BTG2	GPNMB	IGFBP1	MYC	PIM1	PLIN2
HRAS		enzyme		-0.84	0.0301	BTG2	COL1A1	HDC	ITGA5	MYC	RHOB
IL1B		cytokine		-0.824	9.14e-09	ADAMTS4	BTG2	CCRN4L	CHI3L1	COL1A1	GADD45B	GCLC	HP	IGFBP1	IRS2	ITGA5	MYC	NR1D1	PCSK2	PIM1	RHOB	RORC	THY1
Growth hormone		group		-0.765	1.51e-05	COL1A1	G6PC	MYC	NEDD9	NR1D1	PDK4
AHR		ligand-dependent nuclear receptor		-0.765	0.000401	ARG2	BTG2	COL1A1	HP	ITGA5	MYC	RORC
4-hydroxytamoxifen		chemical drug		-0.762	0.00285	IGFBP1	MYC	NEDD9	PDK4
WNT3A		cytokine		-0.749	4.22e-06	ADAMTS4	COL1A1	GPNMB	IRS2	MYC	NKD1	THY1	WIF1
D-glucose		chemical - endogenous mammalian		-0.716	0.000273	COL1A1	G6PC	GPAM	HP	IRS2	ITGA5	MYC	PCSK2	SRM
STAT3		transcription regulator		-0.657	0.000154	ARG2	CHI3L1	G6PC	HP	IGFBP1	IHH	MYC	PIM1	RORC
cisplatin		chemical drug		-0.654	0.0145	BTG2	COL1A1	G6PC	GPNMB	IGFBP1	MYC	PDK4
cycloheximide		chemical reagent		-0.651	0.000115	BTG2	COL1A1	GADD45B	GCLC	IGFBP1	IRS2	MYC	RHOB
ESR1		ligand-dependent nuclear receptor		-0.626	0.000766	ABCG8	GADD45B	GPAM	IRS2	KL	MYC	NEDD9	NR1D1	PDK4	PLIN2	RND1	RTN4RL1	SAMD11	SRM
HNF4A		transcription regulator		-0.595	0.0183	ABCG8	ARG2	CHI3L1	COQ10B	ETNPPL	G6PC	IGFBP1	MPZL2	MYC	NR1D1	PALMD	PDK4	RBP5	RORC	THY1
calcitriol		chemical drug		-0.59	0.0111	HPGD	KL	MYC	NEDD9	PALMD	RORC
acetaminophen		chemical drug		-0.577	0.00331	AK4	BTG2	IGFBP1	MYC
IgG		complex		-0.577	0.00468	CLDN5	DSP	MYC	PIM1
ERK		group		-0.57	4.81e-06	ARG2	BTG2	COL1A1	GCLC	IGFBP1	MYC	PDK4	RORC
LY294002		chemical - kinase inhibitor		-0.57	0.000998	COL1A1	GCLC	Gsta4	IRS2	MYC	PIM1	RORC	RXRG
EGF		growth factor		-0.548	0.000898	BTG2	COL1A1	Gsta4	HPGD	IGFBP1	MYC	PDK4	RHOB
EZH2		transcription regulator		-0.518	0.0191	IGFBP1	MPZL2	MYC	NKD1
RELA		transcription regulator		-0.513	0.00413	BTG2	CHI3L1	COL1A1	MYC	RORC	SLC2A5
NOS2		enzyme		-0.492	0.00772	CHI3L1	G6PC	IRS2	THY1
oleic acid		chemical - endogenous mammalian		-0.471	0.000665	G6PC	GADD45B	PDK4	PLIN2
ciprofibrate		chemical drug		-0.447	0.000361	G6PC	IGFBP1	PALMD	PDK4	PLIN2
SIRT1		transcription regulator		-0.391	0.000722	G6PC	MYC	NR1D1	PDK4	SDS
glucocorticoid		chemical drug		-0.391	0.00439	CLDN5	COL1A1	G6PC	IGFBP1	MYC
troglitazone		chemical drug		-0.382	0.00489	COL1A1	GPAM	KL	MYC	PDK4	PLIN2
IL4		cytokine		-0.371	8.64e-05	ARG2	CCRN4L	CLDN5	COL1A1	HPGD	MARCO	MYC	NEDD9	PIM1	PLIN2	SRM	THY1
Alpha catenin		group		-0.365	1.04e-05	ADAMTS4	COL1A1	IGFBP1	ITGA5	MYC	NKD1
prostaglandin E2		chemical - endogenous mammalian		-0.359	0.000196	COL1A1	HDC	IGFBP1	ITGA5	MYC	NEDD9	RORC
PI3K (complex)		complex		-0.352	0.00109	COL1A1	GCLC	IGFBP1	MYC	PIM1	RHOB
carbon tetrachloride		chemical toxicant		-0.286	1.75e-06	AK4	COL1A1	GADD45B	GCLC	Gsta4	IGFBP1	MYC	S1PR3
AGN194204		chemical drug		-0.277	0.000597	IRS2	MYC	PIM1	PLIN2	SEMA4B
RXRA		ligand-dependent nuclear receptor		-0.246	1.22e-07	ARG2	COL1A1	GCLC	IGFBP1	INSIG1	NEDD9	NR1D1	PCSK2	RORC	RXRG
TP53		transcription regulator		-0.241	0.0266	BTG2	COL1A1	G6PC	HDC	LAMA5	MPZL2	MYC	NKD1	PIM1	RHOB	THY1
JUN		transcription regulator		-0.232	0.00159	COL1A1	GCLC	HPGD	IGFBP1	IRS2	MYC	RHOB
thioacetamide		chemical toxicant		-0.152	0.000581	ABCG8	ARG2	COL1A1	GPNMB	IGFBP1	MYC
tetrachlorodibenzodioxin		chemical toxicant		-0.152	0.0179	IGFBP1	ITGA5	MARCO	MYC	PCSK2
sirolimus		chemical drug		-0.114	1.21e-05	COL1A1	GCLC	IGFBP1	IRS2	KL	MYC	PIM1	PLIN2	RORC	RPS3A
U0126		chemical - kinase inhibitor		-0.084	4.4e-06	ADAMTS4	GADD45B	GCLC	Gsta4	HPGD	IHH	ITGA5	MYC	PRSS22	RORC	RXRG
beta-estradiol		chemical - endogenous mammalian		-0.011	0.000216	ADAMTS4	BTG2	CHI3L1	COL1A1	DSP	G6PC	GADD45B	GCLC	GPAM	HPGD	IGFBP1	IRS2	MYC	NEDD9	PDK4	PLIN2	RND1	SFRP1
HMGA1		transcription regulator		0	0.00035	COL1A1	IGFBP1	INSIG1	MYC	RHOB
MAP2K1		kinase		0	0.000614	COL1A1	HDC	ITGA5	MYC	PIM1
mibolerone		chemical drug		0	0.00219	COL1A1	GPNMB	MYC	SRM
MAPK9		kinase		0	0.00348	GADD45B	HDC	MYC	PLIN2
CD38		enzyme		0	0.00409	ELL2	GPAM	PIM1	THY1
nitrofurantoin		chemical drug		0	0.0051	BTG2	GPNMB	IGFBP1	MYC
OSM		cytokine		0	0.00602	ADAMTS4	GPNMB	HP	MPZL2	MYC	PFKFB2	RSC1A1
tacrolimus		chemical drug		0	0.00876	COL1A1	ELL2	MYC	PLIN2
triamcinolone acetonide		chemical drug		0	0.0115	BTG2	INSIG1	MXRA5	MYC
VEGFA		growth factor		0	0.0134	AK4	ARG2	COL1A1	PIM1
CCND1		transcription regulator		0	0.0253	COL1A1	GPRIN2	MYC	ROR2
E. coli B4 lipopolysaccharide		chemical toxicant		0	0.0268	ABCG8	GPNMB	KL	PIM1
ERK1/2		group		0	0.0268	COL1A1	HPGD	IRS2	MYC
chenodeoxycholic acid		chemical - endogenous mammalian		0.03	0.000381	COL1A1	G6PC	HPGD	PDK4
dimethyl sulfoxide		chemical drug		0.068	0.0019	IRS2	MYC	SPNS2	WIF1
IFNG		cytokine		0.081	0.0002	ARG2	COL1A1	IRS2	ITGA5	MYC	NEDD9	NR1D1	PCSK2	PIM1	RHOB	RORC	S1PR3	SFRP1	THY1	TRIM8
ESR2		ligand-dependent nuclear receptor		0.083	0.000613	COL1A1	GCLC	HPGD	MYC	NEDD9	PDK4	PLIN2
cyclosporin A		biologic drug		0.123	0.00928	COL1A1	ELL2	GPNMB	IGFBP1	KL	MYC
PDX1		transcription regulator		0.152	0.000781	COL1A1	G6PC	INSIG1	IRS2	MYC
FGF2		growth factor		0.184	0.000553	BTG2	COL1A1	GPNMB	ITGA5	MYC	PCSK2	SFRP1
NR5A2		ligand-dependent nuclear receptor		0.214	0.000437	ABCG8	HP	IGFBP1	MYC
MYC	-2.36	transcription regulator		0.217	0.0029	BCOR	COL1A1	DSP	G6PC	GADD45B	GCLC	MYC	RHOB	SFRP1	SRM	THY1
RETNLB		other		0.218	0.000299	COL1A1	IRS2	MYC	SFRP1
PRL		cytokine		0.24	0.000129	CLDN5	COL1A1	GPNMB	MYC	PDK4	PIM1	REC8
BMP2		growth factor		0.241	0.00876	COL1A1	GADD45B	IHH	MYC
KRAS		enzyme		0.272	0.000583	COL1A1	LAMA5	MYC	NKD1	PIM1	RHOB	THY1
IGF1		growth factor		0.305	0.000246	COL1A1	HDC	IGFBP1	IRS2	ITGA5	MYC	PIM1	THY1
let-7a-5p (and other miRNAs w/seed GAGGUAG)		mature microrna		0.32	0.00308	COL1A1	DSP	MYC	RHOB
N-acetyl-L-cysteine		chemical drug		0.372	0.00133	COL1A1	GCLC	HDC	MYC	RHOB
TO-901317		chemical reagent		0.382	0.000355	ABCG8	ARG2	G6PC	GPAM	HP	NR1D1
fenofibrate		chemical drug		0.44	0.00346	G6PC	GPAM	Gsta4	HP	PDK4
HIF1A		transcription regulator		0.44	0.00396	GADD45B	IRS2	ITGA5	MYC	RORC	SFRP1
ACOX1		enzyme		0.447	0.000339	G6PC	IGFBP1	PALMD	PDK4	PLIN2
STK11		kinase		0.447	0.000503	GADD45B	IGFBP1	MYC	NEDD9	NR1D1
ITGB1		transmembrane receptor		0.463	2.5e-05	COL1A1	IHH	ITGA5	MYC	RORC
AKT1		kinase		0.484	0.000457	G6PC	GCLC	IGFBP1	IRS2	MYC	RHOB
SB203580		chemical - kinase inhibitor		0.492	0.00327	ADAMTS4	CLDN5	COL1A1	G6PC	Gsta4	MYC
Nr1h		group		0.555	0.00026	ABCG8	ARG2	G6PC	SFRP1	THY1
IL5		cytokine		0.561	0.00111	ELL2	GPAM	MYC	PIM1	SNTB1	THY1
genistein		chemical drug		0.6	0.0243	COL1A1	GCLC	HPGD	MYC	PIM1
SMAD3		transcription regulator		0.61	0.00213	COL1A1	GADD45B	HP	MYC	RHOB
NR1H3		ligand-dependent nuclear receptor		0.703	0.000437	ABCG8	ARG2	G6PC	GPAM
IRS1		enzyme		0.924	0.00174	G6PC	IGFBP1	IRS2	MYC
Tgf beta		group		0.927	4.68e-05	COL1A1	GADD45B	GCLC	ITGA5	MYC	NEDD9	RORC
EGFR		kinase		0.938	0.000237	CHI3L1	COL1A1	HDC	HP	MYC	RHOB	SFRP1
15-deoxy-delta-12,14 -PGJ 2		chemical - endogenous non-mammalian		0.957	0.00651	ADAMTS4	COL1A1	GCLC	MYC
SFTPA1		transporter		1	0.000257	COL1A1	MYC	PDK4	PLIN2
Pkc(s)		group		1	0.00166	ARG2	GADD45B	HPGD	ITGA5	NR1D1
ADRB		group		1	0.00264	ADAMTS4	INSIG1	SLCO4A1	SRM
Insulin		group		1.037	9.38e-06	ARG2	COL1A1	G6PC	GCLC	IGFBP1	IRS2	MYC	PDK4	SLC2A5
epigallocatechin-gallate		chemical drug		1.109	0.000323	CLDN5	G6PC	GADD45B	GCLC	MYC	SFRP1
let-7		microrna		1.269	0.0025	BTG2	COL1A1	IRS2	MYC
SREBF1		transcription regulator		1.298	0.00103	AK4	G6PC	GPAM	INSIG1	IRS2
ethanol		chemical - endogenous mammalian		1.342	0.00365	ETNPPL	G6PC	GPAM	Gsta4	MYC	RHOB
H-7		chemical - kinase inhibitor		1.387	6.51e-07	COL1A1	HDC	ITGA5	MYC	PIM1
Ins1		other		1.397	4.98e-05	COL1A1	G6PC	HP	IGFBP1	IRS2	MYC	PLIN2	THY1
EGR1		transcription regulator		1.4	7.76e-05	CACNA1H	COL1A1	GADD45B	HPGD	MYC	PCSK2
PRDM1		transcription regulator		1.413	0.00217	ARG2	CHI3L1	Gsta4	MYC	SLC2A5
ERBB2		kinase		1.574	1.35e-05	BTG2	COL1A1	ELL2	GPAM	HP	ITGA5	MYC	NEDD9	PDK4	RHOB	SFRP1	THY1
GW9662		chemical reagent		1.664	1.37e-06	GPAM	INSIG1	IRS2	NR1D1	PLIN2	RORC
PD98059		chemical - kinase inhibitor		1.677	0.0253	COL1A1	HPGD	IGFBP1	LAMA5	MYC	PIM1
RICTOR		other		1.718	0.0232	G6PC	IGFBP1	IRS2	RORC
INS		other		1.787	0.00164	G6PC	IGFBP1	IRS2	PLIN2
HDAC1		transcription regulator		1.961	0.003	MYC	NKD1	RHOB	RORC	SFRP1
ZBTB20		other	Activated	2	5.55e-05	G6PC	IGFBP1	NEDD9	PDK4
Hdac		group	Activated	2.449	3.32e-05	GADD45B	HPGD	MYC	RORC	SFRP1	WIF1
mifepristone		chemical drug	Activated	2.752	2.51e-05	CHI3L1	HDC	HPGD	IRS2	LAMA5	MYC	RHOB	SRM
IRS2	-2.27	enzyme			0.000613	G6PC	IGFBP1	MYC
PIM1	-2.17	kinase			0.0198	MYC	PIM1
NR1D1	-1.93	ligand-dependent nuclear receptor			0.000189	G6PC	NR1D1	RORC
INSIG1	-1.77	other			0.000869	GPAM	IRS2	MARCO	PLIN2
DSP	0.99	other			0.0447	COL1A1
GPAM	1	enzyme			0.000253	G6PC	PLIN2
RORC	1.58	ligand-dependent nuclear receptor			0.000421	CCRN4L	GADD45B	HPGD	IGFBP1	RORC
KL	3.9	enzyme			0.00444	IHH	KL
staurosporine		chemical - kinase inhibitor			6.61e-06	BTG2	COL1A1	HDC	IGFBP1	NEDD9	PIM1
RORA		ligand-dependent nuclear receptor			9.89e-06	CCRN4L	GADD45B	HPGD	IGFBP1	NR1D1	PLIN2	RORC
SMAD1		transcription regulator			2.27e-05	BTG2	COL1A1	GADD45B	MYC
FKBP4		enzyme			4.52e-05	G6PC	IHH	PDK4
NR4A1		ligand-dependent nuclear receptor			5.35e-05	ABCG8	CLDN5	COL1A1	G6PC	HDC	PDK4
cadmium chloride		chemical toxicant			5.55e-05	GCLC	Gsta4	HP	MYC
PTGES		enzyme			6.48e-05	G6PC	MYC	RPS3A	SDS
HDAC5		transcription regulator			6.99e-05	ETNPPL	G6PC	IGFBP1	MYC
ELOVL5		enzyme			7.51e-05	ABCG8	G6PC	GPAM
HOXD3		transcription regulator			7.51e-05	COL1A1	DSP	ITGA5
HOXA5		transcription regulator			7.51e-05	GADD45B	IGFBP1	IHH
CRTC2		other			8.74e-05	G6PC	MYC	SDS
ITGA2		transmembrane receptor			8.74e-05	COL1A1	ITGA5	RORC
AZGP1		transporter			8.74e-05	DSP	ITGA5	MYC
USF2		transcription regulator			0.000107	CHI3L1	IGFBP1	MYC	RORC
GW7647		chemical drug			0.000132	IGFBP1	PDK4	PLIN2
FBXW7		transcription regulator			0.000149	COL1A1	GPAM	MYC
ceramide		chemical - endogenous mammalian			0.000189	COL1A1	MYC	SFRP1
SERCA		group			0.000253	BTG2	MYC
thalidomide		chemical drug			0.00026	COL1A1	GADD45B	PIM1
NCOR1		transcription regulator			0.000299	G6PC	IGFBP1	NR1D1	PDK4
USF1		transcription regulator			0.000299	CHI3L1	GPAM	IGFBP1	RORC
TCF3		transcription regulator			0.0003	COL1A1	GADD45B	GPAM	MYC	RORC	RPS3A
FOS		transcription regulator			0.000366	CHI3L1	COL1A1	G6PC	HPGD	IGFBP1	IRS2	MPZL2	MT1A	MYC
mercuric chloride		chemical toxicant			0.000412	GCLC	Gsta4	HP
CARM1		transcription regulator			0.000448	G6PC	GCLC	MYC
CYR61		other			0.000526	COL1A1	ITGA5	MYC
androgen		chemical drug			0.000549	BTG2	IHH	MYC	PIM1	WIF1
ethionine		chemical toxicant			0.000569	GPNMB	IGFBP1	MYC
LEPR		transmembrane receptor			0.000597	ABCG8	COL1A1	GADD45B	GPAM	IRS2
11-dehydrocorticosterone		chemical - endogenous mammalian			0.000603	GPAM	PDK4
KIF3A		enzyme			0.000603	IHH	MYC
6-aminonicotinamide		chemical reagent			0.000603	G6PC	IGFBP1
LG100268		chemical reagent			0.000613	ABCG8	ARG2	PLIN2
KCNK9		ion channel			0.000659	GADD45B	HP	KEL
D-fructose		chemical - endogenous mammalian			0.000708	COL1A1	HP	SLC2A5
FGF23		growth factor			0.000751	IHH	KL
IL9R		transmembrane receptor			0.000751	MYC	PIM1
ARNTL		transcription regulator			0.000759	GPAM	IHH	NR1D1
FOXA2		transcription regulator			0.000761	CHI3L1	G6PC	HPGD	IGFBP1	RORC
FGF21		growth factor			0.000812	G6PC	IGFBP1	IRS2
RBM5		other			0.000867	BTG2	INSIG1	PIM1
EBI3		cytokine			0.000867	MYC	PIM1	RORC
DL-fructose		chemical - endogenous mammalian			0.000916	G6PC	SLC2A5
IGFBP2		other			0.000925	IGFBP1	ITGA5	NEDD9
POR		enzyme			0.000956	CCRN4L	GADD45B	INSIG1	PDK4	SDS
EPAS1		transcription regulator			0.00098	ARG2	GADD45B	IRS2	ITIH5	PLIN2
PPARGC1B		transcription regulator			0.000985	G6PC	GPAM	PDK4
RUNX1		transcription regulator			0.001	BTG2	CHI3L1	GPAM	RORC
PTK2		kinase			0.00105	COL1A1	DSP	ITGA5
VGLL3		other			0.0011	COL1A1	GADD45B
PCK1		kinase			0.0011	G6PC	IRS2
2-bromoethylamine		chemical reagent			0.00111	GPNMB	IGFBP1	MYC
paclitaxel		chemical drug			0.00111	BTG2	GADD45B	IHH	ITGA5	MYC	PRSS22
CDK9		kinase			0.00118	COL1A1	MYC	PDK4
carboplatin		chemical drug			0.00118	GPNMB	IGFBP1	MYC
L-methionine		chemical - endogenous mammalian			0.00125	GADD45B	IGFBP1	RHOB
CSF2RA		transmembrane receptor			0.00129	MYC	PIM1
auranofin		chemical drug			0.00129	GCLC	HP
NKX3-1		transcription regulator			0.00132	BTG2	MYC	PIM1
RFX1		transcription regulator			0.0015	COL1A1	MYC
IL6ST		transmembrane receptor			0.00156	HP	MYC	PIM1
GW 4064		chemical toxicant			0.00156	COL1A1	G6PC	PDK4
HDAC2		transcription regulator			0.00159	MYC	RHOB	RORC	SFRP1
hexachlorobenzene		chemical toxicant			0.00172	GPNMB	IGFBP1	MYC
MMP9		peptidase			0.00172	CLDN5	HPGD	MYC
CSF2RB		transmembrane receptor			0.00173	MYC	PIM1
obeticholic acid		chemical drug			0.00173	COL1A1	G6PC
KLF9		transcription regulator			0.00173	COL1A1	IGFBP1
PDGFRA		kinase			0.00173	COL1A1	MYC
INSIG2		other			0.00173	GPAM	INSIG1
SPINT1		other			0.00173	ROR2	WIF1
LIPE		enzyme			0.00174	COL1A1	PDK4	PLIN2	RXRG
mannitol		chemical - endogenous mammalian			0.00197	COL1A1	HDC
HDAC7		transcription regulator			0.00197	ETNPPL	IGFBP1
KLF6		transcription regulator			0.002	COL1A1	MYC	NR1D1
NR0B2		ligand-dependent nuclear receptor			0.002	G6PC	HDC	PDK4
MAP2K1/2		group			0.0021	CHI3L1	GCLC	MYC
FOXA1		transcription regulator			0.00219	G6PC	IGFBP1	MYC	RORC
KIAA1524		other			0.0022	GPNMB	MYC	PDK4
Smad2/3-Smad4		complex			0.00223	COL1A1	MYC
ethoxyquin		chemical toxicant			0.00223	GCLC	Gsta4
indirubin		chemical drug			0.00223	IGFBP1	MYC
2-arachidonoylglycerol		chemical - endogenous mammalian			0.00223	G6PC	PLIN2
gentamicin C		chemical drug			0.0023	GPNMB	IGFBP1	MYC
Akt		group			0.0023	HPGD	KL	MYC	PDK4	RHOB
HNF1A		transcription regulator			0.00231	COQ10B	G6PC	IGFBP1	IHH	NR1D1	PFKFB2	RBP5
lomustine		chemical drug			0.00241	GPNMB	IGFBP1	MYC
MGAT5		enzyme			0.0025	ITGA5	MYC
IL7		cytokine			0.0025	COL1A1	MYC	PIM1	RORC
metformin		chemical drug			0.0025	G6PC	INSIG1	MYC	PLIN2
triamterene		chemical drug			0.00263	GPNMB	IGFBP1	MYC
TBP		transcription regulator			0.00274	COL1A1	MYC	NKD1
TCF7L2		transcription regulator			0.00274	G6PC	IRS2	MYC
trovafloxacin		chemical drug			0.00286	G6PC	GCLC	IGFBP1
TGFBR1		kinase			0.00298	CLDN5	COL1A1	PDK4
SREBF2		transcription regulator			0.00298	INSIG1	IRS2	PLIN2
fenamic acid		chemical reagent			0.00298	GPNMB	IGFBP1	MYC
ETS		group			0.00309	CHI3L1	HPGD
WWTR1		transcription regulator			0.00309	COL1A1	LAMA5
IGF2BP1		translation regulator			0.00309	COL1A1	MYC
CTSB		peptidase			0.00309	COL1A1	MYC
SSTR2		g-protein coupled receptor			0.00309	G6PC	HDC
IL6R		transmembrane receptor			0.00323	COL1A1	HP	IGFBP1
bromobenzene		chemical toxicant			0.00323	GCLC	Gsta4	MYC
methotrexate		chemical drug			0.00328	AK4	BTG2	GPAM	MYC	SDS
MED1		transcription regulator			0.00339	IGFBP1	MYC	PDK4	PIM1
CLOCK		transcription regulator			0.00339	AK4	CCRN4L	GADD45B	IHH
gefitinib		chemical drug			0.00339	BTG2	COL1A1	GADD45B	RHOB
ALDH2		enzyme			0.0034	GCLC	Gsta4
EED		transcription regulator			0.0034	MYC	NKD1
HSPA9		other			0.0034	MYC	NEDD9
PRMT1		enzyme			0.0034	ARG2	GCLC
SIN3B		transcription regulator			0.0034	GADD45B	MYC
EPOR		transmembrane receptor			0.0034	MYC	PIM1
acetaldehyde		chemical - endogenous mammalian			0.0034	COL1A1	MYC
tosylphenylalanyl chloromethyl ketone		chemical - protease inhibitor			0.0034	GCLC	MYC
SMO		g-protein coupled receptor			0.0035	MYC	NKD1	WIF1
IRAK4		kinase			0.00363	BTG2	CCRN4L	MARCO
PTH1R		g-protein coupled receptor			0.00373	COL1A1	IHH
stearic acid		chemical - endogenous mammalian			0.00373	IGFBP1	PLIN2
INSR		kinase			0.00376	IGFBP1	ITGA5	MYC	PDK4	PIM1	RHOB
GNA12		enzyme			0.00377	GCLC	Gsta4	MYC
HDAC3		transcription regulator			0.00392	GPAM	MYC	PLIN2
2,4,5,2',4',5'-hexachlorobiphenyl		chemical toxicant			0.00406	CLDN5	GADD45B	MYC
oxythiamine		chemical reagent			0.00415	G6PC
clofazimine		chemical drug			0.00415	PLIN2
Cofilin		group			0.00415	MYC
Ahr-aryl hydrocarbon-RelA		complex			0.00415	MYC
avobenzone		chemical drug			0.00415	COL1A1
RND2		enzyme			0.00415	RHOB
USP36		peptidase			0.00415	MYC
SLC39A13		transporter			0.00415	MT1A
TCF4-CTNNë_		complex			0.00415	MYC
Rho gdi		group			0.00415	RHOB
GLIPR1		other			0.00415	MYC
NDNL2		other			0.00415	MYC
PTRF		transcription regulator			0.00415	MYC
RBMS1		other			0.00415	MYC
PUF60		other			0.00415	MYC
CDC45		other			0.00415	MYC
STAM		other			0.00415	MYC
miR-185-3p (and other miRNAs w/seed GGGGCUG)		mature microrna			0.00415	MYC
FOXO6		transcription regulator			0.00415	MYC
HUNK		kinase			0.00415	MYC
MAG		other			0.00415	RTN4R
Sin3b		transcription regulator			0.00415	MYC
PRDM2		transcription regulator			0.00415	MYC
ZBTB14		transcription regulator			0.00415	MYC
RPS20		other			0.00415	MYC
Fus		transcription regulator			0.00415	KANK2
RPL21		other			0.00415	MYC
SU6657		chemical - kinase inhibitor			0.00415	MYC
3-methoxyapigenin		chemical - endogenous non-mammalian			0.00415	MYC
4-hydroxymercuribenzoate		chemical - protease inhibitor			0.00415	COL1A1
MBD3		other			0.00421	MYC	NKD1	SFRP1
imatinib		chemical drug			0.00421	COL1A1	MYC	PLIN2
HSD17B4		enzyme			0.00444	IHH	PDK4
NFYA		transcription regulator			0.00468	GADD45B	GPAM	RHOB
3,4,5,3',4'-pentachlorobiphenyl		chemical toxicant			0.00468	CLDN5	COL1A1	Gsta4
AG490		chemical - kinase inhibitor			0.00468	HPGD	MYC	PIM1
eicosapentenoic acid		chemical drug			0.00468	G6PC	PDK4	PLIN2
IGF2		growth factor			0.00478	ITGA5	MYC	PIM1	RHOB
NCOR-LXR-Oxysterol-RXR-9 cis RA		complex			0.00481	ABCG8	ARG2
Smad		complex			0.00481	COL1A1	MYC
CRX		transcription regulator			0.00481	CACNA1H	SAMD11
FLT3		kinase			0.00481	MYC	PIM1
ERBB3		kinase			0.00485	COL1A1	HP	SFRP1
SB-431542		chemical reagent			0.00485	COL1A1	GADD45B	MYC
FOXO3		transcription regulator			0.00499	GADD45B	IGFBP1	IRS2	MYC
MET		kinase			0.00501	GCLC	HDC	MYC
FADD		other			0.00501	GADD45B	MYC	PIM1
potassium chloride		chemical drug			0.00501	BTG2	IGFBP1	MYC
PRKAG3		other			0.0051	BTG2	ELL2	ITIH5	RORC
allopurinol		chemical drug			0.00518	GPNMB	IGFBP1	MYC
diethylnitrosamine		chemical toxicant			0.00518	IGFBP1	MYC	THY1
NfkB1-RelA		complex			0.0052	ADAMTS4	MYC
CD9		other			0.0052	ITGA5	MYC
CPE		peptidase			0.0052	MYC	PCSK2
ADAMTS12		peptidase			0.0052	CHI3L1	HDC
CSF1		cytokine			0.00521	ITGA5	MARCO	MYC	SFRP1
FGF19		growth factor			0.00536	IGFBP1	KL	SLC2A5
vancomycin		biologic drug			0.00536	GPNMB	IGFBP1	MYC
Rxr		group			0.00553	INSIG1	MYC	PLIN2
MAX		transcription regulator			0.00553	G6PC	GADD45B	MYC
GDF2		growth factor			0.00553	COL1A1	GADD45B	MYC
ERBB4		kinase			0.00553	BTG2	MYC	SFRP1
FSH		complex			0.00554	BTG2	ELL2	GCLC	ITGA5	MYC	RHOB
PLIN5		other			0.0056	GCLC	PDK4
CDH11		other			0.0056	LAMA5	S1PR3
CD47		transmembrane receptor			0.0056	COL1A1	MYC
Ifn gamma		complex			0.00571	CHI3L1	COL1A1	MYC
BRD4		kinase			0.0059	MYC	PIM1	SRM
leucine		chemical - endogenous mammalian			0.00601	G6PC	IGFBP1
PRLR		transmembrane receptor			0.00601	MYC	PIM1
crocidolite asbestos		chemical toxicant			0.00601	GCLC	MYC
butylated hydroxyanisol		chemical toxicant			0.00601	GCLC	Gsta4
PPARD		ligand-dependent nuclear receptor			0.00626	GPAM	IGFBP1	PDK4	PLIN2
TNC		other			0.00644	ADAMTS4	MYC
PRKAA1		kinase			0.00647	G6PC	Gsta4	ITIH5
Nuclear factor 1		group			0.00688	CHI3L1	COL1A1
GCK		kinase			0.00688	G6PC	IRS2
VTN		other			0.00688	COL1A1	ITGA5
JAG1		growth factor			0.00688	COL1A1	MYC
thyroid hormone		chemical - endogenous mammalian			0.00717	AK4	BTG2	G6PC	MYC
Pdgf (complex)		complex			0.00729	IRS2	ITGA5	MYC
PPIF		enzyme			0.00729	PDK4	SFRP1	SLCO4A1
IL23A		cytokine			0.00733	HP	RORC
linsidomine		chemical drug			0.00733	GCLC	MYC
sodium orthovanadate		chemical reagent			0.00733	COL1A1	SLC2A5
TGFBR2		kinase			0.00744	COL1A1	GADD45B	HPGD	IHH
RBL2		other			0.00771	MYC	PIM1	SFRP1
ZBTB7B		transcription regulator			0.0078	COL1A1	RORC
dalfampridine		chemical drug			0.0078	BTG2	GADD45B
parthenolide		chemical drug			0.0078	CLDN5	PDK4
HLX		transcription regulator			0.00828	MYC	THY1
HSD11B1		enzyme			0.00828	GPAM	PDK4
S-adenosylmethionine		chemical - endogenous mammalian			0.00828	COL1A1	GCLC
L-ornithine		chemical - endogenous mammalian			0.00829	ARG2
ZK 230211		chemical drug			0.00829	MYC
2,3',4,4',5-pentachlorobiphenyl		chemical toxicant			0.00829	CLDN5
Tgf beta receptor		complex			0.00829	RORC
2,4,5-trichlorophenoxyacetic acid		chemical toxicant			0.00829	GCLC
RBMS3		other			0.00829	MYC
SLV320		chemical drug			0.00829	COL1A1
ZSCAN1		other			0.00829	ADAMTS4
RPRD1B		other			0.00829	MYC
BCAS3		other			0.00829	MYC
LCTL		enzyme			0.00829	KL
C1QL3		other			0.00829	G6PC
CTNNë_-LEF1		complex			0.00829	MYC
Gm-Csf Receptor		complex			0.00829	MYC
STAT3/5		group			0.00829	PIM1
EIF4F		complex			0.00829	MYC
ruxolitinib		chemical drug			0.00829	COL1A1
TRAM2		other			0.00829	COL1A1
OMG		g-protein coupled receptor			0.00829	MYC
ADI PEG20		biologic drug			0.00829	MYC
CTS-1027		chemical drug			0.00829	COL1A1
NOSIP		other			0.00829	MYC
dibromoacetic acid		chemical toxicant			0.00829	MYC
GPC3		other			0.00829	MYC
CSDE1		enzyme			0.00829	MYC
DTNB		other			0.00829	SNTB1
PURB		transcription regulator			0.00829	MYC
cyproconazole		chemical drug			0.00829	GADD45B
AMD1		enzyme			0.00829	MYC
CNBP		transcription regulator			0.00829	MYC
mir-383		microrna			0.00829	MYC
STRA13		other			0.00829	MYC
RPS14		translation regulator			0.00829	MYC
ABHD5		enzyme			0.00829	PDK4
RPL15		other			0.00829	MYC
ZHX2		transcription regulator			0.00829	HDC
NME2		kinase			0.00829	MYC
TOR2A		other			0.00829	MYC
Hnrpfl		other			0.00829	ELL2
WASH1		other			0.00829	MYC
RPA2		other			0.00829	MYC
DUSP2		phosphatase			0.00829	HDC
STAM2		other			0.00829	MYC
STAMBP		enzyme			0.00829	MYC
ITPR3		ion channel			0.00829	G6PC
3-(p-methoxy)phenyl-1,4-benzoxazine		chemical reagent			0.00829	COL1A1
PPP2R5A		phosphatase			0.00829	MYC
FAM103A1		other			0.00829	MYC
TMPRSS4		peptidase			0.00829	ITGA5
EEF1A1		translation regulator			0.00829	MYC
Usp17la (includes others)		peptidase			0.00829	MYC
Hist1h1e		other			0.00829	MYC
PIN4		enzyme			0.00829	G6PC
LAMB2		enzyme			0.00829	LAMA5
CARHSP1		other			0.00829	G6PC
3-iodobenzylguanidine		chemical drug			0.00829	MYC
phenoxyacetic acid		chemical reagent			0.00829	MYC
butyrine		chemical - endogenous mammalian			0.00829	MYC
oxazepam		chemical drug			0.00829	GADD45B
butylbenzyl phthalate		chemical toxicant			0.00829	MYC
3-keto, N-aminoethyl aminocaproyl dihydrocinnamoyl cyclopamine		chemical reagent			0.00829	SFRP1
hexanoic acid		chemical - endogenous mammalian			0.00829	G6PC
ribonucleoside		chemical - endogenous mammalian			0.00829	IGFBP1
deoxyribonucleoside		chemical - endogenous mammalian			0.00829	IGFBP1
3-hydroxykynurenine		chemical - endogenous mammalian			0.00829	RORC
S-adenosylhomocysteine		chemical - endogenous mammalian			0.00829	COL1A1
protamine zinc insulin		chemical drug			0.00829	IGFBP1
fructose-2,6-diphosphate		chemical - endogenous mammalian			0.00829	G6PC
Gd3+		chemical - endogenous mammalian			0.00829	IGFBP1
MKNK1		kinase			0.00862	ARVCF	MYC	SFRP1
diclofenac		chemical drug			0.00878	HPGD	MYC
5-N-ethylcarboxamido adenosine		chemical reagent			0.00885	ARG2	BTG2	GCLC
GW501516		chemical drug			0.00885	IGFBP1	PDK4	PLIN2
PAX3		transcription regulator			0.00907	CLDN5	NEDD9	PCSK2	RHOB
PRKCA		kinase			0.00909	COL1A1	INSIG1	MYC
CTGF		growth factor			0.00909	ADAMTS4	COL1A1	MYC
propylthiouracil		chemical drug			0.00933	BTG2	PCSK2	SLC2A5
Mapk		group			0.00933	COL1A1	HPGD	MYC
HMOX1		enzyme			0.00933	COL1A1	GCLC	RORC
NR3C2		ligand-dependent nuclear receptor			0.00933	CACNA1H	COL1A1	Gsta4
RUNX2		transcription regulator			0.00933	COL1A1	GADD45B	IHH
KAT5		transcription regulator			0.00958	GPAM	MYC	PALMD
pyrrolidine dithiocarbamate		chemical reagent			0.00958	COL1A1	GCLC	MYC
MEN1		transcription regulator			0.0098	IRS2	RORC
HDAC6		transcription regulator			0.0098	COL1A1	MYC
MMP2		peptidase			0.0098	CLDN5	MYC
IL9		cytokine			0.0098	MYC	PIM1
WNT5A		cytokine			0.00983	COL1A1	MYC	ROR2
simvastatin		chemical drug			0.00989	MYC	RHOB	RORC	S1PR3
MERTK		kinase			0.0103	HDC	MARCO
KDR		kinase			0.0103	PIM1	SFRP1
GATA1		transcription regulator			0.0104	BTG2	MYC	PIM1	SRM
ETS1		transcription regulator			0.0107	HPGD	INSIG1	MYC	THY1
CP-55940		chemical reagent			0.0109	BTG2	MYC
ESRRG		ligand-dependent nuclear receptor			0.0109	G6PC	PDK4
NFYC		transcription regulator			0.0109	COL1A1	RHOB
carbamylcholine		chemical drug			0.0109	ARG2	BTG2
bicuculline		chemical - endogenous non-mammalian			0.0109	BTG2	GADD45B
bromocriptine		chemical drug			0.0109	IHH	PCSK2
GH1		growth factor			0.0111	G6PC	GCLC	IGFBP1	MYC
HDAC4		transcription regulator			0.0111	ETNPPL	G6PC	IGFBP1
paraquat		chemical toxicant			0.0114	COL1A1	GCLC	Gsta4
GHR		transmembrane receptor			0.0114	IGFBP1	MYC
ATF6		transcription regulator			0.0114	G6PC	PLIN2
SB 216763		chemical toxicant			0.0114	G6PC	MYC
IL1A		cytokine			0.0117	ADAMTS4	HDC	ITGA5	MYC
HNF1B		transcription regulator			0.012	IGFBP1	IHH	MPZL2
IL3		cytokine			0.0122	BTG2	GADD45B	MYC	NEDD9	PIM1
thioguanine		chemical drug			0.0124	MYC
trapidil		chemical drug			0.0124	PIM1
glycodeoxycholic acid		chemical - endogenous mammalian			0.0124	HPGD
taurochenodeoxycholate		chemical - endogenous mammalian			0.0124	HPGD
PLC gamma		group			0.0124	MYC
RNA pol2-transcription factor		complex			0.0124	IGFBP1
sethoxydim		chemical toxicant			0.0124	MYC
HIST1H1D		other			0.0124	MYC
ZNF746		transcription regulator			0.0124	G6PC
ZNF300		other			0.0124	MYC
SLC30A7		transporter			0.0124	IRS2
HDGF		growth factor			0.0124	COL1A1
gelatinase		group			0.0124	CLDN5
GSK0660		chemical reagent			0.0124	PDK4
vaccenic acid		chemical - endogenous mammalian			0.0124	PLIN2
ELL		transcription regulator			0.0124	MYC
EMP2		other			0.0124	ITGA5
BPTF		transcription regulator			0.0124	MYC
miR-515-3p (and other miRNAs w/seed AGUGCCU)		mature microrna			0.0124	BCOR
miR-2682-5p (and other miRNAs w/seed AGGCAGU)		mature microrna			0.0124	MYC
RBM14		transcription regulator			0.0124	MYC
NCOA5		other			0.0124	MYC
DOK2		other			0.0124	MYC
MED26		transcription regulator			0.0124	MYC
STRAP		other			0.0124	MYC
CIDEB		other			0.0124	PLIN2
TRAF7		enzyme			0.0124	MYC
RGS3		other			0.0124	MYC
CACNA2D1		ion channel			0.0124	CACNA1H
DROSHA		enzyme			0.0124	MYC
TNKS		enzyme			0.0124	MYC
PFKFB1		kinase			0.0124	G6PC
ACS84		chemical reagent			0.0124	GCLC
Cacnb1		ion channel			0.0124	CACNA1H
TOP2A		enzyme			0.0124	MYC
Irs4		other			0.0124	IRS2
ATAD2		enzyme			0.0124	MYC
BCKDHA		enzyme			0.0124	MYC
2,2-dimethylbutyric acid		chemical drug			0.0124	MYC
pyridoxal phosphate		chemical - endogenous mammalian			0.0124	COL1A1
tretinoin tocoferil		chemical reagent			0.0124	GCLC
ezatiostat		chemical drug			0.0124	GCLC
glutathione diethyl ester		chemical reagent			0.0124	GCLC
pentanoic acid		chemical - endogenous mammalian			0.0124	G6PC
AVI-4126		biologic drug			0.0124	MYC
fosinopril		chemical drug			0.0124	KL
FGFR2		kinase			0.0125	COL1A1	IHH	SFRP1
T3-TR-RXR		complex			0.0126	G6PC	HP
emodin		chemical drug			0.0126	CLDN5	G6PC
VDR		transcription regulator			0.0128	COL1A1	KL	PLIN2
MTORC1		complex			0.0132	INSIG1	MYC
LPL		enzyme			0.0132	IRS2	PDK4
methyl methanesulfonate		chemical toxicant			0.0132	BTG2	GADD45B
phenacetin		chemical drug			0.0132	IGFBP1	MYC
Ro31-8220		chemical - kinase inhibitor			0.0132	COL1A1	ITGA5
SUZ12		enzyme			0.0137	INSIG1	MYC	NKD1
lipid A		chemical toxicant			0.0138	ITGA5	MARCO
FOXO4		transcription regulator			0.0138	GADD45B	IGFBP1
SNAI2		transcription regulator			0.0138	DSP	HPGD
CDK2AP1		other			0.0138	MYC	NKD1
P38 MAPK		group			0.0144	CLDN5	GCLC	HP	MYC	RHOB
APLN		other			0.0144	MYC	NKD1
PIK3CA		kinase			0.0144	IRS2	THY1
LTA		cytokine			0.0144	HDC	ITGA5
KLF15		transcription regulator			0.0144	GPAM	PDK4
quinolinic acid		chemical - endogenous mammalian			0.0144	MYC	RORC
luteolin		chemical - endogenous non-mammalian			0.0144	GCLC	MYC
PRKACA		kinase			0.015	G6PC	MYC
nitroprusside		chemical drug			0.015	G6PC	MYC
Rock		group			0.0157	COL1A1	MYC
THPO		cytokine			0.0157	MYC	PIM1
S100A8		other			0.0157	ADAMTS4	ARG2
PTPN1		phosphatase			0.0157	IRS2	MARCO
FYN		kinase			0.0163	GCLC	RORC
PD 180970		chemical - kinase inhibitor			0.0165	MYC
TR-RXR		complex			0.0165	G6PC
GPR65		g-protein coupled receptor			0.0165	MYC
SSBP2		transcription regulator			0.0165	MYC
DACT3		other			0.0165	MYC
VLDL		complex			0.0165	PLIN2
Nc2		complex			0.0165	MYC
G6PD		enzyme			0.0165	IGFBP1
CDC25B		phosphatase			0.0165	MYC
MRE11A		enzyme			0.0165	MYC
Nppb		other			0.0165	COL1A1
HSD11B2		enzyme			0.0165	COL1A1
mir-32		microrna			0.0165	BTG2
NACA		transcription regulator			0.0165	COL1A1
LIMK1		kinase			0.0165	MYC
CYP8B1		enzyme			0.0165	ABCG8
GNAI1		enzyme			0.0165	G6PC
CHRM4		g-protein coupled receptor			0.0165	ITGA5
GDF5		growth factor			0.0165	COL1A1
CMA1		peptidase			0.0165	COL1A1
SNRK		kinase			0.0165	MYC
VSNL1		other			0.0165	ITGA5
BET		group			0.0165	GCLC
SLC9A3R2		transporter			0.0165	MYC
USP17L9P		other			0.0165	RORC
ACP1		phosphatase			0.0165	MYC
MYH9		enzyme			0.0165	MYC
MAD1L1		other			0.0165	MYC
SERPINH1		other			0.0165	COL1A1
5,6,7,8-tetrahydrobiopterin		chemical - endogenous mammalian			0.0165	MYC
temsirolimus		chemical drug			0.0165	MYC
NSC719239		chemical drug			0.0165	ITGA5
bilobalide		chemical - endogenous non-mammalian			0.0165	MYC
H-8		chemical toxicant			0.0165	MYC
propionic acid		chemical - endogenous mammalian			0.0165	G6PC
microcystin-LR		chemical toxicant			0.0165	MYC
ecdysterone		chemical - endogenous non-mammalian			0.0165	COL1A1
LDL		complex			0.0167	ARG2	GCLC	INSIG1	PLIN2
AICAR		chemical - endogenous mammalian			0.017	G6PC	PDK4
docosahexaenoic acid		chemical drug			0.0173	G6PC	IGFBP1	MYC
APOE		transporter			0.0174	ABCG8	COL1A1	ITGA5	THY1
deoxycholate		chemical - endogenous mammalian			0.0177	ABCG8	HPGD
ZBTB16		transcription regulator			0.0177	COL1A1	MYC
CAT		enzyme			0.0177	COL1A1	GCLC
WISP2		growth factor			0.0177	DSP	ITGA5
TLR3		transmembrane receptor			0.0181	ADAMTS4	ARG2	GADD45B	RHOB
Ige		complex			0.0184	HDC	MYC
RUNX3		transcription regulator			0.0191	MYC	THY1
vitamin D		chemical drug			0.0191	IGFBP1	KL
SPP1		cytokine			0.0195	COL1A1	DSP	INSIG1
BCL6		transcription regulator			0.0195	COL1A1	MYC	RORC
EIF4E		translation regulator			0.0195	INSIG1	MYC	PIM1
halofuginone		chemical drug			0.0195	ABCG8	COL1A1	IGFBP1
Gm-csf		group			0.0198	MYC	PIM1
NR4A3		ligand-dependent nuclear receptor			0.0198	COL1A1	G6PC
PDGFB		growth factor			0.0198	COL1A1	MYC
MAPKAPK2		kinase			0.0198	HDC	MARCO
MAF		transcription regulator			0.0198	PCSK2	RORC
DKK1		growth factor			0.0198	COL1A1	MYC
PTPRJ		phosphatase			0.0198	HDC	MARCO
enalapril		chemical drug			0.0198	IGFBP1	MYC
sodium arsenite		chemical drug			0.0198	GADD45B	GCLC
SCAP		other			0.0205	GPAM	INSIG1
CD5		transmembrane receptor			0.0205	PIM1	RORC
3-nitropropionic acid		chemical toxicant			0.0205	GCLC	MYC
chromium		chemical drug			0.0205	GCLC	Gsta4
nilotinib		chemical drug			0.0206	COL1A1
MNK1/2		group			0.0206	MYC
Cpla2		group			0.0206	MYC
Stat1 dimer		complex			0.0206	PIM1
MLYCD		enzyme			0.0206	PDK4
ZMIZ1		other			0.0206	MYC
RASSF6		other			0.0206	BTG2
ENTPD5		enzyme			0.0206	COL1A1
ZMIZ2		transcription regulator			0.0206	MYC
TRIM71		enzyme			0.0206	MYC
MKX		other			0.0206	COL1A1
FFAR1		g-protein coupled receptor			0.0206	IRS2
7S NGF		complex			0.0206	GCLC
PRKACB		kinase			0.0206	MYC
FGR		kinase			0.0206	GCLC
GRAP2		other			0.0206	MYC
TYMS		enzyme			0.0206	MYC
UTS2		other			0.0206	HPGD
SH2B2		other			0.0206	MYC
TDG		enzyme			0.0206	MYC
GTF3A		transcription regulator			0.0206	PIM1
PSMD4		other			0.0206	MARCO
HIVEP2		transcription regulator			0.0206	MYC
YY2		other			0.0206	MYC
PTPRN2		phosphatase			0.0206	IRS2
LGK-974		chemical drug			0.0206	NKD1
CLDN2		other			0.0206	ITGA5
enzastaurin		chemical drug			0.0206	CLDN5
Collagen type V		complex			0.0206	ITGA5
aurothiomalate		chemical drug			0.0206	GCLC
Ki16425		chemical reagent			0.0206	S1PR3
myristic acid		chemical - endogenous mammalian			0.0206	PLIN2
tyrphostin 25		chemical - kinase inhibitor			0.0206	COL1A1
decanoic acid		chemical - endogenous mammalian			0.0206	G6PC
IRF4		transcription regulator			0.0206	RHOB	RORC	RPS3A
SP1		transcription regulator			0.0208	CHI3L1	COL1A1	HDC	IGFBP1	MYC	PIM1
3-deazaneplanocin		chemical drug			0.0212	GPNMB	MYC
Bay 11-7082		chemical - kinase inhibitor			0.0212	CHI3L1	PIM1
diphenyleneiodonium		chemical reagent			0.0212	COL1A1	GCLC
kainic acid		chemical toxicant			0.0214	BTG2	GADD45B	HDC
2-amino-5-phosphonovaleric acid		chemical - other			0.0214	GADD45B	HDHD3	RASGEF1B
RNA polymerase II		complex			0.0215	GADD45B	IGFBP1	MYC	RORC
NR1H4		ligand-dependent nuclear receptor			0.0218	ABCG8	G6PC	MYC
leukotriene D4		chemical - endogenous mammalian			0.022	NEDD9	PDK4
MAP2K7		kinase			0.022	MYC	RHOB
PRKCB		kinase			0.022	IRS2	MYC
MTOR		kinase			0.0226	IRS2	MYC	PDK4	RORC
SIRT6		enzyme			0.0227	G6PC	IRS2
BIRC5		other			0.0227	COL1A1	ITGA5
SIN3A		transcription regulator			0.0227	GADD45B	MYC
GHRL		growth factor			0.0227	GPAM	PCSK2
di(2-ethylhexyl) phthalate		chemical toxicant			0.0227	IGFBP1	MYC
STAT6		transcription regulator			0.0229	COL1A1	GADD45B	IRS2	NEDD9
MAP3K8		kinase			0.023	HP	MARCO	SLCO4A1
TWIST1		transcription regulator			0.0234	CHI3L1	COL1A1	IGFBP1
RARA		ligand-dependent nuclear receptor			0.0235	ELL2	MYC	NEDD9	RORC
trichloroethylene		chemical toxicant			0.0243	COL1A1	RHOB
TNFRSF8		transmembrane receptor			0.0243	GCLC	MYC
SCD		enzyme			0.0243	G6PC	GPAM
SOX9		transcription regulator			0.0243	COL1A1	IHH
benzene		chemical toxicant			0.0243	COL1A1	RHOB
xylitol		chemical - endogenous mammalian			0.0247	G6PC
Cbp/p300-Maf-Nfe2l2		complex			0.0247	GCLC
benfluorex		chemical drug			0.0247	G6PC
AQP11		transporter			0.0247	MYC
HUWE1		transcription regulator			0.0247	MYC
SPTAN1		other			0.0247	ITGA5
PLSCR1		enzyme			0.0247	MYC
RBBP4		enzyme			0.0247	MYC
RHEB		enzyme			0.0247	IRS2
HIST1H1C		other			0.0247	MYC
SERPINA4		other			0.0247	MYC
Irs3		other			0.0247	IRS2
DUSP6		phosphatase			0.0247	G6PC
PPM1B		phosphatase			0.0247	MARCO
ETV3		transcription regulator			0.0247	MYC
YES1		kinase			0.0247	GCLC
MMP13		peptidase			0.0247	COL1A1
DDR2		kinase			0.0247	COL1A1
LMO4		transcription regulator			0.0247	HP
ITPR2		ion channel			0.0247	G6PC
sulfinosine		chemical reagent			0.0247	GCLC
PAX4		transcription regulator			0.0247	MYC
CHGA		other			0.0247	G6PC
WAC		other			0.0247	PDK4
STX2		transporter			0.0247	MYC
FUBP1		transcription regulator			0.0247	MYC
ERF		transcription regulator			0.0247	MYC
SF1		transcription regulator			0.0247	COL1A1
ZYX		other			0.0247	ITGA5
PCBP1		translation regulator			0.0247	MYC
XCT790		chemical reagent			0.0247	PDK4
esculetin		chemical - endogenous non-mammalian			0.0247	COL1A1
emricasan		chemical drug			0.0247	COL1A1
eprosartan		chemical drug			0.0247	COL1A1
malondialdehyde		chemical toxicant			0.0247	COL1A1
papaverine		chemical drug			0.0247	CLDN5
saquinavir		chemical drug			0.0247	MYC
3-hydroxyanthranilic acid		chemical - endogenous mammalian			0.0247	RORC
aurintricarboxylic acid		chemical drug			0.0247	PIM1
heroin		chemical drug			0.0247	PCSK2
ursodeoxycholic acid		chemical - endogenous mammalian			0.025	COL1A1	GCLC
Y 27632		chemical drug			0.025	CLDN5	MYC
MAPK8		kinase			0.0251	COL1A1	G6PC	MYC
PTH		other			0.0255	COL1A1	KL	WIF1
phenylbutazone		chemical drug			0.0258	GPNMB	IGFBP1
HTT		transcription regulator			0.0262	ADAMTS4	ETNPPL	GCLC	KL	RXRG	SFRP1	SRM
Igm		complex			0.0266	MYC	PIM1
Pro-inflammatory Cytokine		group			0.0266	GCLC	HP
miR-29b-3p (and other miRNAs w/seed AGCACCA)		mature microrna			0.0266	COL1A1	INSIG1
CTCF		transcription regulator			0.0266	MYC	RORC
phenylephrine		chemical drug			0.0266	MYC	PDK4
bleomycin		chemical drug			0.0268	COL1A1	MYC	SFRP1
ETS2		transcription regulator			0.0275	HPGD	MYC
BRCA1		transcription regulator			0.0277	GADD45B	MYC	NEDD9
nitric oxide		chemical - endogenous mammalian			0.0282	GCLC	MYC	RXRG
linoleic acid		chemical - endogenous mammalian			0.0283	G6PC	PLIN2
pioglitazone		chemical drug			0.0286	HPGD	IRS2	PLIN2
taurodeoxycholic acid		chemical - endogenous mammalian			0.0287	HPGD
ZNF100		other			0.0287	NEDD9
ZNF85		transcription regulator			0.0287	NEDD9
ZNF254		other			0.0287	NEDD9
RASSF8		other			0.0287	NEDD9
DGAT2		enzyme			0.0287	GPAM
ZNF431		other			0.0287	NEDD9
SNED1		other			0.0287	IGFBP1
sphingomyelinase		group			0.0287	MYC
ganetespib		chemical drug			0.0287	MYC
Collagen type III		complex			0.0287	ITGA5
DVL1		other			0.0287	MYC
BAG6		enzyme			0.0287	COL1A1
HNRNPC		other			0.0287	MYC
CTNNBIP1		other			0.0287	NEDD9
IL23R		transmembrane receptor			0.0287	RORC
ENO1		enzyme			0.0287	MYC
mir-296		microrna			0.0287	COL1A1
mir-101		microrna			0.0287	CLDN5
ZNF665		other			0.0287	NEDD9
ZNF528		other			0.0287	NEDD9
INPPL1		phosphatase			0.0287	G6PC
ZNF43		other			0.0287	NEDD9
ZNF429		other			0.0287	NEDD9
AFF1		transcription regulator			0.0287	MYC
CUL1		enzyme			0.0287	MYC
PPM1A		phosphatase			0.0287	ITGA5
MLLT3		other			0.0287	MYC
SH2B1		other			0.0287	MYC
NKX3-2		transcription regulator			0.0287	IHH
MS4A1		other			0.0287	MYC
RBCK1		transcription regulator			0.0287	MYC
ZNF708		other			0.0287	NEDD9
CAMKK2		kinase			0.0287	G6PC
cariporide		chemical drug			0.0287	COL1A1
R59949		chemical - kinase inhibitor			0.0287	MYC
4-coumaric acid		chemical - endogenous mammalian			0.0287	MYC
zinc protoporphyrin IX		chemical - endogenous mammalian			0.0287	GCLC
phytanic acid		chemical - endogenous mammalian			0.0287	RXRG
phosphatidic acid		chemical - endogenous mammalian			0.0287	MYC
ERN1		kinase			0.0291	G6PC	MPZL2
sulindac		chemical drug			0.0291	GCLC	MYC
R5020		chemical reagent			0.0291	IRS2	MYC
CD44		enzyme			0.0296	COL1A1	ITGA5	THY1
AR		ligand-dependent nuclear receptor			0.0297	LAMA5	MYC	PFKFB2	RHOB	S1PR3
RABL6		other			0.03	BTG2	MYC
Collagen type I		complex			0.03	COL1A1	MYC
NFATC1		transcription regulator			0.03	COL1A1	MYC
ITGB3		transmembrane receptor			0.03	COL1A1	ITGA5
mir-21		microrna			0.03	COL1A1	MARCO	RHOB
resveratrol		chemical drug			0.03	G6PC	IGFBP1	MYC	PDK4
PRKCE		kinase			0.0308	MYC	PIM1
MAPK3		kinase			0.0308	HDC	MYC
methylmercury		chemical toxicant			0.0308	COL1A1	RHOB
mono-(2-ethylhexyl)phthalate		chemical toxicant			0.031	IRS2	PDK4	PLIN2
SMARCB1		transcription regulator			0.032	COL1A1	G6PC	HP
TCF4		transcription regulator			0.0325	G6PC	MYC
L-phenylalanine		chemical - endogenous mammalian			0.0327	IGFBP1
L-cysteine		chemical - endogenous mammalian			0.0327	MYC
CCAR2		peptidase			0.0327	NR1D1
PD 0325901		chemical drug			0.0327	MYC
2-amino-5-azotoluene		chemical toxicant			0.0327	MYC
Cyclin A		group			0.0327	MYC
kremezin		chemical drug			0.0327	KL
ZNF384		transcription regulator			0.0327	COL1A1
TCF/LEF		group			0.0327	MYC
CTR9		other			0.0327	MYC
LTBP4		growth factor			0.0327	MYC
N-propyl bromide		chemical reagent			0.0327	GCLC
STAG1		other			0.0327	MYC
CSNK2B		kinase			0.0327	MYC
Ppp2c		group			0.0327	PIM1
ACACA		enzyme			0.0327	GPAM
HYOU1		other			0.0327	G6PC
RNF40		enzyme			0.0327	PDK4
DCLK1		kinase			0.0327	MYC
B4GALT1		enzyme			0.0327	COL1A1
SH3KBP1		other			0.0327	MYC
MIRLET7		group			0.0327	MYC
ACLY		enzyme			0.0327	GPAM
SMARCA1		transcription regulator			0.0327	MYC
RGS19		other			0.0327	MYC
GAL3ST1		enzyme			0.0327	ITGA5
STK25		kinase			0.0327	G6PC
WNT7B		other			0.0327	MYC
NR1D2		ligand-dependent nuclear receptor			0.0327	NR1D1
YBX3		transcription regulator			0.0327	MYC
PCBP2		other			0.0327	MYC
CYP3A4		enzyme			0.0327	GCLC
AQP7		transporter			0.0327	MYC
CRTC1		transcription regulator			0.0327	NEDD9
MPL		transmembrane receptor			0.0327	MYC
SLC2A2		transporter			0.0327	IRS2
ZNF91		transcription regulator			0.0327	NEDD9
NCX-4040		chemical drug			0.0327	GCLC
pimozide		chemical drug			0.0327	PIM1
RP 73401		chemical toxicant			0.0327	BTG2
cucurbitacin B		chemical - endogenous non-mammalian			0.0327	MYC
cordycepin		chemical drug			0.0327	MYC
lead acetate		chemical toxicant			0.0327	Gsta4
ionomycin		chemical reagent			0.0329	MYC	PIM1	RORC
SPDEF		transcription regulator			0.0334	COL1A1	ITGA5
Il3		cytokine			0.0334	MYC	PIM1
MAP2K3		kinase			0.0334	ARG2	COL1A1
FOSL1		transcription regulator			0.0334	GCLC	HPGD
TLR9		transmembrane receptor			0.0334	ADAMTS4	ARG2	GADD45B
TCR		complex			0.0342	ELL2	GADD45B	MYC	PIM1
MIF		cytokine			0.0343	COL1A1	ITIH5
sulindac sulfide		chemical drug			0.0343	ETNPPL	INSIG1
NKX2-1		transcription regulator			0.0344	Gsta4	NKD1	THY1
SHH		peptidase			0.0349	MYC	SFRP1	SRM
RBL1		transcription regulator			0.0352	MYC	SFRP1
SASH1		other			0.0352	HDC	MARCO
HOXA9		transcription regulator			0.0355	MYC	PIM1	RPS3A
Notch		group			0.0361	GADD45B	MYC
ZNF217		transcription regulator			0.0361	MPZL2	MYC
GnRH-A		chemical reagent			0.0361	BTG2	GADD45B
L-threonine		chemical - endogenous mammalian			0.0368	MYC
cholesterol sulfate		chemical - endogenous mammalian			0.0368	NR1D1
aflatoxin B1		chemical - endogenous non-mammalian			0.0368	IRS2
bazedoxifene		chemical drug			0.0368	MYC
4-nonylphenol		chemical toxicant			0.0368	MYC
Ck2		complex			0.0368	MYC
Bcl9-Cbp/p300-Ctnnb1-Lef/Tcf		complex			0.0368	MYC
DGCR8		enzyme			0.0368	MYC
MEMO1		other			0.0368	MYC
JUP		other			0.0368	MYC
RB1CC1		other			0.0368	MYC
PTGES3		enzyme			0.0368	MYC
ING4		transcription regulator			0.0368	MYC
MGAT3		enzyme			0.0368	ITGA5
PIAS3		transcription regulator			0.0368	HP
IAPP		other			0.0368	MYC
Mup1 (includes others)		other			0.0368	G6PC
PNPT1		enzyme			0.0368	MYC
BTC		growth factor			0.0368	IRS2
RFX2		transcription regulator			0.0368	MYC
MAP3K11		kinase			0.0368	MYC
racemic flurbiprofen		chemical drug			0.0368	HPGD
rhodioloside		chemical - endogenous non-mammalian			0.0368	COL1A1
hexarelin		chemical toxicant			0.0368	INSIG1
carnosine		chemical - endogenous mammalian			0.0368	G6PC
astressin 2B		biologic drug			0.0368	HPGD
anti-benzo(a)pyrene-diol-epoxide		chemical toxicant			0.0368	GADD45B
aurothioglucose		chemical drug			0.0368	GCLC
CCL2		cytokine			0.037	HDC	ITGA5
MAP2K6		kinase			0.037	IHH	IRS2
dehydroisoandrosterone		chemical - endogenous mammalian			0.037	CACNA1H	IGFBP1
cadmium		chemical toxicant			0.037	G6PC	MYC
lysophosphatidic acid		chemical - other			0.0389	MYC	S1PR3
cholic acid		chemical - endogenous mammalian			0.0389	ABCG8	G6PC
ELAVL1		other			0.0389	ARG2	MYC
RHOA		enzyme			0.0389	COL1A1	RHOB
tetracycline		chemical drug			0.0399	AK4	COL1A1
NGF		growth factor			0.0402	BTG2	MT1A	MYC
beraprost		chemical drug			0.0408	COL1A1
ANKRD17		other			0.0408	HDC
AFF4		transcription regulator			0.0408	MYC
Shc		group			0.0408	MYC
ALDH1A1		enzyme			0.0408	G6PC
IGF2R		transmembrane receptor			0.0408	NEDD9
miR-223-3p (miRNAs w/seed GUCAGUU)		mature microrna			0.0408	RHOB
LDB1		transcription regulator			0.0408	SFRP1
CPEB1		translation regulator			0.0408	MYC
TIGIT		other			0.0408	RORC
Igkv1-117		other			0.0408	MYC
CDC37		other			0.0408	MYC
CXCL13		cytokine			0.0408	MYC
RPS6KA3		kinase			0.0408	MYC
premarin		chemical drug			0.0408	MYC
ferric ammonium citrate		chemical drug			0.0408	MYC
meloxicam		chemical drug			0.0408	HPGD
(5-(4-N-methyl-N(2-pyridyl)amino)ethoxy)benzyl thiazolidine-2,4-dione		chemical reagent			0.0408	COL1A1
mesalamine		chemical drug			0.0408	HPGD
cerivastatin		chemical drug			0.0408	COL1A1	MYC
spironolactone		chemical drug			0.0408	COL1A1	KL
PRDM5		other			0.0428	GADD45B	MYC
tert-butyl-hydroquinone		chemical reagent			0.0437	GCLC	Gsta4
STAT5a/b		group			0.0447	MYC	PIM1
FGFR1		kinase			0.0447	COL1A1	MYC
estriol		chemical - endogenous mammalian			0.0447	IRS2
embelin		chemical - endogenous non-mammalian			0.0447	MYC
LXR ligand-LXR-Retinoic acid-RXRë±		complex			0.0447	ABCG8
CPT1C		enzyme			0.0447	PDK4
Adaptor protein 1		complex			0.0447	MYC
T 0070907		chemical reagent			0.0447	COL1A1
Collagen Alpha1		group			0.0447	COL1A1
AURKA		kinase			0.0447	MYC
CBS/LOC102724560		enzyme			0.0447	CLDN5
PLD1		enzyme			0.0447	MYC
miR-196a-5p (and other miRNAs w/seed AGGUAGU)		mature microrna			0.0447	COL1A1
SFRP4		transmembrane receptor			0.0447	MYC
MAFF		transcription regulator			0.0447	GCLC
NUMBL		other			0.0447	MYC
CCNT1		transcription regulator			0.0447	MYC
ACVR1B		kinase			0.0447	HP
DDX17		enzyme			0.0447	MYC
ACO1		enzyme			0.0447	IGFBP1
vatalanib		chemical drug			0.0447	COL1A1
clonidine		chemical drug			0.0447	MYC
Fe2+		chemical - endogenous mammalian			0.0447	GCLC
SPI1		transcription regulator			0.0453	CHI3L1	ITGA5	MYC
TBK1		kinase			0.0457	HDC	MARCO
MTPN		transcription regulator			0.0457	COL1A1	MYC
cholecalciferol		chemical - endogenous mammalian			0.0457	COL1A1	RORC
zinc		chemical drug			0.0457	COL1A1	MT1A
lactacystin		chemical - protease inhibitor			0.0459	GCLC	IRS2	NEDD9
cyclophosphamide		chemical drug			0.0467	IGFBP1	MYC
ERG		transcription regulator			0.0471	HPGD	LAMA5	PIM1
KIT		transmembrane receptor			0.0477	HDC	MYC
Esrra		transcription regulator			0.0477	IHH	PDK4
phenobarbital		chemical drug			0.0477	GADD45B	INSIG1
5'-methylthioadenosine		chemical - endogenous mammalian			0.0487	COL1A1
glycerol		chemical - endogenous mammalian			0.0487	G6PC
clobetasol propionate		chemical drug			0.0487	GCLC
PP2A		complex			0.0487	PIM1
Integrin		complex			0.0487	MYC
CREB3L3		other			0.0487	G6PC
STAT1/3/5 dimer		complex			0.0487	CHI3L1
RGS2		other			0.0487	MARCO
NELFB		other			0.0487	GADD45B
LRAT		enzyme			0.0487	PDK4
PNN		other			0.0487	MYC
miR-375-3p (and other miRNAs w/seed UUGUUCG)		mature microrna			0.0487	MYC
mir-33		microrna			0.0487	IRS2
PDE3B		enzyme			0.0487	G6PC
FOXF1		transcription regulator			0.0487	ITGA5
TRPC1		ion channel			0.0487	IGFBP1
PLA2G4A		enzyme			0.0487	MYC
STIM1		ion channel			0.0487	GCLC
MAZ		transcription regulator			0.0487	MYC
PIM2		kinase			0.0487	MYC
SMPD1		enzyme			0.0487	COL1A1
EPCAM		other			0.0487	MYC
HOXC4		transcription regulator			0.0487	IHH
GREM1		other			0.0487	COL1A1
DUSP14		phosphatase			0.0487	MARCO
ebselen		chemical drug			0.0487	GCLC
hydroquinone		chemical - endogenous mammalian			0.0487	GCLC
metoprolol		chemical drug			0.0487	MYC
tetrathiomolybdate		chemical drug			0.0487	COL1A1
FN1		enzyme			0.0489	COL1A1	ITGA5	MYC
