# Supplementary material for: Transcriptomic Changes in Liver of Young Bulls Caused by Diets Low in Mineral and Protein Contents and Supplemented with n-3 Fatty Acids and Conjugated Linoleic Acid
Source: PLoS One. 2016 Dec 8;11(12):e0167747. doi: 10.1371/journal.pone.0167747 (PMC5145186; doi:10.1371/journal.pone.0167747)
Supplement: S6 Table — Pearson product-moment correlation coefficients and P values are reported for all correlations. (TXT) [file pone.0167747.s008.txt]

"row" "column" "cor" "p"
"1" "ABCC5_2" "ABCG8" -0.0690263584256172 0.84018232662664
"2" "ABCC5_2" "ADAMTS14" 0.596227049827576 0.0528683373866932
"3" "ABCG8" "ADAMTS14" 0.433368116617203 0.183013485298434
"4" "ABCC5_2" "ADAMTS4" -0.758121728897095 0.00685508440645144
"5" "ABCG8" "ADAMTS4" -0.0658638328313828 0.847428766645291
"6" "ADAMTS14" "ADAMTS4" -0.753424823284149 0.0074197436345651
"7" "ABCC5_2" "ADRB2" 0.1985192745924 0.558437111708948
"8" "ABCG8" "ADRB2" -0.489010214805603 0.126895804576955
"9" "ADAMTS14" "ADRB2" -0.615266859531403 0.0439166510285154
"10" "ADAMTS4" "ADRB2" 0.284412711858749 0.396635873674247
"11" "ABCC5_2" "AK4" 0.814947366714478 0.00224399724060609
"12" "ABCG8" "AK4" -0.26279404759407 0.434966054422411
"13" "ADAMTS14" "AK4" 0.461495727300644 0.153047388353263
"14" "ADAMTS4" "AK4" -0.716272830963135 0.0131542133636255
"15" "ADRB2" "AK4" 0.075632356107235 0.825082147967753
"16" "ABCC5_2" "ANXA3" 0.356279760599136 0.282175734585056
"17" "ABCG8" "ANXA3" -0.114436343312263 0.737599051596097
"18" "ADAMTS14" "ANXA3" -0.301598489284515 0.36741273546253
"19" "ADAMTS4" "ANXA3" 0.11711324006319 0.731654202403673
"20" "ADRB2" "ANXA3" 0.701389729976654 0.0161665075797748
"21" "AK4" "ANXA3" 0.361125230789185 0.275209456427053
"22" "ABCC5_2" "ARG2" -0.146034568548203 0.668325989864839
"23" "ABCG8" "ARG2" -0.525258779525757 0.0970723395918207
"24" "ADAMTS14" "ARG2" -0.300578236579895 0.369115997452723
"25" "ADAMTS4" "ARG2" 0.0159224364906549 0.962940195475995
"26" "ADRB2" "ARG2" 0.121186956763268 0.722632743839798
"27" "AK4" "ARG2" -0.219230905175209 0.517190793133267
"28" "ANXA3" "ARG2" -0.231613501906395 0.493172255956512
"29" "ABCC5_2" "ARHGEF9" 0.0469310842454433 0.891014912506633
"30" "ABCG8" "ARHGEF9" -0.553282678127289 0.0774676160065761
"31" "ADAMTS14" "ARHGEF9" -0.703455686569214 0.0157213820155215
"32" "ADAMTS4" "ARHGEF9" 0.424788862466812 0.192812598094014
"33" "ADRB2" "ARHGEF9" 0.8689786195755 0.00051514078891568
"34" "AK4" "ARHGEF9" 0.0264526251703501 0.93846299930957
"35" "ANXA3" "ARHGEF9" 0.673447489738464 0.0231101258950872
"36" "ARG2" "ARHGEF9" 0.113448776304722 0.739795519504254
"37" "ABCC5_2" "ARMC4" 0.710448622703552 0.0142799616051712
"38" "ABCG8" "ARMC4" -0.309125959873199 0.354971018925848
"39" "ADAMTS14" "ARMC4" 0.0131971957162023 0.969280406656273
"40" "ADAMTS4" "ARMC4" -0.402193456888199 0.220104350782782
"41" "ADRB2" "ARMC4" 0.467770874500275 0.146810337791869
"42" "AK4" "ARMC4" 0.730765163898468 0.0106324990520936
"43" "ANXA3" "ARMC4" 0.557987987995148 0.0744589021039057
"44" "ARG2" "ARMC4" -0.0514005683362484 0.880696850043804
"45" "ARHGEF9" "ARMC4" 0.470813602209091 0.143844424567143
"46" "ABCC5_2" "ARNTL" -0.247495591640472 0.463106363351847
"47" "ABCG8" "ARNTL" 0.363425076007843 0.271937073819417
"48" "ADAMTS14" "ARNTL" 0.389895707368851 0.235862699108984
"49" "ADAMTS4" "ARNTL" -0.297791749238968 0.373788385809679
"50" "ADRB2" "ARNTL" -0.759055018424988 0.00674674953544585
"51" "AK4" "ARNTL" -0.187661036849022 0.580568713757585
"52" "ANXA3" "ARNTL" -0.713541746139526 0.0136738013100872
"53" "ARG2" "ARNTL" 0.180464506149292 0.595419511910872
"54" "ARHGEF9" "ARNTL" -0.88020259141922 0.000350122726106239
"55" "ARMC4" "ARNTL" -0.42489230632782 0.192692601876198
"56" "ABCC5_2" "ARVCF" 0.345230787992477 0.298423234317063
"57" "ABCG8" "ARVCF" 0.555890202522278 0.0757904500830049
"58" "ADAMTS14" "ARVCF" 0.852353036403656 0.000859990930022869
"59" "ADAMTS4" "ARVCF" -0.638011693954468 0.0346672154171839
"60" "ADRB2" "ARVCF" -0.73959881067276 0.00927952023851075
"61" "AK4" "ARVCF" 0.415514349937439 0.203754332745156
"62" "ANXA3" "ARVCF" -0.250879794359207 0.456810806321777
"63" "ARG2" "ARVCF" -0.347587913274765 0.294914949993924
"64" "ARHGEF9" "ARVCF" -0.770785689353943 0.00548959251299408
"65" "ARMC4" "ARVCF" -0.093412809073925 0.784715023804007
"66" "ARNTL" "ARVCF" 0.477513402700424 0.137447451015467
"67" "ABCC5_2" "BCL2L14" 0.486137181520462 0.129482516931501
"68" "ABCG8" "BCL2L14" -0.445132046937943 0.17007903667322
"69" "ADAMTS14" "BCL2L14" -0.265547394752502 0.429989575728883
"70" "ADAMTS4" "BCL2L14" -0.157149598002434 0.644470937558302
"71" "ADRB2" "BCL2L14" 0.780351579189301 0.00459954872327795
"72" "AK4" "BCL2L14" 0.429039835929871 0.187918509783604
"73" "ANXA3" "BCL2L14" 0.67292457818985 0.0232573257610835
"74" "ARG2" "BCL2L14" 0.175430044531822 0.605892283865177
"75" "ARHGEF9" "BCL2L14" 0.690002977848053 0.0187836820934082
"76" "ARMC4" "BCL2L14" 0.576781034469604 0.0632236839849305
"77" "ARNTL" "BCL2L14" -0.73447322845459 0.0100482418625742
"78" "ARVCF" "BCL2L14" -0.30735582113266 0.357876902893016
"79" "ABCC5_2" "BCOR" -0.00828710850328207 0.980707421450692
"80" "ABCG8" "BCOR" 0.702102839946747 0.0160118534928151
"81" "ADAMTS14" "BCOR" 0.651663541793823 0.0298227947976542
"82" "ADAMTS4" "BCOR" -0.299465477466583 0.37097828220566
"83" "ADRB2" "BCOR" -0.782862663269043 0.0043847291692547
"84" "AK4" "BCOR" 0.0597738511860371 0.86141250169269
"85" "ANXA3" "BCOR" -0.451924741268158 0.162873910198098
"86" "ARG2" "BCOR" -0.519737720489502 0.101283582515784
"87" "ARHGEF9" "BCOR" -0.853541314601898 0.000830774596380479
"88" "ARMC4" "BCOR" -0.252484887838364 0.453838780592803
"89" "ARNTL" "BCOR" 0.695137500762939 0.0175687012487131
"90" "ARVCF" "BCOR" 0.714111983776093 0.013564112176776
"91" "BCL2L14" "BCOR" -0.728628396987915 0.0109801626251411
"92" "ABCC5_2" "BIKBA" -0.350954473018646 0.289943817266591
"93" "ABCG8" "BIKBA" -0.402340203523636 0.219920157722642
"94" "ADAMTS14" "BIKBA" -0.822831690311432 0.00186718031106414
"95" "ADAMTS4" "BIKBA" 0.708734452724457 0.0146241012280033
"96" "ADRB2" "BIKBA" 0.702897667884827 0.0158407322086458
"97" "AK4" "BIKBA" -0.339671909809113 0.306786969632887
"98" "ANXA3" "BIKBA" 0.520988941192627 0.100318942264189
"99" "ARG2" "BIKBA" 0.101684518158436 0.766090915337713
"100" "ARHGEF9" "BIKBA" 0.866989552974701 0.000549631209175061
"101" "ARMC4" "BIKBA" 0.0200143661350012 0.953424133837447
"102" "ARNTL" "BIKBA" -0.742127537727356 0.00891647450564426
"103" "ARVCF" "BIKBA" -0.752521336078644 0.00753214296836591
"104" "BCL2L14" "BIKBA" 0.43354269862175 0.182817291387057
"105" "BCOR" "BIKBA" -0.799929201602936 0.00311504513484206
"106" "ABCC5_2" "BTG2" -0.301796436309814 0.367082739292513
"107" "ABCG8" "BTG2" -0.660110175609589 0.0270760935003833
"108" "ADAMTS14" "BTG2" -0.844779133796692 0.00106480179267843
"109" "ADAMTS4" "BTG2" 0.438653439283371 0.177130549929028
"110" "ADRB2" "BTG2" 0.695005118846893 0.017599299925197
"111" "AK4" "BTG2" -0.258646577596664 0.442513502766154
"112" "ANXA3" "BTG2" 0.286443948745728 0.393123423916791
"113" "ARG2" "BTG2" 0.583357393741608 0.0595802689289062
"114" "ARHGEF9" "BTG2" 0.76813006401062 0.00575767556808948
"115" "ARMC4" "BTG2" 0.107645630836487 0.752737215717015
"116" "ARNTL" "BTG2" -0.503105163574219 0.114684594173235
"117" "ARVCF" "BTG2" -0.80094438791275 0.00304932856245865
"118" "BCL2L14" "BTG2" 0.590644598007202 0.0557126701202197
"119" "BCOR" "BTG2" -0.908329427242279 0.000109508626769728
"120" "BIKBA" "BTG2" 0.776022017002106 0.0049880414793797
"121" "ABCC5_2" "C11ORF52" 0.43878960609436 0.176980534382284
"122" "ABCG8" "C11ORF52" 0.406341433525085 0.214932900497809
"123" "ADAMTS14" "C11ORF52" 0.87420392036438 0.000432314956496871
"124" "ADAMTS4" "C11ORF52" -0.703354239463806 0.0157430315207496
"125" "ADRB2" "C11ORF52" -0.689297795295715 0.0189551142324438
"126" "AK4" "C11ORF52" 0.334923833608627 0.314030518431363
"127" "ANXA3" "C11ORF52" -0.433953076601028 0.182356615699409
"128" "ARG2" "C11ORF52" -0.286644756793976 0.392777026807043
"129" "ARHGEF9" "C11ORF52" -0.679132580757141 0.0215521812166499
"130" "ARMC4" "C11ORF52" 0.0345092043280602 0.919766872736907
"131" "ARNTL" "C11ORF52" 0.524090051651001 0.0979540474835363
"132" "ARVCF" "C11ORF52" 0.720400810241699 0.012396136612832
"133" "BCL2L14" "C11ORF52" -0.496048092842102 0.1206994325043
"134" "BCOR" "C11ORF52" 0.682911217212677 0.0205589777883013
"135" "BIKBA" "C11ORF52" -0.770919799804688 0.00547630252505682
"136" "BTG2" "C11ORF52" -0.818628489971161 0.0020616273869587
"137" "ABCC5_2" "C18H16orf87" 0.2867751121521 0.392552243095883
"138" "ABCG8" "C18H16orf87" -0.79588395357132 0.00338739616725814
"139" "ADAMTS14" "C18H16orf87" -0.493989825248718 0.122491071615024
"140" "ADAMTS4" "C18H16orf87" 0.13176204264164 0.699363511329172
"141" "ADRB2" "C18H16orf87" 0.874595999717712 0.000426535600652311
"142" "AK4" "C18H16orf87" 0.309230923652649 0.354799094313955
"143" "ANXA3" "C18H16orf87" 0.581362366676331 0.0606700724241933
"144" "ARG2" "C18H16orf87" 0.18503749370575 0.58596613819375
"145" "ARHGEF9" "C18H16orf87" 0.833454251289368 0.00143682895911912
"146" "ARMC4" "C18H16orf87" 0.506222546100616 0.112090405283803
"147" "ARNTL" "C18H16orf87" -0.733381986618042 0.0102176960691938
"148" "ARVCF" "C18H16orf87" -0.661736190319061 0.0265686181100939
"149" "BCL2L14" "C18H16orf87" 0.726753950119019 0.0112918699275131
"150" "BCOR" "C18H16orf87" -0.811018168926239 0.00245165106755341
"151" "BIKBA" "C18H16orf87" 0.63746565580368 0.0348717083045913
"152" "BTG2" "C18H16orf87" 0.660742700099945 0.026877878308589
"153" "C11ORF52" "C18H16orf87" -0.525361955165863 0.0969947529217581
"154" "ABCC5_2" "C19orf80" -0.403828531503677 0.218057173101402
"155" "ABCG8" "C19orf80" 0.753845036029816 0.00736788683845835
"156" "ADAMTS14" "C19orf80" 0.230623513460159 0.495074251592152
"157" "ADAMTS4" "C19orf80" 0.221383929252625 0.512979215957687
"158" "ADRB2" "C19orf80" -0.518406629562378 0.102316425082092
"159" "AK4" "C19orf80" -0.535232961177826 0.0897588027419269
"160" "ANXA3" "C19orf80" -0.444241464138031 0.171037967789403
"161" "ARG2" "C19orf80" -0.482158958911896 0.133119326314463
"162" "ARHGEF9" "C19orf80" -0.4288050532341 0.188186828679468
"163" "ARMC4" "C19orf80" -0.574490547180176 0.0645272482701886
"164" "ARNTL" "C19orf80" 0.242075249552727 0.473271730111718
"165" "ARVCF" "C19orf80" 0.26445147395134 0.431967110519673
"166" "BCL2L14" "C19orf80" -0.553130626678467 0.0775661732178845
"167" "BCOR" "C19orf80" 0.574248790740967 0.0646658879688315
"168" "BIKBA" "C19orf80" -0.211931094527245 0.53157845811996
"169" "BTG2" "C19orf80" -0.442227959632874 0.173218219846634
"170" "C11ORF52" "C19orf80" 0.257024019956589 0.445482817319724
"171" "C18H16orf87" "C19orf80" -0.723745346069336 0.011805515799689
"172" "ABCC5_2" "C4H7orf57" -0.281965225934982 0.400888677278371
"173" "ABCG8" "C4H7orf57" -0.431981235742569 0.18457659836053
"174" "ADAMTS14" "C4H7orf57" -0.683604598045349 0.0203803323945579
"175" "ADAMTS4" "C4H7orf57" 0.569244742393494 0.0675809081615555
"176" "ADRB2" "C4H7orf57" 0.501876354217529 0.115717717338823
"177" "AK4" "C4H7orf57" -0.432966142892838 0.183465706841528
"178" "ANXA3" "C4H7orf57" 0.148129031062126 0.663808987342532
"179" "ARG2" "C4H7orf57" 0.598759949207306 0.0516111957099721
"180" "ARHGEF9" "C4H7orf57" 0.608055830001831 0.04717303564408
"181" "ARMC4" "C4H7orf57" 0.0910352542996407 0.790087423559212
"182" "ARNTL" "C4H7orf57" -0.318814843893051 0.339284038570592
"183" "ARVCF" "C4H7orf57" -0.709896564483643 0.0143901498136909
"184" "BCL2L14" "C4H7orf57" 0.193799838423729 0.568014921398365
"185" "BCOR" "C4H7orf57" -0.704030215740204 0.0155991769716055
"186" "BIKBA" "C4H7orf57" 0.667498826980591 0.0248241721735645
"187" "BTG2" "C4H7orf57" 0.690885603427887 0.0185706779196746
"188" "C11ORF52" "C4H7orf57" -0.557262539863586 0.0749175876798809
"189" "C18H16orf87" "C4H7orf57" 0.432666927576065 0.183802765418427
"190" "C19orf80" "C4H7orf57" -0.360915869474411 0.275508441145809
"191" "ABCC5_2" "C7orf31" 0.727120697498322 0.0112303840398431
"192" "ABCG8" "C7orf31" -0.103229381144047 0.762624576805393
"193" "ADAMTS14" "C7orf31" 0.363279670476913 0.272143316395401
"194" "ADAMTS4" "C7orf31" -0.593666315078735 0.0541604285329127
"195" "ADRB2" "C7orf31" 0.256771862506866 0.44594510628176
"196" "AK4" "C7orf31" 0.438358217477798 0.177456063843313
"197" "ANXA3" "C7orf31" 0.16030840575695 0.637744944802191
"198" "ARG2" "C7orf31" -0.107939638197422 0.752080140310005
"199" "ARHGEF9" "C7orf31" 0.164368376135826 0.629136053222143
"200" "ARMC4" "C7orf31" 0.494712889194489 0.121859744709891
"201" "ARNTL" "C7orf31" -0.219021245837212 0.51760169645121
"202" "ARVCF" "C7orf31" 0.067091092467308 0.844615402006422
"203" "BCL2L14" "C7orf31" 0.312828212976456 0.348933090772112
"204" "BCOR" "C7orf31" -0.171148553490639 0.614851508085749
"205" "BIKBA" "C7orf31" -0.0743624120950699 0.827981044485728
"206" "BTG2" "C7orf31" -0.11211796104908 0.742758171619178
"207" "C11ORF52" "C7orf31" 0.477376937866211 0.137575918771188
"208" "C18H16orf87" "C7orf31" 0.352793544530869 0.287247907706113
"209" "C19orf80" "C7orf31" -0.277142733335495 0.409333722552693
"210" "C4H7orf57" "C7orf31" -0.0361359380185604 0.915996012171635
"211" "ABCC5_2" "CACNA1H" 0.447645992040634 0.167390026639276
"212" "ABCG8" "CACNA1H" 0.440363228321075 0.175252503313821
"213" "ADAMTS14" "CACNA1H" 0.732713282108307 0.0103225565504639
"214" "ADAMTS4" "CACNA1H" -0.728444576263428 0.0110104513941405
"215" "ADRB2" "CACNA1H" -0.47281339764595 0.141915797848487
"216" "AK4" "CACNA1H" 0.595315396785736 0.0533258935577692
"217" "ANXA3" "CACNA1H" -0.0886954963207245 0.795382436637655
"218" "ARG2" "CACNA1H" -0.503584325313568 0.114283356341157
"219" "ARHGEF9" "CACNA1H" -0.646537363529205 0.0315820776002766
"220" "ARMC4" "CACNA1H" 0.111519441008568 0.744091617210043
"221" "ARNTL" "CACNA1H" 0.392432004213333 0.232560543534529
"222" "ARVCF" "CACNA1H" 0.83740371465683 0.00129753013636669
"223" "BCL2L14" "CACNA1H" -0.101315341889858 0.766919839634839
"224" "BCOR" "CACNA1H" 0.698944807052612 0.0167048892929942
"225" "BIKBA" "CACNA1H" -0.756506025791168 0.00704563839003192
"226" "BTG2" "CACNA1H" -0.714204132556915 0.0135464464904533
"227" "C11ORF52" "CACNA1H" 0.597479403018951 0.0522441743005682
"228" "C18H16orf87" "CACNA1H" -0.428411066532135 0.188637613035578
"229" "C19orf80" "CACNA1H" 0.153497815132141 0.652276504359047
"230" "C4H7orf57" "CACNA1H" -0.902627110481262 0.000142465467530162
"231" "C7orf31" "CACNA1H" 0.144280984997749 0.672115452922495
"232" "ABCC5_2" "CAPN2" 0.241817474365234 0.473757659168933
"233" "ABCG8" "CAPN2" -0.570351421833038 0.0669287533701401
"234" "ADAMTS14" "CAPN2" -0.503218233585358 0.11458983043639
"235" "ADAMTS4" "CAPN2" 0.233266785740852 0.490003107988984
"236" "ADRB2" "CAPN2" 0.805036008358002 0.00279485082118613
"237" "AK4" "CAPN2" 0.106387920677662 0.755549723188043
"238" "ANXA3" "CAPN2" 0.635013103485107 0.0358005939054404
"239" "ARG2" "CAPN2" 0.321118175983429 0.335609485427257
"240" "ARHGEF9" "CAPN2" 0.805842041969299 0.00274664360125154
"241" "ARMC4" "CAPN2" 0.489704042673111 0.126276106340624
"242" "ARNTL" "CAPN2" -0.630588173866272 0.0375199303475489
"243" "ARVCF" "CAPN2" -0.627062618732452 0.0389303235974654
"244" "BCL2L14" "CAPN2" 0.575477361679077 0.0639634250594132
"245" "BCOR" "CAPN2" -0.808360159397125 0.00260001795090559
"246" "BIKBA" "CAPN2" 0.687136769294739 0.0194874275158137
"247" "BTG2" "CAPN2" 0.606939196586609 0.0476917254088147
"248" "C11ORF52" "CAPN2" -0.455952793359756 0.158692006637977
"249" "C18H16orf87" "CAPN2" 0.824941039085388 0.00177493275233731
"250" "C19orf80" "CAPN2" -0.712306201457977 0.0139136595766536
"251" "C4H7orf57" "CAPN2" 0.735938131809235 0.00982398662290995
"252" "C7orf31" "CAPN2" 0.386303335428238 0.240586134903986
"253" "CACNA1H" "CAPN2" -0.619577348232269 0.0420461504744809
"254" "ABCC5_2" "CARD10" -0.251687407493591 0.455314290862771
"255" "ABCG8" "CARD10" 0.685277462005615 0.0199538882655799
"256" "ADAMTS14" "CARD10" 0.520035803318024 0.101053225620631
"257" "ADAMTS4" "CARD10" -0.0807831361889839 0.813344906612169
"258" "ADRB2" "CARD10" -0.669713079929352 0.0241759895045761
"259" "AK4" "CARD10" -0.368192762136459 0.265223338604785
"260" "ANXA3" "CARD10" -0.585764408111572 0.0582832104070641
"261" "ARG2" "CARD10" -0.272533386945724 0.417485921183519
"262" "ARHGEF9" "CARD10" -0.826155781745911 0.00172338009892115
"263" "ARMC4" "CARD10" -0.742966055870056 0.00879840842203361
"264" "ARNTL" "CARD10" 0.621310830116272 0.0413097280429016
"265" "ARVCF" "CARD10" 0.533180236816406 0.091233230681361
"266" "BCL2L14" "CARD10" -0.618651568889618 0.0424431427332832
"267" "BCOR" "CARD10" 0.731548368930817 0.0105070918186443
"268" "BIKBA" "CARD10" -0.580217182636261 0.06130171103733
"269" "BTG2" "CARD10" -0.633424639701843 0.0364113403371396
"270" "C11ORF52" "CARD10" 0.410971164703369 0.209246526907934
"271" "C18H16orf87" "CARD10" -0.781358182430267 0.00451252377383904
"272" "C19orf80" "CARD10" 0.73695707321167 0.00967016302588775
"273" "C4H7orf57" "CARD10" -0.572515428066254 0.0656658160407677
"274" "C7orf31" "CARD10" -0.280712515115738 0.403074079105399
"275" "CACNA1H" "CARD10" 0.44441756606102 0.170848087973413
"276" "CAPN2" "CARD10" -0.812598764896393 0.00236646977268418
"277" "ABCC5_2" "CARNS1" 0.521695554256439 0.0997768342021714
"278" "ABCG8" "CARNS1" 0.442919820547104 0.17246715113137
"279" "ADAMTS14" "CARNS1" 0.870936036109924 0.000482822683348427
"280" "ADAMTS4" "CARNS1" -0.741135239601135 0.00905768000664686
"281" "ADRB2" "CARNS1" -0.598343551158905 0.0518164431443726
"282" "AK4" "CARNS1" 0.591830134391785 0.0551000955726226
"283" "ANXA3" "CARNS1" -0.141120091080666 0.678963366203168
"284" "ARG2" "CARNS1" -0.403369337320328 0.218630963752062
"285" "ARHGEF9" "CARNS1" -0.736407339572906 0.00975293374742425
"286" "ARMC4" "CARNS1" 0.124040186405182 0.716332867707037
"287" "ARNTL" "CARNS1" 0.509511053562164 0.109395261163608
"288" "ARVCF" "CARNS1" 0.891481399536133 0.000228191927599708
"289" "BCL2L14" "CARNS1" -0.300091117620468 0.369930638510124
"290" "BCOR" "CARNS1" 0.76861834526062 0.00570767713599007
"291" "BIKBA" "CARNS1" -0.849424540996552 0.000935297257091072
"292" "BTG2" "CARNS1" -0.871530294418335 0.000473321847999308
"293" "C11ORF52" "CARNS1" 0.787990689277649 0.00396915773409723
"294" "C18H16orf87" "CARNS1" -0.489835113286972 0.126159256947389
"295" "C19orf80" "CARNS1" 0.0719876736402512 0.833406998753401
"296" "C4H7orf57" "CARNS1" -0.770672976970673 0.00550078034848056
"297" "C7orf31" "CARNS1" 0.212036788463593 0.53136895818787
"298" "CACNA1H" "CARNS1" 0.899505436420441 0.000163442322101748
"299" "CAPN2" "CARNS1" -0.511358678340912 0.107899611213336
"300" "CARD10" "CARNS1" 0.432197868824005 0.184331905133636
"301" "ABCC5_2" "CASP16" 0.417274713516235 0.201649648138516
"302" "ABCG8" "CASP16" -0.120379962027073 0.724417398303284
"303" "ADAMTS14" "CASP16" 0.108806058764458 0.750144642060881
"304" "ADAMTS4" "CASP16" -0.26772540807724 0.42607232128936
"305" "ADRB2" "CASP16" 0.140176400542259 0.681012078679267
"306" "AK4" "CASP16" 0.54556143283844 0.0825786737438461
"307" "ANXA3" "CASP16" 0.366268634796143 0.267921456658984
"308" "ARG2" "CASP16" -0.344240516424179 0.299903921839878
"309" "ARHGEF9" "CASP16" 0.216343358159065 0.522862156309238
"310" "ARMC4" "CASP16" 0.501071691513062 0.116397477412231
"311" "ARNTL" "CASP16" -0.268624722957611 0.424459871485219
"312" "ARVCF" "CASP16" 0.220865920186043 0.513991161263489
"313" "BCL2L14" "CASP16" 0.182353243231773 0.591508144789584
"314" "BCOR" "CASP16" -0.0890014469623566 0.794689606782904
"315" "BIKBA" "CASP16" 0.146984532475471 0.666276025756149
"316" "BTG2" "CASP16" -0.126623496413231 0.710642615456433
"317" "C11ORF52" "CASP16" 0.240390822291374 0.476451093257737
"318" "C18H16orf87" "CASP16" 0.30806964635849 0.356703602160408
"319" "C19orf80" "CASP16" -0.394176721572876 0.230304714756367
"320" "C4H7orf57" "CASP16" 0.0295011065900326 0.931384939539918
"321" "C7orf31" "CASP16" 0.558237612247467 0.0743015056480159
"322" "CACNA1H" "CASP16" 0.203739732503891 0.547918472299349
"323" "CAPN2" "CASP16" 0.401316940784454 0.221206424953403
"324" "CARD10" "CASP16" -0.480389297008514 0.134757724001196
"325" "CARNS1" "CASP16" 0.259060591459274 0.441757341837718
"326" "ABCC5_2" "CCRN4L" 0.0501453578472137 0.883592958844993
"327" "ABCG8" "CCRN4L" -0.572752952575684 0.0655281817335718
"328" "ADAMTS14" "CCRN4L" -0.603226840496063 0.0494443482041249
"329" "ADAMTS4" "CCRN4L" 0.209142938256264 0.537117349239427
"330" "ADRB2" "CCRN4L" 0.808502495288849 0.00259190779265506
"331" "AK4" "CCRN4L" 0.0226900782436132 0.94720446358175
"332" "ANXA3" "CCRN4L" 0.541071355342865 0.0856514166034776
"333" "ARG2" "CCRN4L" 0.269474893808365 0.422938235462285
"334" "ARHGEF9" "CCRN4L" 0.844528913497925 0.00107214012148393
"335" "ARMC4" "CCRN4L" 0.26911062002182 0.423589891174767
"336" "ARNTL" "CCRN4L" -0.765303492546082 0.00605345883898534
"337" "ARVCF" "CCRN4L" -0.663437128067017 0.0260449872122097
"338" "BCL2L14" "CCRN4L" 0.828400552272797 0.00163107077586844
"339" "BCOR" "CCRN4L" -0.894081771373749 0.000205392142814009
"340" "BIKBA" "CCRN4L" 0.743315637111664 0.00874952442705501
"341" "BTG2" "CCRN4L" 0.852582037448883 0.000854301175776673
"342" "C11ORF52" "CCRN4L" -0.683497548103333 0.0204078406611885
"343" "C18H16orf87" "CCRN4L" 0.780635952949524 0.00457483903007638
"344" "C19orf80" "CCRN4L" -0.402407675981522 0.219835498292913
"345" "C4H7orf57" "CCRN4L" 0.381173014640808 0.247425774134147
"346" "C7orf31" "CCRN4L" 0.158365249633789 0.641879607698364
"347" "CACNA1H" "CCRN4L" -0.472656637430191 0.142066387560018
"348" "CAPN2" "CCRN4L" 0.604229331016541 0.0489667784714949
"349" "CARD10" "CCRN4L" -0.614830613136292 0.0441091036429901
"350" "CARNS1" "CCRN4L" -0.691073000431061 0.0185256766016784
"351" "CASP16" "CCRN4L" -0.0201947931200266 0.953004655996031
"352" "ABCC5_2" "CD5L" 0.227352306246758 0.501381789430493
"353" "ABCG8" "CD5L" -0.24962517619133 0.459140120893261
"354" "ADAMTS14" "CD5L" -0.509759068489075 0.109193717234373
"355" "ADAMTS4" "CD5L" 0.0977239385247231 0.774995071348533
"356" "ADRB2" "CD5L" 0.700366020202637 0.0163903929620886
"357" "AK4" "CD5L" 0.166659355163574 0.624296329532033
"358" "ANXA3" "CD5L" 0.71718841791153 0.0129832595452881
"359" "ARG2" "CD5L" 0.156664445996284 0.645506100236255
"360" "ARHGEF9" "CD5L" 0.689661026000977 0.0188666726951197
"361" "ARMC4" "CD5L" 0.684134602546692 0.0202445281505177
"362" "ARNTL" "CD5L" -0.434202194213867 0.18207730999622
"363" "ARVCF" "CD5L" -0.490514874458313 0.12555435795315
"364" "BCL2L14" "CD5L" 0.512672185897827 0.106844439974217
"365" "BCOR" "CD5L" -0.540381968021393 0.0861297980686566
"366" "BIKBA" "CD5L" 0.500409543514252 0.116958769242954
"367" "BTG2" "CD5L" 0.478897303342819 0.136148934504488
"368" "C11ORF52" "CD5L" -0.36748018860817 0.266220750095042
"369" "C18H16orf87" "CD5L" 0.566171288490295 0.0694144864220476
"370" "C19orf80" "CD5L" -0.58157080411911 0.0605555835337472
"371" "C4H7orf57" "CD5L" 0.54652202129364 0.0819309503090881
"372" "C7orf31" "CD5L" 0.320966213941574 0.335851262618791
"373" "CACNA1H" "CD5L" -0.356486111879349 0.281877083738804
"374" "CAPN2" "CD5L" 0.79411369562149 0.00351197337885178
"375" "CARD10" "CD5L" -0.796669721603394 0.00333316288131957
"376" "CARNS1" "CD5L" -0.328659921884537 0.323726324920938
"377" "CASP16" "CD5L" 0.418899029493332 0.199719209242216
"378" "CCRN4L" "CD5L" 0.460488736629486 0.154063397951896
"379" "ABCC5_2" "CD68" 0.335833638906479 0.31263544882904
"380" "ABCG8" "CD68" -0.113190501928329 0.740370241369556
"381" "ADAMTS14" "CD68" -0.269787698984146 0.422379038013194
"382" "ADAMTS4" "CD68" 0.176650136709213 0.603348013522568
"383" "ADRB2" "CD68" 0.633528113365173 0.0363713363037148
"384" "AK4" "CD68" 0.390964925289154 0.234467319673548
"385" "ANXA3" "CD68" 0.975751519203186 3.04332067102564e-07
"386" "ARG2" "CD68" -0.295171499252319 0.378209285094151
"387" "ARHGEF9" "CD68" 0.650940239429474 0.0300667491044888
"388" "ARMC4" "CD68" 0.555065155029297 0.076318471939431
"389" "ARNTL" "CD68" -0.734559416770935 0.0100349456726319
"390" "ARVCF" "CD68" -0.207407563924789 0.540576784937883
"391" "BCL2L14" "CD68" 0.613411068916321 0.0447393750336407
"392" "BCOR" "CD68" -0.383096665143967 0.24484825104248
"393" "BIKBA" "CD68" 0.493570327758789 0.122858304928098
"394" "BTG2" "CD68" 0.217068642377853 0.521435179888688
"395" "C11ORF52" "CD68" -0.433585375547409 0.182769350851412
"396" "C18H16orf87" "CD68" 0.540125131607056 0.086308473882728
"397" "C19orf80" "CD68" -0.395950734615326 0.22802415384947
"398" "C4H7orf57" "CD68" 0.121739871799946 0.721410697203918
"399" "C7orf31" "CD68" 0.0482139959931374 0.888051618975879
"400" "CACNA1H" "CD68" -0.0778320878744125 0.820065483701262
"401" "CAPN2" "CD68" 0.572494089603424 0.0656781902246251
"402" "CARD10" "CD68" -0.567333161830902 0.0687174435461833
"403" "CARNS1" "CD68" -0.111343242228031 0.744484291663973
"404" "CASP16" "CD68" 0.350978314876556 0.289908778145821
"405" "CCRN4L" "CD68" 0.462423324584961 0.152115191564538
"406" "CD5L" "CD68" 0.628903329372406 0.0381894339398015
"407" "ABCC5_2" "CHD4" -0.00607824744656682 0.985849176782598
"408" "ABCG8" "CHD4" 0.667068898677826 0.0249514375169784
"409" "ADAMTS14" "CHD4" 0.704267740249634 0.0155488544092499
"410" "ADAMTS4" "CHD4" -0.388748019933701 0.237365837615801
"411" "ADRB2" "CHD4" -0.914909958839417 7.90859175148206e-05
"412" "AK4" "CHD4" 0.0716935992240906 0.834079377490768
"413" "ANXA3" "CHD4" -0.543862223625183 0.0837327590678263
"414" "ARG2" "CHD4" -0.355863869190216 0.282778186550874
"415" "ARHGEF9" "CHD4" -0.87712550163269 0.000390643829142556
"416" "ARMC4" "CHD4" -0.245835304260254 0.46620940352774
"417" "ARNTL" "CHD4" 0.731997549533844 0.0104356552480789
"418" "ARVCF" "CHD4" 0.794831275939941 0.00346107339902435
"419" "BCL2L14" "CHD4" -0.726120829582214 0.0113985873786975
"420" "BCOR" "CHD4" 0.944706618785858 1.18768315851003e-05
"421" "BIKBA" "CHD4" -0.827653229236603 0.00166138061130283
"422" "BTG2" "CHD4" -0.860988199710846 0.000664335641922031
"423" "C11ORF52" "CHD4" 0.759532988071442 0.00669175602716821
"424" "C18H16orf87" "CHD4" -0.891997396945953 0.000223521746611777
"425" "C19orf80" "CHD4" 0.562940716743469 0.0713775574430902
"426" "C4H7orf57" "CHD4" -0.650872528553009 0.0300896580829795
"427" "C7orf31" "CHD4" -0.162529841065407 0.633029486518108
"428" "CACNA1H" "CHD4" 0.661772191524506 0.0265574588264506
"429" "CAPN2" "CHD4" -0.835070729255676 0.00137852591360277
"430" "CARD10" "CHD4" 0.677591741085052 0.0219668164193236
"431" "CARNS1" "CHD4" 0.759630620479584 0.00668056332746447
"432" "CASP16" "CHD4" -0.0881717279553413 0.796568825734326
"433" "CCRN4L" "CHD4" -0.882857382297516 0.000317797862503966
"434" "CD5L" "CHD4" -0.569209635257721 0.0676016662246455
"435" "CD68" "CHD4" -0.475050210952759 0.139777982548248
"436" "ABCC5_2" "CHI3L1" 0.210068255662918 0.535276494810736
"437" "ABCG8" "CHI3L1" 0.558005750179291 0.0744476950836113
"438" "ADAMTS14" "CHI3L1" 0.458266407251358 0.156320477083637
"439" "ADAMTS4" "CHI3L1" -0.0745604261755943 0.82752891081389
"440" "ADRB2" "CHI3L1" -0.146681919693947 0.66692882404495
"441" "AK4" "CHI3L1" 0.100850321352482 0.76796427841093
"442" "ANXA3" "CHI3L1" -0.0452550575137138 0.894888111299052
"443" "ARG2" "CHI3L1" -0.785858035087585 0.0041382770309788
"444" "ARHGEF9" "CHI3L1" -0.337391138076782 0.310255022835857
"445" "ARMC4" "CHI3L1" -0.136298179626465 0.689451732126123
"446" "ARNTL" "CHI3L1" -0.0172430034726858 0.959868598604894
"447" "ARVCF" "CHI3L1" 0.432202517986298 0.184326655933347
"448" "BCL2L14" "CHI3L1" -0.176159635186195 0.604370386626924
"449" "BCOR" "CHI3L1" 0.54853218793869 0.0805864439521713
"450" "BIKBA" "CHI3L1" -0.291726171970367 0.384062260625145
"451" "BTG2" "CHI3L1" -0.63766074180603 0.0347985515497737
"452" "C11ORF52" "CHI3L1" 0.28979155421257 0.38736864664034
"453" "C18H16orf87" "CHI3L1" -0.269931107759476 0.422122787202271
"454" "C19orf80" "CHI3L1" 0.508069336414337 0.110571614959735
"455" "C4H7orf57" "CHI3L1" -0.515509426593781 0.10458815491486
"456" "C7orf31" "CHI3L1" 0.113829508423805 0.738948517878951
"457" "CACNA1H" "CHI3L1" 0.515497148036957 0.104597851892268
"458" "CAPN2" "CHI3L1" -0.385857552289963 0.241176057927099
"459" "CARD10" "CHI3L1" 0.533315598964691 0.0911355149344124
"460" "CARNS1" "CHI3L1" 0.435559511184692 0.180560088824435
"461" "CASP16" "CHI3L1" 0.168515965342522 0.620383955097626
"462" "CCRN4L" "CHI3L1" -0.40397897362709 0.217869380044093
"463" "CD5L" "CHI3L1" -0.395320802927017 0.228832436869891
"464" "CD68" "CHI3L1" 0.0173489581793547 0.959622172045373
"465" "CHD4" "CHI3L1" 0.356515973806381 0.281833879355934
"466" "ABCC5_2" "CITED4" -0.453003078699112 0.161747776035604
"467" "ABCG8" "CITED4" 0.565264940261841 0.0699615223667385
"468" "ADAMTS14" "CITED4" 0.242671385407448 0.472148824950411
"469" "ADAMTS4" "CITED4" 0.0754339769482613 0.825534859008292
"470" "ADRB2" "CITED4" -0.704623699188232 0.0154736586106841
"471" "AK4" "CITED4" -0.177746146917343 0.601065867512592
"472" "ANXA3" "CITED4" -0.457503706216812 0.157099818461816
"473" "ARG2" "CITED4" -0.510673224925995 0.108452927110346
"474" "ARHGEF9" "CITED4" -0.623879551887512 0.0402349872838978
"475" "ARMC4" "CITED4" -0.517375111579895 0.103121524792808
"476" "ARNTL" "CITED4" 0.455189883708954 0.159478881826709
"477" "ARVCF" "CITED4" 0.54890388250351 0.0803394539041218
"478" "BCL2L14" "CITED4" -0.592069685459137 0.0549768786817051
"479" "BCOR" "CITED4" 0.728072226047516 0.0110719904235927
"480" "BIKBA" "CITED4" -0.374650597572327 0.256280729909157
"481" "BTG2" "CITED4" -0.514728128910065 0.105206350404855
"482" "C11ORF52" "CITED4" 0.238427713513374 0.480168552730827
"483" "C18H16orf87" "CITED4" -0.735409736633301 0.00990445212708391
"484" "C19orf80" "CITED4" 0.699295818805695 0.016626815851382
"485" "C4H7orf57" "CITED4" -0.580718159675598 0.0610248456805649
"486" "C7orf31" "CITED4" -0.519033968448639 0.101828797780932
"487" "CACNA1H" "CITED4" 0.506141006946564 0.112157771787111
"488" "CAPN2" "CITED4" -0.858220398426056 0.00072293813068991
"489" "CARD10" "CITED4" 0.662863969802856 0.0262206107616689
"490" "CARNS1" "CITED4" 0.367902040481567 0.265630015220792
"491" "CASP16" "CITED4" -0.110859490931034 0.745562654428697
"492" "CCRN4L" "CITED4" -0.575554192066193 0.0639196677957494
"493" "CD5L" "CITED4" -0.655301749706268 0.0286167769102059
"494" "CD68" "CITED4" -0.367027848958969 0.266855002047442
"495" "CHD4" "CITED4" 0.714376151561737 0.0135135134409619
"496" "CHI3L1" "CITED4" 0.483205765485764 0.132156146198709
"497" "ABCC5_2" "CLDN5" -0.0370856672525406 0.913795199895162
"498" "ABCG8" "CLDN5" 0.911445140838623 9.41616580840687e-05
"499" "ADAMTS14" "CLDN5" 0.539060950279236 0.0870514164833796
"500" "ADAMTS4" "CLDN5" -0.192920863628387 0.56980584674081
"501" "ADRB2" "CLDN5" -0.588401317596436 0.0568844663790906
"502" "AK4" "CLDN5" -0.110212981700897 0.747004471641329
"503" "ANXA3" "CLDN5" -0.0861020088195801 0.801260712887889
"504" "ARG2" "CLDN5" -0.582200646400452 0.0602105197857252
"505" "ARHGEF9" "CLDN5" -0.620288491249084 0.0417429501103836
"506" "ARMC4" "CLDN5" -0.371538907289505 0.260567957935422
"507" "ARNTL" "CLDN5" 0.385935574769974 0.241072747297507
"508" "ARVCF" "CLDN5" 0.665052831172943 0.0255543905940132
"509" "BCL2L14" "CLDN5" -0.450304210186005 0.164575369677394
"510" "BCOR" "CLDN5" 0.739422917366028 0.00930516685442173
"511" "BIKBA" "CLDN5" -0.459810823202133 0.154749744928496
"512" "BTG2" "CLDN5" -0.715973019599915 0.0132105441400103
"513" "C11ORF52" "CLDN5" 0.494360119104385 0.122167496757151
"514" "C18H16orf87" "CLDN5" -0.768069446086884 0.00576390503684676
"515" "C19orf80" "CLDN5" 0.69384640455246 0.0178687554587182
"516" "C4H7orf57" "CLDN5" -0.67270702123642 0.0233187636959575
"517" "C7orf31" "CLDN5" -0.110725864768028 0.74586060188294
"518" "CACNA1H" "CLDN5" 0.592308819293976 0.054854064126747
"519" "CAPN2" "CLDN5" -0.664340257644653 0.025769945518475
"520" "CARD10" "CLDN5" 0.729051768779755 0.0109106321339656
"521" "CARNS1" "CLDN5" 0.578849494457245 0.0620618989479493
"522" "CASP16" "CLDN5" -0.120426580309868 0.724314269203204
"523" "CCRN4L" "CLDN5" -0.530994653701782 0.0928205309106991
"524" "CD5L" "CLDN5" -0.381477236747742 0.247017109380998
"525" "CD68" "CLDN5" -0.0867880806326866 0.799704782684981
"526" "CHD4" "CLDN5" 0.719014942646027 0.0126470220803154
"527" "CHI3L1" "CLDN5" 0.485702276229858 0.129876982188299
"528" "CITED4" "CLDN5" 0.619085252285004 0.042256849253423
"529" "ABCC5_2" "COL1A1" 0.248804703354836 0.460666354334661
"530" "ABCG8" "COL1A1" 0.773806571960449 0.00519593058287615
"531" "ADAMTS14" "COL1A1" 0.539626240730286 0.0866562426799407
"532" "ADAMTS4" "COL1A1" -0.300251841545105 0.369661747966299
"533" "ADRB2" "COL1A1" -0.242384746670723 0.472688598448837
"534" "AK4" "COL1A1" 0.122635252773762 0.719432976554137
"535" "ANXA3" "COL1A1" 0.170322939753532 0.616584634602576
"536" "ARG2" "COL1A1" -0.693288445472717 0.017999554828561
"537" "ARHGEF9" "COL1A1" -0.398203998804092 0.225146614517103
"538" "ARMC4" "COL1A1" -0.187945768237114 0.579984088677216
"539" "ARNTL" "COL1A1" 0.0506310313940048 0.882472225618057
"540" "ARVCF" "COL1A1" 0.6295405626297 0.0379352485240547
"541" "BCL2L14" "COL1A1" -0.0382533222436905 0.911090133213437
"542" "BCOR" "COL1A1" 0.5053790807724 0.112788529669177
"543" "BIKBA" "COL1A1" -0.309295535087585 0.354693285986899
"544" "BTG2" "COL1A1" -0.595847427845001 0.0530585409651461
"545" "C11ORF52" "COL1A1" 0.356147646903992 0.282367034327115
"546" "C18H16orf87" "COL1A1" -0.431174069643021 0.185490051274491
"547" "C19orf80" "COL1A1" 0.505170583724976 0.112961531731278
"548" "C4H7orf57" "COL1A1" -0.695026278495789 0.0175944065362028
"549" "C7orf31" "COL1A1" 0.146547332406044 0.66721922326242
"550" "CACNA1H" "COL1A1" 0.673976898193359 0.0229617720489275
"551" "CAPN2" "COL1A1" -0.445701420307159 0.169467702533632
"552" "CARD10" "COL1A1" 0.582329392433167 0.0601401500116765
"553" "CARNS1" "COL1A1" 0.55252331495285 0.07796065697946
"554" "CASP16" "COL1A1" 0.10225185751915 0.764817477793068
"555" "CCRN4L" "COL1A1" -0.248042851686478 0.462085624721118
"556" "CD5L" "COL1A1" -0.274249494075775 0.414441640239526
"557" "CD68" "COL1A1" 0.144980862736702 0.670602202714666
"558" "CHD4" "COL1A1" 0.419632971286774 0.198850594182959
"559" "CHI3L1" "COL1A1" 0.703754901885986 0.0156576520127054
"560" "CITED4" "COL1A1" 0.446975439786911 0.168104695022314
"561" "CLDN5" "COL1A1" 0.849500834941864 0.000933274581597754
"562" "ABCC5_2" "COQ10B" -0.274294972419739 0.414361111194566
"563" "ABCG8" "COQ10B" -0.761287927627563 0.00649265389194209
"564" "ADAMTS14" "COQ10B" -0.755853176116943 0.00712372423905272
"565" "ADAMTS4" "COQ10B" 0.377195775508881 0.252804144868155
"566" "ADRB2" "COQ10B" 0.581460237503052 0.0606162964254402
"567" "AK4" "COQ10B" -0.203917488455772 0.547561737486135
"568" "ANXA3" "COQ10B" 0.134904980659485 0.692491390657558
"569" "ARG2" "COQ10B" 0.571323275566101 0.0663595608414265
"570" "ARHGEF9" "COQ10B" 0.751495182514191 0.00766130738263171
"571" "ARMC4" "COQ10B" 0.125438347458839 0.713251513839512
"572" "ARNTL" "COQ10B" -0.500741064548492 0.116677527047536
"573" "ARVCF" "COQ10B" -0.787488758563995 0.00400849208394227
"574" "BCL2L14" "COQ10B" 0.498203873634338 0.118841035261058
"575" "BCOR" "COQ10B" -0.878370761871338 0.00037383952149761
"576" "BIKBA" "COQ10B" 0.72247177362442 0.0120279621201687
"577" "BTG2" "COQ10B" 0.948476433753967 8.69140339077035e-06
"578" "C11ORF52" "COQ10B" -0.66687685251236 0.0250084350692754
"579" "C18H16orf87" "COQ10B" 0.661357045173645 0.026686342786048
"580" "C19orf80" "COQ10B" -0.402202814817429 0.220092602210828
"581" "C4H7orf57" "COQ10B" 0.652531266212463 0.0295319703386465
"582" "C7orf31" "COQ10B" -0.0337478555738926 0.921532236139262
"583" "CACNA1H" "COQ10B" -0.732270181179047 0.0103924689645218
"584" "CAPN2" "COQ10B" 0.550352036952972 0.0793819657689134
"585" "CARD10" "COQ10B" -0.657129645347595 0.0280240074784088
"586" "CARNS1" "COQ10B" -0.855316698551178 0.000788524222289366
"587" "CASP16" "COQ10B" -0.100420825183392 0.768929237050245
"588" "CCRN4L" "COQ10B" 0.813508331775665 0.00231846251557544
"589" "CD5L" "COQ10B" 0.359640628099442 0.277333514950532
"590" "CD68" "COQ10B" 0.0895312428474426 0.793490191043217
"591" "CHD4" "COQ10B" -0.788216292858124 0.00395157138284352
"592" "CHI3L1" "COQ10B" -0.67331600189209 0.0231470773764759
"593" "CITED4" "COQ10B" -0.496968984603882 0.119903309253067
"594" "CLDN5" "COQ10B" -0.779126703739166 0.00470710732107715
"595" "COL1A1" "COQ10B" -0.705293834209442 0.0153328034084956
"596" "ABCC5_2" "CXCL3" 0.134680539369583 0.692981455167897
"597" "ABCG8" "CXCL3" -0.283600628376007 0.398044479796246
"598" "ADAMTS14" "CXCL3" -0.43713590502739 0.178807682277534
"599" "ADAMTS4" "CXCL3" 0.323849380016327 0.331279754262433
"600" "ADRB2" "CXCL3" 0.698681890964508 0.0167635401172594
"601" "AK4" "CXCL3" 0.0759853422641754 0.824276734439155
"602" "ANXA3" "CXCL3" 0.491085767745972 0.125047771452669
"603" "ARG2" "CXCL3" -0.364572077989578 0.270313252693875
"604" "ARHGEF9" "CXCL3" 0.795231997966766 0.00343288814371201
"605" "ARMC4" "CXCL3" 0.426132768392563 0.191257158225281
"606" "ARNTL" "CXCL3" -0.815831184387207 0.00219915567314533
"607" "ARVCF" "CXCL3" -0.547754228115082 0.081105030391103
"608" "BCL2L14" "CXCL3" 0.451540380716324 0.163276476683113
"609" "BCOR" "CXCL3" -0.503560543060303 0.114303249598578
"610" "BIKBA" "CXCL3" 0.685498118400574 0.0198981180190292
"611" "BTG2" "CXCL3" 0.379963636398315 0.249054184154113
"612" "C11ORF52" "CXCL3" -0.346368968486786 0.296726350938894
"613" "C18H16orf87" "CXCL3" 0.668468773365021 0.0245387423899555
"614" "C19orf80" "CXCL3" -0.10656214505434 0.755159960688125
"615" "C4H7orf57" "CXCL3" 0.333548486232758 0.316145806580363
"616" "C7orf31" "CXCL3" 0.394228577613831 0.230237863763564
"617" "CACNA1H" "CXCL3" -0.377019852399826 0.253043574461561
"618" "CAPN2" "CXCL3" 0.575142979621887 0.0641541018465999
"619" "CARD10" "CXCL3" -0.581816434860229 0.0604208537025017
"620" "CARNS1" "CXCL3" -0.49337163567543 0.123032488235522
"621" "CASP16" "CXCL3" 0.462512701749802 0.15202555895634
"622" "CCRN4L" "CXCL3" 0.553135395050049 0.0775630811688393
"623" "CD5L" "CXCL3" 0.478731542825699 0.136304056854593
"624" "CD68" "CXCL3" 0.488325417041779 0.127509337220094
"625" "CHD4" "CXCL3" -0.608516693115234 0.0469600959501058
"626" "CHI3L1" "CXCL3" 0.186493709683418 0.582967896506974
"627" "CITED4" "CXCL3" -0.322097539901733 0.334053490904264
"628" "CLDN5" "CXCL3" -0.393056809902191 0.231751229016467
"629" "COL1A1" "CXCL3" -0.0976971834897995 0.775055305885849
"630" "COQ10B" "CXCL3" 0.421004980802536 0.197232917970585
"631" "ABCC5_2" "CXXC5" -0.482409447431564 0.132888444344635
"632" "ABCG8" "CXXC5" 0.454442769289017 0.160251807479844
"633" "ADAMTS14" "CXXC5" 0.26755365729332 0.426380599699835
"634" "ADAMTS4" "CXXC5" -0.0687854513525963 0.840733943144399
"635" "ADRB2" "CXXC5" -0.847173631191254 0.00099647152550375
"636" "AK4" "CXXC5" -0.201092436909676 0.553242408372286
"637" "ANXA3" "CXXC5" -0.659391939640045 0.0273024164592985
"638" "ARG2" "CXXC5" -0.24773146212101 0.462666295824427
"639" "ARHGEF9" "CXXC5" -0.705048382282257 0.0153842873245695
"640" "ARMC4" "CXXC5" -0.513259291648865 0.106374980018242
"641" "ARNTL" "CXXC5" 0.655135989189148 0.0286709644421874
"642" "ARVCF" "CXXC5" 0.540073335170746 0.0863445372988401
"643" "BCL2L14" "CXXC5" -0.689401745796204 0.0189297735656873
"644" "BCOR" "CXXC5" 0.704780399799347 0.0154406388463748
"645" "BIKBA" "CXXC5" -0.480421602725983 0.134727700602221
"646" "BTG2" "CXXC5" -0.455235511064529 0.159431753238429
"647" "C11ORF52" "CXXC5" 0.382746756076813 0.245315942845055
"648" "C18H16orf87" "CXXC5" -0.798369646072388 0.003218041210727
"649" "C19orf80" "CXXC5" 0.62147319316864 0.0412412136877949
"650" "C4H7orf57" "CXXC5" -0.516324400901794 0.103945837591465
"651" "C7orf31" "CXXC5" -0.446580171585083 0.168526847115578
"652" "CACNA1H" "CXXC5" 0.447729289531708 0.167301379919779
"653" "CAPN2" "CXXC5" -0.879881143569946 0.000354199567073277
"654" "CARD10" "CXXC5" 0.61185210943222 0.0454386784351335
"655" "CARNS1" "CXXC5" 0.364173322916031 0.270877153523449
"656" "CASP16" "CXXC5" -0.164182916283607 0.629528416183106
"657" "CCRN4L" "CXXC5" -0.605303466320038 0.0484586057369394
"658" "CD5L" "CXXC5" -0.647207081317902 0.0313482017463294
"659" "CD68" "CXXC5" -0.601487100124359 0.0502807055376751
"660" "CHD4" "CXXC5" 0.783929049968719 0.00429578035694766
"661" "CHI3L1" "CXXC5" 0.18024742603302 0.595869681417997
"662" "CITED4" "CXXC5" 0.913969814777374 8.29793174244031e-05
"663" "CLDN5" "CXXC5" 0.537858068943024 0.0878962685599647
"664" "COL1A1" "CXXC5" 0.239259257912636 0.47859230722402
"665" "COQ10B" "CXXC5" -0.377635419368744 0.252206360753485
"666" "CXCL3" "CXXC5" -0.492429733276367 0.12386035764693
"667" "ABCC5_2" "DDIT4" -0.192975357174873 0.56969475093483
"668" "ABCG8" "DDIT4" -0.272644847631454 0.417287868033137
"669" "ADAMTS14" "DDIT4" -0.755912840366364 0.00711656175305908
"670" "ADAMTS4" "DDIT4" 0.478389620780945 0.136624388318001
"671" "ADRB2" "DDIT4" 0.692288458347321 0.0182356886104666
"672" "AK4" "DDIT4" -0.236359819769859 0.484098428542103
"673" "ANXA3" "DDIT4" 0.608345925807953 0.0470389208558442
"674" "ARG2" "DDIT4" 0.224093899130821 0.507699165229643
"675" "ARHGEF9" "DDIT4" 0.697399020195007 0.0170518405299322
"676" "ARMC4" "DDIT4" 0.245166406035423 0.46746223249821
"677" "ARNTL" "DDIT4" -0.395110189914703 0.229103053236199
"678" "ARVCF" "DDIT4" -0.677262127399445 0.0220562454173474
"679" "BCL2L14" "DDIT4" 0.326260089874268 0.327482890958102
"680" "BCOR" "DDIT4" -0.631065726280212 0.037331662678405
"681" "BIKBA" "DDIT4" 0.751410305500031 0.00767206306683166
"682" "BTG2" "DDIT4" 0.6275834441185 0.0387196857256717
"683" "C11ORF52" "DDIT4" -0.585632085800171 0.0583540108120231
"684" "C18H16orf87" "DDIT4" 0.550788581371307 0.0790948303206593
"685" "C19orf80" "DDIT4" -0.460249483585358 0.154305410321323
"686" "C4H7orf57" "DDIT4" 0.706391155719757 0.0151041523773268
"687" "C7orf31" "DDIT4" 0.0841655284166336 0.805655903966938
"688" "CACNA1H" "DDIT4" -0.618174612522125 0.042648680092453
"689" "CAPN2" "DDIT4" 0.804405868053436 0.00283297412713024
"690" "CARD10" "DDIT4" -0.639883458614349 0.0339725930344892
"691" "CARNS1" "DDIT4" -0.590685486793518 0.0556914656331577
"692" "CASP16" "DDIT4" 0.26996910572052 0.422054902871047
"693" "CCRN4L" "DDIT4" 0.499967068433762 0.117334817472404
"694" "CD5L" "DDIT4" 0.858136057853699 0.000724782995709328
"695" "CD68" "DDIT4" 0.511363327503204 0.107895864556376
"696" "CHD4" "DDIT4" -0.694186925888062 0.0177892639826105
"697" "CHI3L1" "DDIT4" -0.428976953029633 0.187990352107847
"698" "CITED4" "DDIT4" -0.555568814277649 0.0759958439687476
"699" "CLDN5" "DDIT4" -0.38295242190361 0.245040985662201
"700" "COL1A1" "DDIT4" -0.326046288013458 0.327818687002738
"701" "COQ10B" "DDIT4" 0.482059091329575 0.133211447881426
"702" "CXCL3" "DDIT4" 0.457005023956299 0.157610684397561
"703" "CXXC5" "DDIT4" -0.572397232055664 0.065734377748929
"704" "ABCC5_2" "DNAJC12" 0.27440220117569 0.414171270060568
"705" "ABCG8" "DNAJC12" -0.381146878004074 0.247460901866615
"706" "ADAMTS14" "DNAJC12" -0.405713766813278 0.215710778575726
"707" "ADAMTS4" "DNAJC12" 0.0387695990502834 0.909894360746908
"708" "ADRB2" "DNAJC12" 0.809609353542328 0.00252948093192562
"709" "AK4" "DNAJC12" -0.0469318404793739 0.891013165371275
"710" "ANXA3" "DNAJC12" 0.482239007949829 0.133045515312664
"711" "ARG2" "DNAJC12" 0.385896146297455 0.241124951877981
"712" "ARHGEF9" "DNAJC12" 0.705339968204498 0.015323140580461
"713" "ARMC4" "DNAJC12" 0.335564017295837 0.313048528873909
"714" "ARNTL" "DNAJC12" -0.574306547641754 0.0646327479224049
"715" "ARVCF" "DNAJC12" -0.590498566627502 0.0557884453828565
"716" "BCL2L14" "DNAJC12" 0.721096694469452 0.012271526395605
"717" "BCOR" "DNAJC12" -0.829012989997864 0.001606541742462
"718" "BIKBA" "DNAJC12" 0.587718546390533 0.0572444233847587
"719" "BTG2" "DNAJC12" 0.674908459186554 0.02270236838087
"720" "C11ORF52" "DNAJC12" -0.411634474992752 0.208439233584805
"721" "C18H16orf87" "DNAJC12" 0.695654153823853 0.0174496467940521
"722" "C19orf80" "DNAJC12" -0.463344126939774 0.15119333800097
"723" "C4H7orf57" "DNAJC12" 0.571223735809326 0.0664177083367505
"724" "C7orf31" "DNAJC12" 0.53123950958252 0.0926418050310094
"725" "CACNA1H" "DNAJC12" -0.508838415145874 0.109943079166737
"726" "CAPN2" "DNAJC12" 0.793400168418884 0.00356313381381756
"727" "CARD10" "DNAJC12" -0.558944761753082 0.0738568337713135
"728" "CARNS1" "DNAJC12" -0.55608081817627 0.0756688062659727
"729" "CASP16" "DNAJC12" 0.128083810210228 0.70743182055478
"730" "CCRN4L" "DNAJC12" 0.774799585342407 0.00510197637909249
"731" "CD5L" "DNAJC12" 0.648444831371307 0.0309191632430803
"732" "CD68" "DNAJC12" 0.337704122066498 0.309777858621411
"733" "CHD4" "DNAJC12" -0.828934907913208 0.00160965358583409
"734" "CHI3L1" "DNAJC12" -0.331892788410187 0.318702430426653
"735" "CITED4" "DNAJC12" -0.83612185716629 0.00134157771765997
"736" "CLDN5" "DNAJC12" -0.483067512512207 0.13228310000303
"737" "COL1A1" "DNAJC12" -0.19328399002552 0.56906570254247
"738" "COQ10B" "DNAJC12" 0.590670526027679 0.0556992234875384
"739" "CXCL3" "DNAJC12" 0.494874536991119 0.121718891460065
"740" "CXXC5" "DNAJC12" -0.817382216453552 0.00212208194258068
"741" "DDIT4" "DNAJC12" 0.642808079719543 0.0329068257574159
"742" "ABCC5_2" "DNHD1" 0.622008383274078 0.0410159306018483
"743" "ABCG8" "DNHD1" 0.0533046126365662 0.876306220124284
"744" "ADAMTS14" "DNHD1" 0.079924963414669 0.815298123066203
"745" "ADAMTS4" "DNHD1" -0.312143832445145 0.350045171798351
"746" "ADRB2" "DNHD1" 0.550340116024017 0.0793898164402127
"747" "AK4" "DNHD1" 0.441966384649277 0.173502701370206
"748" "ANXA3" "DNHD1" 0.800829946994781 0.00305668476294407
"749" "ARG2" "DNHD1" -0.12797637283802 0.707667898308637
"750" "ARHGEF9" "DNHD1" 0.30369621515274 0.36392335695907
"751" "ARMC4" "DNHD1" 0.514172911643982 0.105647103215556
"752" "ARNTL" "DNHD1" -0.357857704162598 0.279896464516393
"753" "ARVCF" "DNHD1" -0.0180105865001678 0.958083447495738
"754" "BCL2L14" "DNHD1" 0.603866577148438 0.0491392208228252
"755" "BCOR" "DNHD1" -0.224208161234856 0.507477055834402
"756" "BIKBA" "DNHD1" 0.0801332294940948 0.814824018649558
"757" "BTG2" "DNHD1" 0.0298435129225254 0.930590199805201
"758" "C11ORF52" "DNHD1" -0.0841609239578247 0.805666360681811
"759" "C18H16orf87" "DNHD1" 0.402334272861481 0.219927599994958
"760" "C19orf80" "DNHD1" -0.436897158622742 0.179072416333119
"761" "C4H7orf57" "DNHD1" -0.107144735753536 0.753857002361173
"762" "C7orf31" "DNHD1" 0.417755335569382 0.201077288317431
"763" "CACNA1H" "DNHD1" 0.204872742295265 0.54564627682109
"764" "CAPN2" "DNHD1" 0.459286212921143 0.155282186834946
"765" "CARD10" "DNHD1" -0.282268136739731 0.400361117411715
"766" "CARNS1" "DNHD1" 0.192770898342133 0.570111624290267
"767" "CASP16" "DNHD1" 0.208234071731567 0.538928016312544
"768" "CCRN4L" "DNHD1" 0.35153740644455 0.289087781893941
"769" "CD5L" "DNHD1" 0.584879338741302 0.0587578889829223
"770" "CD68" "DNHD1" 0.705159306526184 0.0153610054286482
"771" "CHD4" "DNHD1" -0.331109493970871 0.319915804761485
"772" "CHI3L1" "DNHD1" 0.028184786438942 0.93444069288508
"773" "CITED4" "DNHD1" -0.543578445911407 0.0839265348224956
"774" "CLDN5" "DNHD1" 0.109365157783031 0.748896355209971
"775" "COL1A1" "DNHD1" 0.369181096553802 0.263843440271454
"776" "COQ10B" "DNHD1" -0.145012617111206 0.670533570552113
"777" "CXCL3" "DNHD1" 0.154040366411209 0.65111481489223
"778" "CXXC5" "DNHD1" -0.662214338779449 0.0264206764150456
"779" "DDIT4" "DNHD1" 0.389746159315109 0.236058249797172
"780" "DNAJC12" "DNHD1" 0.524468660354614 0.0976678468142644
"781" "ABCC5_2" "DPP9" -0.126928269863129 0.709972158973285
"782" "ABCG8" "DPP9" 0.531970858573914 0.0921093254205299
"783" "ADAMTS14" "DPP9" 0.629187047481537 0.0380761160095338
"784" "ADAMTS4" "DPP9" -0.294459879398346 0.379414479614067
"785" "ADRB2" "DPP9" -0.828407049179077 0.00163080910349156
"786" "AK4" "DPP9" -0.0725799724459648 0.832053057083263
"787" "ANXA3" "DPP9" -0.700099527835846 0.0164490379300195
"788" "ARG2" "DPP9" -0.347163915634155 0.295544335954177
"789" "ARHGEF9" "DPP9" -0.81584233045578 0.00219859446636961
"790" "ARMC4" "DPP9" -0.463636606931686 0.150901256475312
"791" "ARNTL" "DPP9" 0.612897276878357 0.0449690204594684
"792" "ARVCF" "DPP9" 0.620444297790527 0.0416767238372038
"793" "BCL2L14" "DPP9" -0.639597594738007 0.0340780434416486
"794" "BCOR" "DPP9" 0.829203248023987 0.0015989781519572
"795" "BIKBA" "DPP9" -0.737968385219574 0.00951923105500252
"796" "BTG2" "DPP9" -0.701465845108032 0.0161499493756523
"797" "C11ORF52" "DPP9" 0.613920331001282 0.0445125544709686
"798" "C18H16orf87" "DPP9" -0.786992073059082 0.00404769844233654
"799" "C19orf80" "DPP9" 0.722693800926208 0.0119889656082375
"800" "C4H7orf57" "DPP9" -0.736839354038239 0.00968784427120872
"801" "C7orf31" "DPP9" -0.220103859901428 0.515481416397665
"802" "CACNA1H" "DPP9" 0.584113836288452 0.0591705557310434
"803" "CAPN2" "DPP9" -0.959231436252594 3.0784539504225e-06
"804" "CARD10" "DPP9" 0.821402668952942 0.00193167951790851
"805" "CARNS1" "DPP9" 0.550576627254486 0.079234155763475
"806" "CASP16" "DPP9" -0.372844934463501 0.258763609671362
"807" "CCRN4L" "DPP9" -0.653852880001068 0.0290928628809037
"808" "CD5L" "DPP9" -0.844346046447754 0.00107752714481402
"809" "CD68" "DPP9" -0.631944477558136 0.0369869493315016
"810" "CHD4" "DPP9" 0.85564112663269 0.000780982049668921
"811" "CHI3L1" "DPP9" 0.427063941955566 0.190183873403906
"812" "CITED4" "DPP9" 0.760389506816864 0.00659403099180533
"813" "CLDN5" "DPP9" 0.634648263454437 0.0359402337333663
"814" "COL1A1" "DPP9" 0.412496238946915 0.207393180202581
"815" "COQ10B" "DPP9" -0.583206117153168 0.0596624357159039
"816" "CXCL3" "DPP9" -0.518767476081848 0.102035755276335
"817" "CXXC5" "DPP9" 0.804628014564514 0.00281949049165697
"818" "DDIT4" "DPP9" -0.872726142406464 0.00045463244802102
"819" "DNAJC12" "DPP9" -0.770525455474854 0.00551544867186404
"820" "DNHD1" "DPP9" -0.476693630218506 0.138220325060246
"821" "ABCC5_2" "DSP" 0.595511853694916 0.0532270643549029
"822" "ABCG8" "DSP" -0.61012327671051 0.0462229576228443
"823" "ADAMTS14" "DSP" -0.106735177338123 0.754772915761639
"824" "ADAMTS4" "DSP" -0.401767909526825 0.220639001676974
"825" "ADRB2" "DSP" 0.61653083562851 0.0433623179247782
"826" "AK4" "DSP" 0.454544574022293 0.160146349190751
"827" "ANXA3" "DSP" 0.233814939856529 0.488954354032861
"828" "ARG2" "DSP" 0.387679278850555 0.238770561157474
"829" "ARHGEF9" "DSP" 0.501152694225311 0.116328932100118
"830" "ARMC4" "DSP" 0.677532196044922 0.0219829527415674
"831" "ARNTL" "DSP" -0.396810948848724 0.226923089237387
"832" "ARVCF" "DSP" -0.324414849281311 0.330387051274831
"833" "BCL2L14" "DSP" 0.720147430896759 0.0124417349908894
"834" "BCOR" "DSP" -0.618274211883545 0.0426057024323216
"835" "BIKBA" "DSP" 0.162163451313972 0.633806386918295
"836" "BTG2" "DSP" 0.469172656536102 0.145439220977957
"837" "C11ORF52" "DSP" -0.10951840877533 0.748554289724134
"838" "C18H16orf87" "DSP" 0.701436758041382 0.0161562755833229
"839" "C19orf80" "DSP" -0.666132926940918 0.0252300954800355
"840" "C4H7orf57" "DSP" 0.330702662467957 0.320546990736454
"841" "C7orf31" "DSP" 0.666544139385223 0.0251073993303379
"842" "CACNA1H" "DSP" -0.14802885055542 0.664024813529332
"843" "CAPN2" "DSP" 0.608275592327118 0.047071412732441
"844" "CARD10" "DSP" -0.6590815782547 0.0274006259919042
"845" "CARNS1" "DSP" -0.200436860322952 0.554564037079408
"846" "CASP16" "DSP" 0.327098280191422 0.326168203582167
"847" "CCRN4L" "DSP" 0.553306102752686 0.0774524399885754
"848" "CD5L" "DSP" 0.504780232906342 0.113285889110897
"849" "CD68" "DSP" 0.144750520586967 0.671100119204524
"850" "CHD4" "DSP" -0.583806097507477 0.0593370050174855
"851" "CHI3L1" "DSP" -0.264624327421188 0.431654917876764
"852" "CITED4" "DSP" -0.737251400947571 0.00962605816173445
"853" "CLDN5" "DSP" -0.696829497814178 0.0171809618119889
"854" "COL1A1" "DSP" -0.372516989707947 0.259216013226281
"855" "COQ10B" "DSP" 0.497181117534637 0.119720396586164
"856" "CXCL3" "DSP" 0.413579165935516 0.206083108469872
"857" "CXXC5" "DSP" -0.648055911064148 0.0310535268519618
"858" "DDIT4" "DSP" 0.247101679444313 0.463841719094925
"859" "DNAJC12" "DSP" 0.720678448677063 0.0123463114285483
"860" "DNHD1" "DSP" 0.339633285999298 0.306845523216888
"861" "DPP9" "DSP" -0.553289830684662 0.0774629818975043
"862" "ABCC5_2" "DUSP1" -0.00183095165994018 0.99573717770933
"863" "ABCG8" "DUSP1" -0.619397401809692 0.0421231128582376
"864" "ADAMTS14" "DUSP1" -0.552769660949707 0.0778004801848051
"865" "ADAMTS4" "DUSP1" 0.289745718240738 0.387447155613513
"866" "ADRB2" "DUSP1" 0.691757440567017 0.0183619781774427
"867" "AK4" "DUSP1" 0.0886464044451714 0.795493618294816
"868" "ANXA3" "DUSP1" 0.481064230203629 0.134131354066039
"869" "ARG2" "DUSP1" 0.109514318406582 0.748563419146552
"870" "ARHGEF9" "DUSP1" 0.831239640712738 0.0015196817840879
"871" "ARMC4" "DUSP1" 0.215726688504219 0.524076730907695
"872" "ARNTL" "DUSP1" -0.846314668655396 0.00102059186407089
"873" "ARVCF" "DUSP1" -0.579132616519928 0.0619040127163537
"874" "BCL2L14" "DUSP1" 0.744020760059357 0.00865152584194284
"875" "BCOR" "DUSP1" -0.822368144989014 0.00188792338521893
"876" "BIKBA" "DUSP1" 0.760230839252472 0.00661205477896165
"877" "BTG2" "DUSP1" 0.763424813747406 0.00625612657267482
"878" "C11ORF52" "DUSP1" -0.660338282585144 0.0270044927312707
"879" "C18H16orf87" "DUSP1" 0.761290907859802 0.00649231951944462
"880" "C19orf80" "DUSP1" -0.315947026014328 0.343888590375778
"881" "C4H7orf57" "DUSP1" 0.296626210212708 0.375751634408489
"882" "C7orf31" "DUSP1" 0.0467458963394165 0.891442767191018
"883" "CACNA1H" "DUSP1" -0.437314510345459 0.17860979195666
"884" "CAPN2" "DUSP1" 0.501018464565277 0.116442532752312
"885" "CARD10" "DUSP1" -0.592654347419739 0.0546769385415535
"886" "CARNS1" "DUSP1" -0.657893598079681 0.0277788487406239
"887" "CASP16" "DUSP1" 0.0543254651129246 0.873953466668098
"888" "CCRN4L" "DUSP1" 0.928618133068085 3.66075447981729e-05
"889" "CD5L" "DUSP1" 0.268377721309662 0.42490244724741
"890" "CD68" "DUSP1" 0.471171617507935 0.143497945941915
"891" "CHD4" "DUSP1" -0.804095029830933 0.00285192147096724
"892" "CHI3L1" "DUSP1" -0.277619570493698 0.408494849232723
"893" "CITED4" "DUSP1" -0.388104945421219 0.238210501252723
"894" "CLDN5" "DUSP1" -0.539026081562042 0.0870758308755482
"895" "COL1A1" "DUSP1" -0.254525125026703 0.450074016734203
"896" "COQ10B" "DUSP1" 0.789268791675568 0.00387028721788374
"897" "CXCL3" "DUSP1" 0.625366628170013 0.0396217523001243
"898" "CXXC5" "DUSP1" -0.469100832939148 0.14550927713395
"899" "DDIT4" "DUSP1" 0.330164730548859 0.32138259997944
"900" "DNAJC12" "DUSP1" 0.556638300418854 0.0753137911157999
"901" "DNHD1" "DUSP1" 0.147241249680519 0.665722396536332
"902" "DPP9" "DUSP1" -0.534040927886963 0.0906130864319676
"903" "DSP" "DUSP1" 0.426098197698593 0.191297075175825
"904" "ABCC5_2" "ELL2" -0.333668202161789 0.315961378740878
"905" "ABCG8" "ELL2" -0.614479005336761 0.0442646408577307
"906" "ADAMTS14" "ELL2" -0.874122440814972 0.000433523392598278
"907" "ADAMTS4" "ELL2" 0.583455324172974 0.0595271184364137
"908" "ADRB2" "ELL2" 0.652933537960052 0.0293978250286604
"909" "AK4" "ELL2" -0.190720930695534 0.574297912639867
"910" "ANXA3" "ELL2" 0.345353573560715 0.298239921056576
"911" "ARG2" "ELL2" 0.508284330368042 0.110395675738431
"912" "ARHGEF9" "ELL2" 0.699978947639465 0.0164756225175884
"913" "ARMC4" "ELL2" 0.223510950803757 0.508832986614137
"914" "ARNTL" "ELL2" -0.413178265094757 0.206567522025625
"915" "ARVCF" "ELL2" -0.766642391681671 0.00591199394682396
"916" "BCL2L14" "ELL2" 0.442622274160385 0.172789915477251
"917" "BCOR" "ELL2" -0.712360262870789 0.0139031015593538
"918" "BIKBA" "ELL2" 0.670478820800781 0.0239546514774993
"919" "BTG2" "ELL2" 0.844345510005951 0.00107754297755269
"920" "C11ORF52" "ELL2" -0.882490515708923 0.00032212424563216
"921" "C18H16orf87" "ELL2" 0.587352514266968 0.0574380327155486
"922" "C19orf80" "ELL2" -0.502005577087402 0.115608791897036
"923" "C4H7orf57" "ELL2" 0.739339351654053 0.00931736945214201
"924" "C7orf31" "ELL2" -0.377733737230301 0.252072788659794
"925" "CACNA1H" "ELL2" -0.681437432765961 0.0209423915224887
"926" "CAPN2" "ELL2" 0.592518329620361 0.0547466176855218
"927" "CARD10" "ELL2" -0.660144209861755 0.0270654019546397
"928" "CARNS1" "ELL2" -0.756593823432922 0.00703518513969059
"929" "CASP16" "ELL2" -0.116547301411629 0.732909946360637
"930" "CCRN4L" "ELL2" 0.583679914474487 0.0594053465798403
"931" "CD5L" "ELL2" 0.5373455286026 0.0882578950198036
"932" "CD68" "ELL2" 0.355412870645523 0.2834323021632
"933" "CHD4" "ELL2" -0.72973096370697 0.0107997556770234
"934" "CHI3L1" "ELL2" -0.53363448381424 0.0909055897548923
"935" "CITED4" "ELL2" -0.414185732603073 0.205351474780763
"936" "CLDN5" "ELL2" -0.74878603219986 0.00801009164321709
"937" "COL1A1" "ELL2" -0.702403485774994 0.0159469710951123
"938" "COQ10B" "ELL2" 0.754095315933228 0.00733712707501333
"939" "CXCL3" "ELL2" 0.309913486242294 0.353682150046335
"940" "CXXC5" "ELL2" -0.433973908424377 0.182333249492763
"941" "DDIT4" "ELL2" 0.640595257282257 0.0337110142229422
"942" "DNAJC12" "ELL2" 0.405043125152588 0.216543752396294
"943" "DNHD1" "ELL2" -0.00265408679842949 0.99382078080845
"944" "DPP9" "ELL2" -0.713988602161407 0.0135877914720126
"945" "DSP" "ELL2" 0.312984615564346 0.348679204156279
"946" "DUSP1" "ELL2" 0.545337677001953 0.0827300388098988
"947" "ABCC5_2" "ENSBTAG00000000170" 0.121566407382488 0.721794023533046
"948" "ABCG8" "ENSBTAG00000000170" 0.404398888349533 0.217345716255997
"949" "ADAMTS14" "ENSBTAG00000000170" 0.723839700222015 0.0117891549987994
"950" "ADAMTS4" "ENSBTAG00000000170" -0.397510260343552 0.226030276124483
"951" "ADRB2" "ENSBTAG00000000170" -0.702103614807129 0.0160116860268982
"952" "AK4" "ENSBTAG00000000170" 0.219324082136154 0.517008223733921
"953" "ANXA3" "ENSBTAG00000000170" -0.355837464332581 0.282816460242258
"954" "ARG2" "ENSBTAG00000000170" -0.529136478900909 0.0941842495601004
"955" "ARHGEF9" "ENSBTAG00000000170" -0.642825841903687 0.0329004254853089
"956" "ARMC4" "ENSBTAG00000000170" -0.293192595243454 0.381565538483041
"957" "ARNTL" "ENSBTAG00000000170" 0.36189278960228 0.274114877168701
"958" "ARVCF" "ENSBTAG00000000170" 0.650208473205566 0.030314981957035
"959" "BCL2L14" "ENSBTAG00000000170" -0.490511387586594 0.125557456077355
"960" "BCOR" "ENSBTAG00000000170" 0.7267125248909 0.0112988302469255
"961" "BIKBA" "ENSBTAG00000000170" -0.621830403804779 0.0410907544098085
"962" "BTG2" "ENSBTAG00000000170" -0.755578279495239 0.00715679281925374
"963" "C11ORF52" "ENSBTAG00000000170" 0.692464411258698 0.0181939799223934
"964" "C18H16orf87" "ENSBTAG00000000170" -0.534028589725494 0.0906219566240376
"965" "C19orf80" "ENSBTAG00000000170" 0.51001363992691 0.108987095775845
"966" "C4H7orf57" "ENSBTAG00000000170" -0.860083937644958 0.000683071416266223
"967" "C7orf31" "ENSBTAG00000000170" -0.00800380203872919 0.981366865065628
"968" "CACNA1H" "ENSBTAG00000000170" 0.647090315818787 0.0313888903189441
"969" "CAPN2" "ENSBTAG00000000170" -0.744903206825256 0.00853001324020664
"970" "CARD10" "ENSBTAG00000000170" 0.636770308017731 0.0351333357903376
"971" "CARNS1" "ENSBTAG00000000170" 0.668963491916656 0.024394058543034
"972" "CASP16" "ENSBTAG00000000170" -0.124749101698399 0.714770038727387
"973" "CCRN4L" "ENSBTAG00000000170" -0.508787333965302 0.109984753745723
"974" "CD5L" "ENSBTAG00000000170" -0.714649558067322 0.0134612886709684
"975" "CD68" "ENSBTAG00000000170" -0.290900826454163 0.385471089596364
"976" "CHD4" "ENSBTAG00000000170" 0.735988914966583 0.00981627834107623
"977" "CHI3L1" "ENSBTAG00000000170" 0.402267456054688 0.220011457351528
"978" "CITED4" "ENSBTAG00000000170" 0.572650611400604 0.0655874597362718
"979" "CLDN5" "ENSBTAG00000000170" 0.66640830039978 0.025147883685686
"980" "COL1A1" "ENSBTAG00000000170" 0.52119392156601 0.100161485225174
"981" "COQ10B" "ENSBTAG00000000170" -0.609000444412231 0.0467372938528761
"982" "CXCL3" "ENSBTAG00000000170" -0.367798626422882 0.265774761150301
"983" "CXXC5" "ENSBTAG00000000170" 0.582537472248077 0.0600265362060246
"984" "DDIT4" "ENSBTAG00000000170" -0.768757343292236 0.00569350274199176
"985" "DNAJC12" "ENSBTAG00000000170" -0.677157342433929 0.0220847292445125
"986" "DNHD1" "ENSBTAG00000000170" -0.166517958045006 0.624594649726251
"987" "DPP9" "ENSBTAG00000000170" 0.840136349201202 0.00120725993426674
"988" "DSP" "ENSBTAG00000000170" -0.517870604991913 0.102734278744411
"989" "DUSP1" "ENSBTAG00000000170" -0.352647513151169 0.28746146673419
"990" "ELL2" "ENSBTAG00000000170" -0.82275116443634 0.00187077146062431
"991" "ABCC5_2" "ENSBTAG00000006383" 0.240304946899414 0.476613440417978
"992" "ABCG8" "ENSBTAG00000006383" 0.528154194355011 0.0949104398252456
"993" "ADAMTS14" "ENSBTAG00000006383" 0.153911054134369 0.651391630168535
"994" "ADAMTS4" "ENSBTAG00000006383" -0.295142650604248 0.378258105262059
"995" "ADRB2" "ENSBTAG00000006383" 0.133636578917503 0.69526231431762
"996" "AK4" "ENSBTAG00000006383" 0.0512076057493687 0.881141982226629
"997" "ANXA3" "ENSBTAG00000006383" 0.272536933422089 0.417479618791516
"998" "ARG2" "ENSBTAG00000006383" -0.502693891525269 0.115029706678449
"999" "ARHGEF9" "ENSBTAG00000006383" 0.00367430527694523 0.99144558245818
"1000" "ARMC4" "ENSBTAG00000006383" 0.160335883498192 0.637686543496121
"1001" "ARNTL" "ENSBTAG00000006383" -0.0841937884688377 0.805591726082211
"1002" "ARVCF" "ENSBTAG00000006383" 0.0985407009720802 0.773156802746144
"1003" "BCL2L14" "ENSBTAG00000006383" 0.172809347510338 0.611370526896174
"1004" "BCOR" "ENSBTAG00000006383" 0.201184153556824 0.553057610751896
"1005" "BIKBA" "ENSBTAG00000006383" -0.0952960327267647 0.780465596011001
"1006" "BTG2" "ENSBTAG00000006383" -0.183159455657005 0.589841529290446
"1007" "C11ORF52" "ENSBTAG00000006383" 0.205014497041702 0.545362265309674
"1008" "C18H16orf87" "ENSBTAG00000006383" -0.122414246201515 0.719920993648536
"1009" "C19orf80" "ENSBTAG00000006383" 0.363486677408218 0.271849725161384
"1010" "C4H7orf57" "ENSBTAG00000006383" -0.457115888595581 0.15749702201473
"1011" "C7orf31" "ENSBTAG00000006383" 0.388942003250122 0.237111386457419
"1012" "CACNA1H" "ENSBTAG00000006383" 0.384087234735489 0.243527033993162
"1013" "CAPN2" "ENSBTAG00000006383" -0.183535352349281 0.589065078082861
"1014" "CARD10" "ENSBTAG00000006383" 0.182714641094208 0.590760837327287
"1015" "CARNS1" "ENSBTAG00000006383" 0.181356012821198 0.593572090825251
"1016" "CASP16" "ENSBTAG00000006383" 0.00981456134468317 0.977152213232668
"1017" "CCRN4L" "ENSBTAG00000006383" 0.144256144762039 0.672169181686144
"1018" "CD5L" "ENSBTAG00000006383" 0.189885258674622 0.576007880639098
"1019" "CD68" "ENSBTAG00000006383" 0.157705456018448 0.643285606556302
"1020" "CHD4" "ENSBTAG00000006383" 0.118584267795086 0.728392953122579
"1021" "CHI3L1" "ENSBTAG00000006383" 0.299376666545868 0.371127119866193
"1022" "CITED4" "ENSBTAG00000006383" 0.0709009170532227 0.835892280560511
"1023" "CLDN5" "ENSBTAG00000006383" 0.556236505508423 0.0755695492963793
"1024" "COL1A1" "ENSBTAG00000006383" 0.656131148338318 0.0283467272616935
"1025" "COQ10B" "ENSBTAG00000006383" -0.255903631448746 0.447538579658958
"1026" "CXCL3" "ENSBTAG00000006383" 0.205258876085281 0.544872783380081
"1027" "CXXC5" "ENSBTAG00000006383" 0.0161010567098856 0.962524703239949
"1028" "DDIT4" "ENSBTAG00000006383" 0.0378238447010517 0.912084992155869
"1029" "DNAJC12" "ENSBTAG00000006383" 0.211833417415619 0.531772098184549
"1030" "DNHD1" "ENSBTAG00000006383" 0.497514963150024 0.119432899649101
"1031" "DPP9" "ENSBTAG00000006383" 0.164571315050125 0.628706809760138
"1032" "DSP" "ENSBTAG00000006383" 0.0194462388753891 0.954745051645621
"1033" "DUSP1" "ENSBTAG00000006383" -0.0232423879206181 0.945920943364487
"1034" "ELL2" "ENSBTAG00000006383" -0.416708886623383 0.202324724088584
"1035" "ENSBTAG00000000170" "ENSBTAG00000006383" 0.239417985081673 0.478291694027756
"1036" "ABCC5_2" "ENSBTAG00000010155" 0.136692956089973 0.688591161747636
"1037" "ABCG8" "ENSBTAG00000010155" -0.215445816516876 0.524630321733708
"1038" "ADAMTS14" "ENSBTAG00000010155" -0.518621623516083 0.102149140216074
"1039" "ADAMTS4" "ENSBTAG00000010155" 0.393201261758804 0.231564353615789
"1040" "ADRB2" "ENSBTAG00000010155" 0.751373529434204 0.00767672678573561
"1041" "AK4" "ENSBTAG00000010155" 0.169528856873512 0.618253230140104
"1042" "ANXA3" "ENSBTAG00000010155" 0.933171451091766 2.73943159081469e-05
"1043" "ARG2" "ENSBTAG00000010155" -0.20272009074688 0.549966591827783
"1044" "ARHGEF9" "ENSBTAG00000010155" 0.833570599555969 0.00143257187807944
"1045" "ARMC4" "ENSBTAG00000010155" 0.471296757459641 0.143376962440639
"1046" "ARNTL" "ENSBTAG00000010155" -0.840408682823181 0.00119852941791221
"1047" "ARVCF" "ENSBTAG00000010155" -0.44442093372345 0.170844458093971
"1048" "BCL2L14" "ENSBTAG00000010155" 0.624439060688019 0.0400034917571541
"1049" "BCOR" "ENSBTAG00000010155" -0.58456414937973 0.058927563397916
"1050" "BIKBA" "ENSBTAG00000010155" 0.751439988613129 0.00766830034425547
"1051" "BTG2" "ENSBTAG00000010155" 0.450281411409378 0.16459938500305
"1052" "C11ORF52" "ENSBTAG00000010155" -0.598679065704346 0.0516510204665259
"1053" "C18H16orf87" "ENSBTAG00000010155" 0.642219722270966 0.0331193224798947
"1054" "C19orf80" "ENSBTAG00000010155" -0.367437869310379 0.266280052314163
"1055" "C4H7orf57" "ENSBTAG00000010155" 0.367744147777557 0.265851031398958
"1056" "C7orf31" "ENSBTAG00000010155" 0.0469755865633488 0.89091209906506
"1057" "CACNA1H" "ENSBTAG00000010155" -0.348604887723923 0.293408352668695
"1058" "CAPN2" "ENSBTAG00000010155" 0.705880224704742 0.0152103087370123
"1059" "CARD10" "ENSBTAG00000010155" -0.675058782100677 0.0226607051835912
"1060" "CARNS1" "ENSBTAG00000010155" -0.407738208770752 0.213207816341058
"1061" "CASP16" "ENSBTAG00000010155" 0.363551765680313 0.271757449378033
"1062" "CCRN4L" "ENSBTAG00000010155" 0.6161288022995 0.0435381071641077
"1063" "CD5L" "ENSBTAG00000010155" 0.705447554588318 0.0153006234780912
"1064" "CD68" "ENSBTAG00000010155" 0.939020395278931 1.82973373741291e-05
"1065" "CHD4" "ENSBTAG00000010155" -0.662282884120941 0.0263995159151755
"1066" "CHI3L1" "ENSBTAG00000010155" -0.0831572115421295 0.80794646840996
"1067" "CITED4" "ENSBTAG00000010155" -0.421948581933975 0.196124962040743
"1068" "CLDN5" "ENSBTAG00000010155" -0.24434894323349 0.468995397699001
"1069" "COL1A1" "ENSBTAG00000010155" -0.0119475806131959 0.972188161805944
"1070" "COQ10B" "ENSBTAG00000010155" 0.336430937051773 0.311721395118628
"1071" "CXCL3" "ENSBTAG00000010155" 0.668940126895905 0.0244008781724121
"1072" "CXXC5" "ENSBTAG00000010155" -0.636021316051483 0.0354166770505029
"1073" "DDIT4" "ENSBTAG00000010155" 0.689418613910675 0.0189256638032147
"1074" "DNAJC12" "ENSBTAG00000010155" 0.490502297878265 0.125565532613671
"1075" "DNHD1" "ENSBTAG00000010155" 0.555360019207001 0.0761294805746651
"1076" "DPP9" "ENSBTAG00000010155" -0.767805576324463 0.00579107964583803
"1077" "DSP" "ENSBTAG00000010155" 0.199189737439156 0.557081706101579
"1078" "DUSP1" "ENSBTAG00000010155" 0.62398487329483 0.0401913399403062
"1079" "ELL2" "ENSBTAG00000010155" 0.520520150661469 0.100679654480582
"1080" "ENSBTAG00000000170" "ENSBTAG00000010155" -0.483736425638199 0.131669574815394
"1081" "ENSBTAG00000006383" "ENSBTAG00000010155" 0.108374416828156 0.751108726744333
"1082" "ABCC5_2" "ENSBTAG00000027419" 0.195527747273445 0.564500751094454
"1083" "ABCG8" "ENSBTAG00000027419" -0.531011402606964 0.0928082982823453
"1084" "ADAMTS14" "ENSBTAG00000027419" -0.464825659990311 0.149717456699918
"1085" "ADAMTS4" "ENSBTAG00000027419" -0.0596487894654274 0.861700054214201
"1086" "ADRB2" "ENSBTAG00000027419" 0.697218656539917 0.0170926567939662
"1087" "AK4" "ENSBTAG00000027419" 0.121603846549988 0.721711284591915
"1088" "ANXA3" "ENSBTAG00000027419" 0.492578953504562 0.123728966072389
"1089" "ARG2" "ENSBTAG00000027419" 0.617573440074921 0.042908726396008
"1090" "ARHGEF9" "ENSBTAG00000027419" 0.579607009887695 0.0616400724399493
"1091" "ARMC4" "ENSBTAG00000027419" 0.353569060564041 0.28611525245564
"1092" "ARNTL" "ENSBTAG00000027419" -0.374418497085571 0.25659911634003
"1093" "ARVCF" "ENSBTAG00000027419" -0.448498547077179 0.166484089460107
"1094" "BCL2L14" "ENSBTAG00000027419" 0.774100720882416 0.00516796790934437
"1095" "BCOR" "ENSBTAG00000027419" -0.819795668125153 0.00200618414439968
"1096" "BIKBA" "ENSBTAG00000027419" 0.471296608448029 0.143377106464742
"1097" "BTG2" "ENSBTAG00000027419" 0.76337206363678 0.00626188804700734
"1098" "C11ORF52" "ENSBTAG00000027419" -0.535437643527985 0.0896126514523454
"1099" "C18H16orf87" "ENSBTAG00000027419" 0.650812923908234 0.0301098345877646
"1100" "C19orf80" "ENSBTAG00000027419" -0.730843544006348 0.0106199001137848
"1101" "C4H7orf57" "ENSBTAG00000027419" 0.507108688354492 0.111359973759469
"1102" "C7orf31" "ENSBTAG00000027419" 0.238410115242004 0.480201936479271
"1103" "CACNA1H" "ENSBTAG00000027419" -0.350815445184708 0.290148185758097
"1104" "CAPN2" "ENSBTAG00000027419" 0.707561016082764 0.0148630984469613
"1105" "CARD10" "ENSBTAG00000027419" -0.624165952205658 0.0401163739698327
"1106" "CARNS1" "ENSBTAG00000027419" -0.43250983953476 0.183979871690424
"1107" "CASP16" "ENSBTAG00000027419" 0.10194955021143 0.765495965324139
"1108" "CCRN4L" "ENSBTAG00000027419" 0.744843661785126 0.00853817316757643
"1109" "CD5L" "ENSBTAG00000027419" 0.649942100048065 0.0304056985774057
"1110" "CD68" "ENSBTAG00000027419" 0.358966320753098 0.278301281725047
"1111" "CHD4" "ENSBTAG00000027419" -0.770986437797546 0.00546970768860477
"1112" "CHI3L1" "ENSBTAG00000027419" -0.583927690982819 0.0592711997519173
"1113" "CITED4" "ENSBTAG00000027419" -0.734504699707031 0.0100433853391304
"1114" "CLDN5" "ENSBTAG00000027419" -0.553414583206177 0.077382185063517
"1115" "COL1A1" "ENSBTAG00000027419" -0.31669807434082 0.342679559436179
"1116" "COQ10B" "ENSBTAG00000027419" 0.624803185462952 0.0398533335481224
"1117" "CXCL3" "ENSBTAG00000027419" 0.156482771039009 0.645893883209811
"1118" "CXXC5" "ENSBTAG00000027419" -0.662891685962677 0.0262120989518273
"1119" "DDIT4" "ENSBTAG00000027419" 0.625211775302887 0.0396853051916768
"1120" "DNAJC12" "ENSBTAG00000027419" 0.825789272785187 0.00173881484005056
"1121" "DNHD1" "ENSBTAG00000027419" 0.519828081130981 0.101213716100079
"1122" "DPP9" "ENSBTAG00000027419" -0.79715895652771 0.00329972310510573
"1123" "DSP" "ENSBTAG00000027419" 0.681417346000671 0.0209476521189134
"1124" "DUSP1" "ENSBTAG00000027419" 0.524083971977234 0.0979586477495094
"1125" "ELL2" "ENSBTAG00000027419" 0.590140879154205 0.0559743452487165
"1126" "ENSBTAG00000000170" "ENSBTAG00000027419" -0.731235206127167 0.0105571060487013
"1127" "ENSBTAG00000006383" "ENSBTAG00000027419" -0.0133795449510217 0.968856121774261
"1128" "ENSBTAG00000010155" "ENSBTAG00000027419" 0.441227167844772 0.174308200202451
"1129" "ABCC5_2" "ENSBTAG00000032057" -0.16584087908268 0.626023853841964
"1130" "ABCG8" "ENSBTAG00000032057" 0.630264163017273 0.0376480423663828
"1131" "ADAMTS14" "ENSBTAG00000032057" 0.304889112710953 0.361946702205134
"1132" "ADAMTS4" "ENSBTAG00000032057" 0.0141191417351365 0.967135324883691
"1133" "ADRB2" "ENSBTAG00000032057" -0.509417712688446 0.109471174987452
"1134" "AK4" "ENSBTAG00000032057" 0.0705384314060211 0.836721542410126
"1135" "ANXA3" "ENSBTAG00000032057" -0.0816824734210968 0.811299022871058
"1136" "ARG2" "ENSBTAG00000032057" -0.6488276720047 0.0307872991818567
"1137" "ARHGEF9" "ENSBTAG00000032057" -0.455932587385178 0.15871281620794
"1138" "ARMC4" "ENSBTAG00000032057" -0.243287652730942 0.470989268860836
"1139" "ARNTL" "ENSBTAG00000032057" 0.17357711493969 0.609763736713481
"1140" "ARVCF" "ENSBTAG00000032057" 0.647974789142609 0.0310816043043842
"1141" "BCL2L14" "ENSBTAG00000032057" -0.296074509620667 0.376682745489078
"1142" "BCOR" "ENSBTAG00000032057" 0.638404011726379 0.0345208095104295
"1143" "BIKBA" "ENSBTAG00000032057" -0.297703117132187 0.373937495345659
"1144" "BTG2" "ENSBTAG00000032057" -0.542482316493988 0.0846778124095748
"1145" "C11ORF52" "ENSBTAG00000032057" 0.15975134074688 0.638929331288831
"1146" "C18H16orf87" "ENSBTAG00000032057" -0.606500625610352 0.0478965157559814
"1147" "C19orf80" "ENSBTAG00000032057" 0.56438273191452 0.0704967645564023
"1148" "C4H7orf57" "ENSBTAG00000032057" -0.575458765029907 0.0639740194661995
"1149" "C7orf31" "ENSBTAG00000032057" -0.432725667953491 0.183736566189869
"1150" "CACNA1H" "ENSBTAG00000032057" 0.597271919250488 0.0523472321314116
"1151" "CAPN2" "ENSBTAG00000032057" -0.672695159912109 0.0233221166327993
"1152" "CARD10" "ENSBTAG00000032057" 0.494003772735596 0.122478873906003
"1153" "CARNS1" "ENSBTAG00000032057" 0.455603539943695 0.159051931449922
"1154" "CASP16" "ENSBTAG00000032057" 0.0948108658194542 0.781559847264657
"1155" "CCRN4L" "ENSBTAG00000032057" -0.478316336870193 0.136693106670582
"1156" "CD5L" "ENSBTAG00000032057" -0.447983026504517 0.167031526713959
"1157" "CD68" "ENSBTAG00000032057" 0.0280770715326071 0.934690781835402
"1158" "CHD4" "ENSBTAG00000032057" 0.608382105827332 0.0470222128306179
"1159" "CHI3L1" "ENSBTAG00000032057" 0.620769917964935 0.0415385525979421
"1160" "CITED4" "ENSBTAG00000032057" 0.880021989345551 0.000352408849451979
"1161" "CLDN5" "ENSBTAG00000032057" 0.645570874214172 0.0319217443487647
"1162" "COL1A1" "ENSBTAG00000032057" 0.623340308666229 0.0404589761181613
"1163" "COQ10B" "ENSBTAG00000032057" -0.59323525428772 0.0543800333527633
"1164" "CXCL3" "ENSBTAG00000032057" -0.175491064786911 0.605764944023594
"1165" "CXXC5" "ENSBTAG00000032057" 0.670831024646759 0.0238533305890132
"1166" "DDIT4" "ENSBTAG00000032057" -0.468671351671219 0.145928631879492
"1167" "DNAJC12" "ENSBTAG00000032057" -0.712319612503052 0.0139110399044671
"1168" "DNHD1" "ENSBTAG00000032057" -0.229696825146675 0.496857544925807
"1169" "DPP9" "ENSBTAG00000032057" 0.549332141876221 0.0800555019723457
"1170" "DSP" "ENSBTAG00000032057" -0.627555191516876 0.038731091579661
"1171" "DUSP1" "ENSBTAG00000032057" -0.28391444683075 0.397499850160913
"1172" "ELL2" "ENSBTAG00000032057" -0.368233531713486 0.265166336163434
"1173" "ENSBTAG00000000170" "ENSBTAG00000032057" 0.457397788763046 0.157208237432404
"1174" "ENSBTAG00000006383" "ENSBTAG00000032057" 0.126518294215202 0.710874087483084
"1175" "ENSBTAG00000010155" "ENSBTAG00000032057" -0.0879316106438637 0.797112845458942
"1176" "ENSBTAG00000027419" "ENSBTAG00000032057" -0.603442549705505 0.0493413190404444
"1177" "ABCC5_2" "ENSBTAG00000032642" 0.596397757530212 0.0527829592437814
"1178" "ABCG8" "ENSBTAG00000032642" 0.397558808326721 0.225968371269319
"1179" "ADAMTS14" "ENSBTAG00000032642" 0.585246860980988 0.0585604622935061
"1180" "ADAMTS4" "ENSBTAG00000032642" -0.392178893089294 0.232888867668887
"1181" "ADRB2" "ENSBTAG00000032642" -0.123286977410316 0.717994414431402
"1182" "AK4" "ENSBTAG00000032642" 0.467015653848648 0.147552385892246
"1183" "ANXA3" "ENSBTAG00000032642" 0.163201987743378 0.631605117935404
"1184" "ARG2" "ENSBTAG00000032642" -0.691698789596558 0.0183759651251387
"1185" "ARHGEF9" "ENSBTAG00000032642" -0.212562635540962 0.530327168614388
"1186" "ARMC4" "ENSBTAG00000032642" 0.419925898313522 0.198504550847772
"1187" "ARNTL" "ENSBTAG00000032642" 0.0229523740708828 0.946594896409567
"1188" "ARVCF" "ENSBTAG00000032642" 0.396571844816208 0.227228826847039
"1189" "BCL2L14" "ENSBTAG00000032642" -0.204070821404457 0.547254092559927
"1190" "BCOR" "ENSBTAG00000032642" 0.544173181056976 0.0835207649011616
"1191" "BIKBA" "ENSBTAG00000032642" -0.421476602554321 0.196678681117279
"1192" "BTG2" "ENSBTAG00000032642" -0.744939267635345 0.00852507430891114
"1193" "C11ORF52" "ENSBTAG00000032642" 0.646108627319336 0.0317324398635932
"1194" "C18H16orf87" "ENSBTAG00000032642" -0.116047851741314 0.734018648401219
"1195" "C19orf80" "ENSBTAG00000032642" 0.124709151685238 0.714858083877827
"1196" "C4H7orf57" "ENSBTAG00000032642" -0.418229937553406 0.200513053097136
"1197" "C7orf31" "ENSBTAG00000032642" 0.518144249916077 0.102520822283669
"1198" "CACNA1H" "ENSBTAG00000032642" 0.488034099340439 0.127770910819348
"1199" "CAPN2" "ENSBTAG00000032642" -0.063801683485508 0.852159615179044
"1200" "CARD10" "ENSBTAG00000032642" 0.0963237956166267 0.778148749659338
"1201" "CARNS1" "ENSBTAG00000032642" 0.636488318443298 0.0352398250711987
"1202" "CASP16" "ENSBTAG00000032642" 0.467058748006821 0.147509980261219
"1203" "CCRN4L" "ENSBTAG00000032642" -0.485198199748993 0.130335142766791
"1204" "CD5L" "ENSBTAG00000032642" 0.0789930894970894 0.817420153454063
"1205" "CD68" "ENSBTAG00000032642" 0.198393583297729 0.55869135534578
"1206" "CHD4" "ENSBTAG00000032642" 0.417261511087418 0.201665384295581
"1207" "CHI3L1" "ENSBTAG00000032642" 0.611132562160492 0.0457639746499376
"1208" "CITED4" "ENSBTAG00000032642" 0.0485198348760605 0.887345375135935
"1209" "CLDN5" "ENSBTAG00000032642" 0.371584832668304 0.260504388617331
"1210" "COL1A1" "ENSBTAG00000032642" 0.434777826070786 0.18143291937561
"1211" "COQ10B" "ENSBTAG00000032642" -0.693507373332977 0.0179481513414212
"1212" "CXCL3" "ENSBTAG00000032642" 0.217877596616745 0.519845531041982
"1213" "CXXC5" "ENSBTAG00000032642" -0.0677556619048119 0.843092623707384
"1214" "DDIT4" "ENSBTAG00000032642" -0.19327586889267 0.569082251355764
"1215" "DNAJC12" "ENSBTAG00000032642" -0.218756720423698 0.518120327658063
"1216" "DNHD1" "ENSBTAG00000032642" 0.316826701164246 0.342472721251138
"1217" "DPP9" "ENSBTAG00000032642" 0.209731206297874 0.535946728284829
"1218" "DSP" "ENSBTAG00000032642" -0.0120450528338552 0.971961340345858
"1219" "DUSP1" "ENSBTAG00000032642" -0.448262393474579 0.166734726154755
"1220" "ELL2" "ENSBTAG00000032642" -0.585793435573578 0.0582676867857981
"1221" "ENSBTAG00000000170" "ENSBTAG00000032642" 0.40632763504982 0.214949983320952
"1222" "ENSBTAG00000006383" "ENSBTAG00000032642" 0.365056127309799 0.269629621494286
"1223" "ENSBTAG00000010155" "ENSBTAG00000032642" 0.0297292098402977 0.930855495850869
"1224" "ENSBTAG00000027419" "ENSBTAG00000032642" -0.485387176275253 0.130163259639605
"1225" "ENSBTAG00000032057" "ENSBTAG00000032642" 0.20664057135582 0.542108679662082
"1226" "ABCC5_2" "ENSBTAG00000036099" 0.747188568115234 0.00822110965515854
"1227" "ABCG8" "ENSBTAG00000036099" 0.216840416193008 0.521884030870915
"1228" "ADAMTS14" "ENSBTAG00000036099" 0.338862270116806 0.308015652442122
"1229" "ADAMTS4" "ENSBTAG00000036099" -0.509494781494141 0.109408492726571
"1230" "ADRB2" "ENSBTAG00000036099" 0.345071852207184 0.298660609921745
"1231" "AK4" "ENSBTAG00000036099" 0.596045076847076 0.0529594537575759
"1232" "ANXA3" "ENSBTAG00000036099" 0.552769601345062 0.0778005189138025
"1233" "ARG2" "ENSBTAG00000036099" -0.507955074310303 0.110665194609563
"1234" "ARHGEF9" "ENSBTAG00000036099" 0.0840531215071678 0.805911187948609
"1235" "ARMC4" "ENSBTAG00000036099" 0.610164284706116 0.0462042472461515
"1236" "ARNTL" "ENSBTAG00000036099" -0.210277155041695 0.534861266064417
"1237" "ARVCF" "ENSBTAG00000036099" 0.200231522321701 0.554978254957362
"1238" "BCL2L14" "ENSBTAG00000036099" 0.360130548477173 0.27663156287812
"1239" "BCOR" "ENSBTAG00000036099" 0.143034711480141 0.67481280267412
"1240" "BIKBA" "ENSBTAG00000036099" -0.194691047072411 0.566201333422125
"1241" "BTG2" "ENSBTAG00000036099" -0.335482656955719 0.313173236798705
"1242" "C11ORF52" "ENSBTAG00000036099" 0.290313571691513 0.386475084667248
"1243" "C18H16orf87" "ENSBTAG00000036099" 0.247237399220467 0.463588296954408
"1244" "C19orf80" "ENSBTAG00000036099" -0.220257356762886 0.515181095835545
"1245" "C4H7orf57" "ENSBTAG00000036099" -0.366935074329376 0.266985192148781
"1246" "C7orf31" "ENSBTAG00000036099" 0.649808526039124 0.0304512605503242
"1247" "CACNA1H" "ENSBTAG00000036099" 0.502499461174011 0.115193092733607
"1248" "CAPN2" "ENSBTAG00000036099" 0.216909691691399 0.52174776993437
"1249" "CARD10" "ENSBTAG00000036099" -0.144713938236237 0.671179207955474
"1250" "CARNS1" "ENSBTAG00000036099" 0.472060918807983 0.14263957482863
"1251" "CASP16" "ENSBTAG00000036099" 0.473730206489563 0.141037091101079
"1252" "CCRN4L" "ENSBTAG00000036099" 0.0246096458286047 0.942744055697212
"1253" "CD5L" "ENSBTAG00000036099" 0.428378999233246 0.188674331927491
"1254" "CD68" "ENSBTAG00000036099" 0.482995241880417 0.132349494905151
"1255" "CHD4" "ENSBTAG00000036099" -0.0166727732867002 0.961194878030972
"1256" "CHI3L1" "ENSBTAG00000036099" 0.42863392829895 0.18838254302673
"1257" "CITED4" "ENSBTAG00000036099" -0.265225440263748 0.430570078038909
"1258" "CLDN5" "ENSBTAG00000036099" 0.222582712769508 0.510640635485081
"1259" "COL1A1" "ENSBTAG00000036099" 0.509269952774048 0.109591417417609
"1260" "COQ10B" "ENSBTAG00000036099" -0.423351913690567 0.194484136624655
"1261" "CXCL3" "ENSBTAG00000036099" 0.311495095491409 0.351101036455052
"1262" "CXXC5" "ENSBTAG00000036099" -0.407043516635895 0.214064765736726
"1263" "DDIT4" "ENSBTAG00000036099" 0.123882755637169 0.716680062232776
"1264" "DNAJC12" "ENSBTAG00000036099" 0.263860046863556 0.433036106121907
"1265" "DNHD1" "ENSBTAG00000036099" 0.791666924953461 0.00368970718551065
"1266" "DPP9" "ENSBTAG00000036099" -0.172421142458916 0.612183551879192
"1267" "DSP" "ENSBTAG00000036099" 0.353165596723557 0.286704209093548
"1268" "DUSP1" "ENSBTAG00000036099" -0.100087180733681 0.769679046692437
"1269" "ELL2" "ENSBTAG00000036099" -0.325141042470932 0.329242492316853
"1270" "ENSBTAG00000000170" "ENSBTAG00000036099" 0.0757839009165764 0.824736347437108
"1271" "ENSBTAG00000006383" "ENSBTAG00000036099" 0.635679185390472 0.0355466331191643
"1272" "ENSBTAG00000010155" "ENSBTAG00000036099" 0.318575382232666 0.339667267854119
"1273" "ENSBTAG00000027419" "ENSBTAG00000036099" 0.118530109524727 0.728512950015476
"1274" "ENSBTAG00000032057" "ENSBTAG00000036099" -0.00222283834591508 0.994824796582622
"1275" "ENSBTAG00000032642" "ENSBTAG00000036099" 0.74387139081955 0.00867221815128105
"1276" "ABCC5_2" "ENSBTAG00000039196" 0.466398507356644 0.148160510473457
"1277" "ABCG8" "ENSBTAG00000039196" -0.256748646497726 0.44598768027496
"1278" "ADAMTS14" "ENSBTAG00000039196" -0.282687574625015 0.399631176285707
"1279" "ADAMTS4" "ENSBTAG00000039196" 0.0215883683413267 0.949765076483399
"1280" "ADRB2" "ENSBTAG00000039196" 0.728375732898712 0.011021810530742
"1281" "AK4" "ENSBTAG00000039196" 0.529212594032288 0.0941281315127118
"1282" "ANXA3" "ENSBTAG00000039196" 0.939043462276459 1.82668289976373e-05
"1283" "ARG2" "ENSBTAG00000039196" -0.227983489632607 0.500162027651247
"1284" "ARHGEF9" "ENSBTAG00000039196" 0.680345714092255 0.021229672338801
"1285" "ARMC4" "ENSBTAG00000039196" 0.760483682155609 0.0065833502286301
"1286" "ARNTL" "ENSBTAG00000039196" -0.681517004966736 0.0209215613135205
"1287" "ARVCF" "ENSBTAG00000039196" -0.282316774129868 0.400276440812794
"1288" "BCL2L14" "ENSBTAG00000039196" 0.677499234676361 0.021991888683115
"1289" "BCOR" "ENSBTAG00000039196" -0.405678778886795 0.215754188604023
"1290" "BIKBA" "ENSBTAG00000039196" 0.409378081560135 0.21119299691508
"1291" "BTG2" "ENSBTAG00000039196" 0.257834583520889 0.443998304630179
"1292" "C11ORF52" "ENSBTAG00000039196" -0.379726469516754 0.249374245300803
"1293" "C18H16orf87" "ENSBTAG00000039196" 0.665372014045715 0.0254582519228339
"1294" "C19orf80" "ENSBTAG00000039196" -0.560957849025726 0.0726007261882147
"1295" "C4H7orf57" "ENSBTAG00000039196" 0.139541536569595 0.682391431714645
"1296" "C7orf31" "ENSBTAG00000039196" 0.218839660286903 0.517957691162712
"1297" "CACNA1H" "ENSBTAG00000039196" -0.034787867218256 0.919120809170354
"1298" "CAPN2" "ENSBTAG00000039196" 0.645322203636169 0.0320095506648292
"1299" "CARD10" "ENSBTAG00000039196" -0.701375842094421 0.016169530085496
"1300" "CARNS1" "ENSBTAG00000039196" -0.0803425386548042 0.814347595885833
"1301" "CASP16" "ENSBTAG00000039196" 0.433731317520142 0.182605466735453
"1302" "CCRN4L" "ENSBTAG00000039196" 0.481243968009949 0.133964860785888
"1303" "CD5L" "ENSBTAG00000039196" 0.757344245910645 0.00694630210910741
"1304" "CD68" "ENSBTAG00000039196" 0.937566936016083 2.03000915515172e-05
"1305" "CHD4" "ENSBTAG00000039196" -0.51807701587677 0.102573241307959
"1306" "CHI3L1" "ENSBTAG00000039196" -0.0322241596877575 0.925066225518991
"1307" "CITED4" "ENSBTAG00000039196" -0.49136221408844 0.124802934944855
"1308" "CLDN5" "ENSBTAG00000039196" -0.258677423000336 0.44245714531468
"1309" "COL1A1" "ENSBTAG00000039196" 0.00682335719466209 0.984114658151834
"1310" "COQ10B" "ENSBTAG00000039196" 0.148335039615631 0.663365240106326
"1311" "CXCL3" "ENSBTAG00000039196" 0.549702346324921 0.0798105816864116
"1312" "CXXC5" "ENSBTAG00000039196" -0.67343670129776 0.0231131561477556
"1313" "DDIT4" "ENSBTAG00000039196" 0.546296119689941 0.0820829707531487
"1314" "DNAJC12" "ENSBTAG00000039196" 0.418239861726761 0.200501264780153
"1315" "DNHD1" "ENSBTAG00000039196" 0.744310438632965 0.00861149895192415
"1316" "DPP9" "ENSBTAG00000039196" -0.688357830047607 0.0191853570559919
"1317" "DSP" "ENSBTAG00000039196" 0.390079587697983 0.235622384144237
"1318" "DUSP1" "ENSBTAG00000039196" 0.442428022623062 0.173000830188331
"1319" "ELL2" "ENSBTAG00000039196" 0.406495749950409 0.214741907998066
"1320" "ENSBTAG00000000170" "ENSBTAG00000039196" -0.379907011985779 0.249130578424583
"1321" "ENSBTAG00000006383" "ENSBTAG00000039196" 0.196138963103294 0.563259741563365
"1322" "ENSBTAG00000010155" "ENSBTAG00000039196" 0.874434471130371 0.000428909441339886
"1323" "ENSBTAG00000027419" "ENSBTAG00000039196" 0.44828724861145 0.166708335725568
"1324" "ENSBTAG00000032057" "ENSBTAG00000039196" -0.129664719104767 0.703960689154819
"1325" "ENSBTAG00000032642" "ENSBTAG00000039196" 0.281780660152435 0.401210291453413
"1326" "ENSBTAG00000036099" "ENSBTAG00000039196" 0.621357917785645 0.0412898497584147
"1327" "ABCC5_2" "ENSBTAG00000039673" -0.191656678915024 0.572385515374189
"1328" "ABCG8" "ENSBTAG00000039673" -0.391745328903198 0.233451893920097
"1329" "ADAMTS14" "ENSBTAG00000039673" -0.552855312824249 0.0777448399041003
"1330" "ADAMTS4" "ENSBTAG00000039673" 0.496419996023178 0.120377510124254
"1331" "ADRB2" "ENSBTAG00000039673" 0.605045676231384 0.0485802338986689
"1332" "AK4" "ENSBTAG00000039673" -0.343567818403244 0.300912052229207
"1333" "ANXA3" "ENSBTAG00000039673" 0.444360554218292 0.170909546133213
"1334" "ARG2" "ENSBTAG00000039673" 0.353189557790756 0.286669213149497
"1335" "ARHGEF9" "ENSBTAG00000039673" 0.580309092998505 0.0612508530285352
"1336" "ARMC4" "ENSBTAG00000039673" -0.159871697425842 0.638673374451637
"1337" "ARNTL" "ENSBTAG00000039673" -0.438953071832657 0.176800546097688
"1338" "ARVCF" "ENSBTAG00000039673" -0.618161082267761 0.042654520783467
"1339" "BCL2L14" "ENSBTAG00000039673" 0.313882172107697 0.34722407558215
"1340" "BCOR" "ENSBTAG00000039673" -0.729141056537628 0.010896009255982
"1341" "BIKBA" "ENSBTAG00000039673" 0.751752853393555 0.0076287226467735
"1342" "BTG2" "ENSBTAG00000039673" 0.603929698467255 0.0491091849020928
"1343" "C11ORF52" "ENSBTAG00000039673" -0.557869374752045 0.0745337698783113
"1344" "C18H16orf87" "ENSBTAG00000039673" 0.58669239282608 0.0577883239848656
"1345" "C19orf80" "ENSBTAG00000039673" -0.405717313289642 0.215706378699213
"1346" "C4H7orf57" "ENSBTAG00000039673" 0.62958163022995 0.0379189075963677
"1347" "C7orf31" "ENSBTAG00000039673" 0.0635395497083664 0.852761301829962
"1348" "CACNA1H" "ENSBTAG00000039673" -0.693606197834015 0.0179249821492955
"1349" "CAPN2" "ENSBTAG00000039673" 0.749163091182709 0.00796086662844919
"1350" "CARD10" "ENSBTAG00000039673" -0.356374740600586 0.28203824878128
"1351" "CARNS1" "ENSBTAG00000039673" -0.61350280046463 0.0446984598786471
"1352" "CASP16" "ENSBTAG00000039673" 0.0201685354113579 0.95306570233723
"1353" "CCRN4L" "ENSBTAG00000039673" 0.572579681873322 0.065628564735845
"1354" "CD5L" "ENSBTAG00000039673" 0.417606860399246 0.201253999448854
"1355" "CD68" "ENSBTAG00000039673" 0.360525667667389 0.27606616593801
"1356" "CHD4" "ENSBTAG00000039673" -0.77579402923584 0.0050091470656457
"1357" "CHI3L1" "ENSBTAG00000039673" -0.370930314064026 0.261411196637427
"1358" "CITED4" "ENSBTAG00000039673" -0.615290224552155 0.0439063598138465
"1359" "CLDN5" "ENSBTAG00000039673" -0.373552441596985 0.257789126540517
"1360" "COL1A1" "ENSBTAG00000039673" -0.251907527446747 0.454906800066304
"1361" "COQ10B" "ENSBTAG00000039673" 0.503524005413055 0.114333816775886
"1362" "CXCL3" "ENSBTAG00000039673" 0.288313537836075 0.389904239761877
"1363" "CXXC5" "ENSBTAG00000039673" -0.652698934078217 0.0294760060242645
"1364" "DDIT4" "ENSBTAG00000039673" 0.735264003276825 0.00992672885391244
"1365" "DNAJC12" "ENSBTAG00000039673" 0.673844814300537 0.0229987218626784
"1366" "DNHD1" "ENSBTAG00000039673" 0.320305705070496 0.336903225789795
"1367" "DPP9" "ENSBTAG00000039673" -0.737451434135437 0.009596166935669
"1368" "DSP" "ENSBTAG00000039673" 0.152783095836639 0.653807891798213
"1369" "DUSP1" "ENSBTAG00000039673" 0.468022555112839 0.146563568082041
"1370" "ELL2" "ENSBTAG00000039673" 0.464589267969131 0.149952340007571
"1371" "ENSBTAG00000000170" "ENSBTAG00000039673" -0.532358825206757 0.0918276748273179
"1372" "ENSBTAG00000006383" "ENSBTAG00000039673" -0.181955993175507 0.592329999804313
"1373" "ENSBTAG00000010155" "ENSBTAG00000039673" 0.525306820869446 0.0970362081006786
"1374" "ENSBTAG00000027419" "ENSBTAG00000039673" 0.59796929359436 0.0520013954676488
"1375" "ENSBTAG00000032057" "ENSBTAG00000039673" -0.581664621829987 0.0605040999563209
"1376" "ENSBTAG00000032642" "ENSBTAG00000039673" -0.382295876741409 0.245919350333479
"1377" "ENSBTAG00000036099" "ENSBTAG00000039673" -0.104093559086323 0.760687249731887
"1378" "ENSBTAG00000039196" "ENSBTAG00000039673" 0.272314757108688 0.417874534045247
"1379" "ABCC5_2" "ENSBTAG00000039856" 0.247004330158234 0.46402353314031
"1380" "ABCG8" "ENSBTAG00000039856" -0.53062903881073 0.0930878235080224
"1381" "ADAMTS14" "ENSBTAG00000039856" -0.525300800800323 0.0970407352610367
"1382" "ADAMTS4" "ENSBTAG00000039856" 0.145960301160812 0.668486340271793
"1383" "ADRB2" "ENSBTAG00000039856" 0.7466961145401 0.00828697104790921
"1384" "AK4" "ENSBTAG00000039856" 0.356546223163605 0.281790118197678
"1385" "ANXA3" "ENSBTAG00000039856" 0.803017258644104 0.0029183478214696
"1386" "ARG2" "ENSBTAG00000039856" 0.234708085656166 0.48724767775325
"1387" "ARHGEF9" "ENSBTAG00000039856" 0.799081921577454 0.0031706925926076
"1388" "ARMC4" "ENSBTAG00000039856" 0.629596769809723 0.0379128847457171
"1389" "ARNTL" "ENSBTAG00000039856" -0.69308078289032 0.0180484105469729
"1390" "ARVCF" "ENSBTAG00000039856" -0.417803466320038 0.201020024343329
"1391" "BCL2L14" "ENSBTAG00000039856" 0.787116467952728 0.0040378527104219
"1392" "BCOR" "ENSBTAG00000039856" -0.752020120620728 0.0075950315458222
"1393" "BIKBA" "ENSBTAG00000039856" 0.626525104045868 0.0391485448681412
"1394" "BTG2" "ENSBTAG00000039856" 0.643743455410004 0.0325709649510082
"1395" "C11ORF52" "ENSBTAG00000039856" -0.617353737354279 0.0430040352014609
"1396" "C18H16orf87" "ENSBTAG00000039856" 0.74101996421814 0.00907418881643185
"1397" "C19orf80" "ENSBTAG00000039856" -0.734273672103882 0.0100790763687519
"1398" "C4H7orf57" "ENSBTAG00000039856" 0.497690588235855 0.119281835246412
"1399" "C7orf31" "ENSBTAG00000039856" 0.0837977826595306 0.806491143544779
"1400" "CACNA1H" "ENSBTAG00000039856" -0.336872309446335 0.311046887501923
"1401" "CAPN2" "ENSBTAG00000039856" 0.78969794511795 0.00383750152435369
"1402" "CARD10" "ENSBTAG00000039856" -0.871393918991089 0.000475489557454356
"1403" "CARNS1" "ENSBTAG00000039856" -0.388504385948181 0.237685640618862
"1404" "CASP16" "ENSBTAG00000039856" 0.390685230493546 0.234831869826587
"1405" "CCRN4L" "ENSBTAG00000039856" 0.679887592792511 0.0213510563352242
"1406" "CD5L" "ENSBTAG00000039856" 0.773182034492493 0.00525567022053197
"1407" "CD68" "ENSBTAG00000039856" 0.785785019397736 0.00414415986781358
"1408" "CHD4" "ENSBTAG00000039856" -0.736161589622498 0.00979010127298219
"1409" "CHI3L1" "ENSBTAG00000039856" -0.406977772712708 0.214145970713542
"1410" "CITED4" "ENSBTAG00000039856" -0.5951789021492 0.0533946320920702
"1411" "CLDN5" "ENSBTAG00000039856" -0.565187931060791 0.0700081352246678
"1412" "COL1A1" "ENSBTAG00000039856" -0.320905715227127 0.335947543914398
"1413" "COQ10B" "ENSBTAG00000039856" 0.537767708301544 0.0879599519244194
"1414" "CXCL3" "ENSBTAG00000039856" 0.459438353776932 0.155127657474306
"1415" "CXXC5" "ENSBTAG00000039856" -0.671993017196655 0.0235212071449398
"1416" "DDIT4" "ENSBTAG00000039856" 0.6650390625 0.0255585435204804
"1417" "DNAJC12" "ENSBTAG00000039856" 0.581007719039917 0.0608652079028202
"1418" "DNHD1" "ENSBTAG00000039856" 0.503526389598846 0.114331822019462
"1419" "DPP9" "ENSBTAG00000039856" -0.885048747062683 0.000292866454976171
"1420" "DSP" "ENSBTAG00000039856" 0.526406705379486 0.0962114036947377
"1421" "DUSP1" "ENSBTAG00000039856" 0.637426793575287 0.0348862943621211
"1422" "ELL2" "ENSBTAG00000039856" 0.707464635372162 0.0148828526715117
"1423" "ENSBTAG00000000170" "ENSBTAG00000039856" -0.690042674541473 0.0187740647664836
"1424" "ENSBTAG00000006383" "ENSBTAG00000039856" -0.149753913283348 0.660311595439451
"1425" "ENSBTAG00000010155" "ENSBTAG00000039856" 0.835708677768707 0.00135601163757393
"1426" "ENSBTAG00000027419" "ENSBTAG00000039856" 0.750157177448273 0.00783214822047151
"1427" "ENSBTAG00000032057" "ENSBTAG00000039856" -0.28735339641571 0.391555827391431
"1428" "ENSBTAG00000032642" "ENSBTAG00000039856" -0.214105561375618 0.527275310007538
"1429" "ENSBTAG00000036099" "ENSBTAG00000039856" 0.196416676044464 0.562696232153039
"1430" "ENSBTAG00000039196" "ENSBTAG00000039856" 0.821477293968201 0.00192827070388102
"1431" "ENSBTAG00000039673" "ENSBTAG00000039856" 0.471038728952408 0.143626490967967
"1432" "ABCC5_2" "ENSBTAG00000046324" 0.342868864536285 0.301961491326548
"1433" "ABCG8" "ENSBTAG00000046324" -0.566615223884583 0.0691475973540476
"1434" "ADAMTS14" "ENSBTAG00000046324" -0.458454579114914 0.156128570434257
"1435" "ADAMTS4" "ENSBTAG00000046324" 0.0521961599588394 0.87886188269948
"1436" "ADRB2" "ENSBTAG00000046324" 0.792608380317688 0.00362054970056147
"1437" "AK4" "ENSBTAG00000046324" 0.230174273252487 0.495938405905356
"1438" "ANXA3" "ENSBTAG00000046324" 0.567694365978241 0.0685017100422578
"1439" "ARG2" "ENSBTAG00000046324" 0.421711713075638 0.196402735712289
"1440" "ARHGEF9" "ENSBTAG00000046324" 0.749552726745605 0.00791023227755105
"1441" "ARMC4" "ENSBTAG00000046324" 0.62510746717453 0.0397281539829835
"1442" "ARNTL" "ENSBTAG00000046324" -0.577211141586304 0.0629809049232231
"1443" "ARVCF" "ENSBTAG00000046324" -0.512803077697754 0.106739660267377
"1444" "BCL2L14" "ENSBTAG00000046324" 0.727973639965057 0.0110883256036949
"1445" "BCOR" "ENSBTAG00000046324" -0.806275129318237 0.00272099837819395
"1446" "BIKBA" "ENSBTAG00000046324" 0.554480016231537 0.0766944406666128
"1447" "BTG2" "ENSBTAG00000046324" 0.651057302951813 0.0300271713076157
"1448" "C11ORF52" "ENSBTAG00000046324" -0.467889994382858 0.146693509767287
"1449" "C18H16orf87" "ENSBTAG00000046324" 0.77172726392746 0.00539678472334604
"1450" "C19orf80" "ENSBTAG00000046324" -0.756578981876373 0.00703695138787985
"1451" "C4H7orf57" "ENSBTAG00000046324" 0.703579008579254 0.0156950930724888
"1452" "C7orf31" "ENSBTAG00000046324" 0.390859603881836 0.234604555426998
"1453" "CACNA1H" "ENSBTAG00000046324" -0.474193781614304 0.140594090702738
"1454" "CAPN2" "ENSBTAG00000046324" 0.912009477615356 9.15677825503725e-05
"1455" "CARD10" "ENSBTAG00000046324" -0.844216346740723 0.00108136024185979
"1456" "CARNS1" "ENSBTAG00000046324" -0.450251072645187 0.164631346009128
"1457" "CASP16" "ENSBTAG00000046324" 0.41313898563385 0.206615020351707
"1458" "CCRN4L" "ENSBTAG00000046324" 0.61584597826004 0.0436620668560421
"1459" "CD5L" "ENSBTAG00000046324" 0.802562773227692 0.00294670099928718
"1460" "CD68" "ENSBTAG00000046324" 0.500442326068878 0.116930939102033
"1461" "CHD4" "ENSBTAG00000046324" -0.792172431945801 0.00365245315372897
"1462" "CHI3L1" "ENSBTAG00000046324" -0.380386263132095 0.248484426147463
"1463" "CITED4" "ENSBTAG00000046324" -0.807511866092682 0.00264874518712621
"1464" "CLDN5" "ENSBTAG00000046324" -0.7260981798172 0.011402418662454
"1465" "COL1A1" "ENSBTAG00000046324" -0.447815775871277 0.167209370192151
"1466" "COQ10B" "ENSBTAG00000046324" 0.570237159729004 0.0669958895898259
"1467" "CXCL3" "ENSBTAG00000046324" 0.507615208625793 0.110943844582938
"1468" "CXXC5" "ENSBTAG00000046324" -0.812151193618774 0.00239036277610083
"1469" "DDIT4" "ENSBTAG00000046324" 0.690858602523804 0.0185771683233555
"1470" "DNAJC12" "ENSBTAG00000046324" 0.801340818405151 0.0030239478380456
"1471" "DNHD1" "ENSBTAG00000046324" 0.432278484106064 0.184240898208497
"1472" "DPP9" "ENSBTAG00000046324" -0.927351176738739 3.95497828504787e-05
"1473" "DSP" "ENSBTAG00000046324" 0.787286996841431 0.00402438431352259
"1474" "DUSP1" "ENSBTAG00000046324" 0.488974630832672 0.126927638919139
"1475" "ELL2" "ENSBTAG00000046324" 0.645927369594574 0.0317961595679281
"1476" "ENSBTAG00000000170" "ENSBTAG00000046324" -0.851504564285278 0.000881321171618321
"1477" "ENSBTAG00000006383" "ENSBTAG00000046324" -0.171319976449013 0.614491878445747
"1478" "ENSBTAG00000010155" "ENSBTAG00000046324" 0.614850699901581 0.0441002294790387
"1479" "ENSBTAG00000027419" "ENSBTAG00000046324" 0.813726842403412 0.00230703841442592
"1480" "ENSBTAG00000032057" "ENSBTAG00000046324" -0.577509641647339 0.0628127845131137
"1481" "ENSBTAG00000032642" "ENSBTAG00000046324" -0.14080736041069 0.679642076133096
"1482" "ENSBTAG00000036099" "ENSBTAG00000046324" 0.233610421419144 0.489345531964744
"1483" "ENSBTAG00000039196" "ENSBTAG00000046324" 0.629620611667633 0.0379034012912309
"1484" "ENSBTAG00000039673" "ENSBTAG00000046324" 0.523478806018829 0.0984172626876529
"1485" "ENSBTAG00000039856" "ENSBTAG00000046324" 0.850929081439972 0.000896013654386518
"1486" "ABCC5_2" "ENSBTAG00000046664" 0.0730322077870369 0.831019563407252
"1487" "ABCG8" "ENSBTAG00000046664" 0.559908151626587 0.0732539051008887
"1488" "ADAMTS14" "ENSBTAG00000046664" 0.775592386722565 0.00502786855895421
"1489" "ADAMTS4" "ENSBTAG00000046664" -0.330711245536804 0.320533667484794
"1490" "ADRB2" "ENSBTAG00000046664" -0.784122109413147 0.00427982064439414
"1491" "AK4" "ENSBTAG00000046664" -0.0484827533364296 0.887431000003077
"1492" "ANXA3" "ENSBTAG00000046664" -0.632248997688293 0.0368680124697114
"1493" "ARG2" "ENSBTAG00000046664" -0.292397946119308 0.382917485274076
"1494" "ARHGEF9" "ENSBTAG00000046664" -0.881229937076569 0.000337331442236799
"1495" "ARMC4" "ENSBTAG00000046664" -0.406110256910324 0.215219208329668
"1496" "ARNTL" "ENSBTAG00000046664" 0.704064071178436 0.0155919971279843
"1497" "ARVCF" "ENSBTAG00000046664" 0.658071637153625 0.0277219325367348
"1498" "BCL2L14" "ENSBTAG00000046664" -0.768908321857452 0.0056781359686906
"1499" "BCOR" "ENSBTAG00000046664" 0.855990171432495 0.000772928463496747
"1500" "BIKBA" "ENSBTAG00000046664" -0.790029108524323 0.00381234275410369
"1501" "BTG2" "ENSBTAG00000046664" -0.88857513666153 0.000255897852257103
"1502" "C11ORF52" "ENSBTAG00000046664" 0.797092139720917 0.00330427537496014
"1503" "C18H16orf87" "ENSBTAG00000046664" -0.725056648254395 0.0115796072952938
"1504" "C19orf80" "ENSBTAG00000046664" 0.5093754529953 0.109505555880016
"1505" "C4H7orf57" "ENSBTAG00000046664" -0.527440011501312 0.0954407277084983
"1506" "C7orf31" "ENSBTAG00000046664" 0.0403314083814621 0.906278012907789
"1507" "CACNA1H" "ENSBTAG00000046664" 0.499578475952148 0.117665713254115
"1508" "CAPN2" "ENSBTAG00000046664" -0.659486591815948 0.0272725145836463
"1509" "CARD10" "ENSBTAG00000046664" 0.790929853916168 0.00374452993692675
"1510" "CARNS1" "ENSBTAG00000046664" 0.694446742534637 0.0177287827545554
"1511" "CASP16" "ENSBTAG00000046664" -0.130931094288826 0.701183814437806
"1512" "CCRN4L" "ENSBTAG00000046664" -0.884931743144989 0.000294158792146781
"1513" "CD5L" "ENSBTAG00000046664" -0.669538557529449 0.024226637426092
"1514" "CD68" "ENSBTAG00000046664" -0.583658754825592 0.059416812018712
"1515" "CHD4" "ENSBTAG00000046664" 0.831697821617126 0.00150225409080762
"1516" "CHI3L1" "ENSBTAG00000046664" 0.506710886955261 0.111687492457905
"1517" "CITED4" "ENSBTAG00000046664" 0.484535217285156 0.130939298550139
"1518" "CLDN5" "ENSBTAG00000046664" 0.588132858276367 0.0570258136666286
"1519" "COL1A1" "ENSBTAG00000046664" 0.386389046907425 0.240472805139751
"1520" "COQ10B" "ENSBTAG00000046664" -0.805446207523346 0.00277023971676216
"1521" "CXCL3" "ENSBTAG00000046664" -0.533686339855194 0.0908682362267814
"1522" "CXXC5" "ENSBTAG00000046664" 0.517354190349579 0.103137896391195
"1523" "DDIT4" "ENSBTAG00000046664" -0.676844120025635 0.0221700287897371
"1524" "DNAJC12" "ENSBTAG00000046664" -0.642788290977478 0.0329139572885846
"1525" "DNHD1" "ENSBTAG00000046664" -0.293043822050095 0.381818464967946
"1526" "DPP9" "ENSBTAG00000046664" 0.785495221614838 0.00416756970220566
"1527" "DSP" "ENSBTAG00000046664" -0.480350732803345 0.134793569293509
"1528" "DUSP1" "ENSBTAG00000046664" -0.826499998569489 0.00170897767752343
"1529" "ELL2" "ENSBTAG00000046664" -0.802082061767578 0.00297691246908038
"1530" "ENSBTAG00000000170" "ENSBTAG00000046664" 0.704312980175018 0.0155392830046601
"1531" "ENSBTAG00000006383" "ENSBTAG00000046664" 0.00386111484840512 0.991010672261469
"1532" "ENSBTAG00000010155" "ENSBTAG00000046664" -0.742495954036713 0.00886445900306487
"1533" "ENSBTAG00000027419" "ENSBTAG00000046664" -0.758841693401337 0.00677140056609637
"1534" "ENSBTAG00000032057" "ENSBTAG00000046664" 0.334602028131485 0.314524769365393
"1535" "ENSBTAG00000032642" "ENSBTAG00000046664" 0.50240159034729 0.115275393311946
"1536" "ENSBTAG00000036099" "ENSBTAG00000046664" 0.0312192570418119 0.927397619034158
"1537" "ENSBTAG00000039196" "ENSBTAG00000046664" -0.616087019443512 0.043556404947704
"1538" "ENSBTAG00000039673" "ENSBTAG00000046664" -0.49514701962471 0.121481697624468
"1539" "ENSBTAG00000039856" "ENSBTAG00000046664" -0.867167592048645 0.000546474829966392
"1540" "ENSBTAG00000046324" "ENSBTAG00000046664" -0.723839044570923 0.0117892686305732
"1541" "ABCC5_2" "ENSBTAG00000047177" -0.602108478546143 0.0499808803560873
"1542" "ABCG8" "ENSBTAG00000047177" -0.0378630235791206 0.911994231921557
"1543" "ADAMTS14" "ENSBTAG00000047177" -0.663607954978943 0.025992804735768
"1544" "ADAMTS4" "ENSBTAG00000047177" 0.909479260444641 0.000103638260121164
"1545" "ADRB2" "ENSBTAG00000047177" 0.427615821361542 0.189549490559648
"1546" "AK4" "ENSBTAG00000047177" -0.693556904792786 0.0179365361195967
"1547" "ANXA3" "ENSBTAG00000047177" 0.189066901803017 0.577684328812076
"1548" "ARG2" "ENSBTAG00000047177" 0.037649467587471 0.912488958681105
"1549" "ARHGEF9" "ENSBTAG00000047177" 0.438743382692337 0.177031450188581
"1550" "ARMC4" "ENSBTAG00000047177" -0.45555967092514 0.159097176668322
"1551" "ARNTL" "ENSBTAG00000047177" -0.416988343000412 0.201991141988494
"1552" "ARVCF" "ENSBTAG00000047177" -0.598373174667358 0.0518018229332735
"1553" "BCL2L14" "ENSBTAG00000047177" 0.074724480509758 0.827154354408243
"1554" "BCOR" "ENSBTAG00000047177" -0.4119773209095 0.208022694430816
"1555" "BIKBA" "ENSBTAG00000047177" 0.72134530544281 0.0122272287303897
"1556" "BTG2" "ENSBTAG00000047177" 0.480552434921265 0.134606154732678
"1557" "C11ORF52" "ENSBTAG00000047177" -0.76889705657959 0.00567928150768027
"1558" "C18H16orf87" "ENSBTAG00000047177" 0.215489819645882 0.524543576543215
"1559" "C19orf80" "ENSBTAG00000047177" 0.210040509700775 0.535331655429309
"1560" "C4H7orf57" "ENSBTAG00000047177" 0.519482910633087 0.101480769821174
"1561" "C7orf31" "ENSBTAG00000047177" -0.480400830507278 0.134747004828706
"1562" "CACNA1H" "ENSBTAG00000047177" -0.667211949825287 0.0249090410429211
"1563" "CAPN2" "ENSBTAG00000047177" 0.272011995315552 0.418412979713139
"1564" "CARD10" "ENSBTAG00000047177" 0.0187609866261482 0.95633842527471
"1565" "CARNS1" "ENSBTAG00000047177" -0.742242872714996 0.00890016688158202
"1566" "CASP16" "ENSBTAG00000047177" -0.328468084335327 0.32402576540834
"1567" "CCRN4L" "ENSBTAG00000047177" 0.36062029004097 0.275930861893536
"1568" "CD5L" "ENSBTAG00000047177" 0.0318421497941017 0.925952434407165
"1569" "CD68" "ENSBTAG00000047177" 0.218440786004066 0.518740041053473
"1570" "CHD4" "ENSBTAG00000047177" -0.527442514896393 0.0954388655246841
"1571" "CHI3L1" "ENSBTAG00000047177" 0.0743858739733696 0.827927470566893
"1572" "CITED4" "ENSBTAG00000047177" -0.0227574445307255 0.947047904033447
"1573" "CLDN5" "ENSBTAG00000047177" -0.172810241580009 0.611368654883441
"1574" "COL1A1" "ENSBTAG00000047177" -0.108872547745705 0.749996165482343
"1575" "COQ10B" "ENSBTAG00000047177" 0.363567054271698 0.271735777263235
"1576" "CXCL3" "ENSBTAG00000047177" 0.337077260017395 0.31073395001176
"1577" "CXXC5" "ENSBTAG00000047177" -0.23795972764492 0.481056670941865
"1578" "DDIT4" "ENSBTAG00000047177" 0.419130772352219 0.199444697937726
"1579" "DNAJC12" "ENSBTAG00000047177" 0.239726707339287 0.477707248264926
"1580" "DNHD1" "ENSBTAG00000047177" -0.133358836174011 0.695869513289939
"1581" "DPP9" "ENSBTAG00000047177" -0.336231559514999 0.312026344319866
"1582" "DSP" "ENSBTAG00000047177" -0.268800526857376 0.424145002248689
"1583" "DUSP1" "ENSBTAG00000047177" 0.401857286691666 0.220526646291013
"1584" "ELL2" "ENSBTAG00000047177" 0.528035998344421 0.0949980676279583
"1585" "ENSBTAG00000000170" "ENSBTAG00000047177" -0.437417149543762 0.178496130747491
"1586" "ENSBTAG00000006383" "ENSBTAG00000047177" -0.201610997319221 0.552197901138724
"1587" "ENSBTAG00000010155" "ENSBTAG00000047177" 0.417750716209412 0.201082784754192
"1588" "ENSBTAG00000027419" "ENSBTAG00000047177" 0.0994449928402901 0.771122753608034
"1589" "ENSBTAG00000032057" "ENSBTAG00000047177" -0.00762579683214426 0.982246752223617
"1590" "ENSBTAG00000032642" "ENSBTAG00000047177" -0.443549275398254 0.171785568004099
"1591" "ENSBTAG00000036099" "ENSBTAG00000047177" -0.395435601472855 0.228685011065396
"1592" "ENSBTAG00000039196" "ENSBTAG00000047177" 0.0400570966303349 0.90691306410262
"1593" "ENSBTAG00000039673" "ENSBTAG00000047177" 0.603835165500641 0.0491541725781328
"1594" "ENSBTAG00000039856" "ENSBTAG00000047177" 0.175730273127556 0.605265848188971
"1595" "ENSBTAG00000046324" "ENSBTAG00000047177" 0.132826283574104 0.697034223647784
"1596" "ENSBTAG00000046664" "ENSBTAG00000047177" -0.358109503984451 0.279533704239801
"1597" "ABCC5_2" "ENSBTAG00000048030" -0.467160612344742 0.147409773814145
"1598" "ABCG8" "ENSBTAG00000048030" -0.12149503082037 0.721951770060897
"1599" "ADAMTS14" "ENSBTAG00000048030" -0.533701419830322 0.0908573755478841
"1600" "ADAMTS4" "ENSBTAG00000048030" 0.746236741542816 0.00834875459520346
"1601" "ADRB2" "ENSBTAG00000048030" 0.338465243577957 0.308619142306919
"1602" "AK4" "ENSBTAG00000048030" -0.508885025978088 0.109905060647838
"1603" "ANXA3" "ENSBTAG00000048030" 0.274217814207077 0.414497740652829
"1604" "ARG2" "ENSBTAG00000048030" 0.273471117019653 0.415821099774448
"1605" "ARHGEF9" "ENSBTAG00000048030" 0.356093257665634 0.282445810551473
"1606" "ARMC4" "ENSBTAG00000048030" -0.372804701328278 0.258819087553972
"1607" "ARNTL" "ENSBTAG00000048030" -0.338979214429855 0.307838016617639
"1608" "ARVCF" "ENSBTAG00000048030" -0.476282149553299 0.138609298251835
"1609" "BCL2L14" "ENSBTAG00000048030" 0.169116735458374 0.61911985410099
"1610" "BCOR" "ENSBTAG00000048030" -0.412863940000534 0.206947799043006
"1611" "BIKBA" "ENSBTAG00000048030" 0.543603777885437 0.0839092249706332
"1612" "BTG2" "ENSBTAG00000048030" 0.468936026096344 0.145670108485489
"1613" "C11ORF52" "ENSBTAG00000048030" -0.763971209526062 0.00619667675425806
"1614" "C18H16orf87" "ENSBTAG00000048030" 0.174334183335304 0.608180850137429
"1615" "C19orf80" "ENSBTAG00000048030" 0.0219726972281933 0.948871763190029
"1616" "C4H7orf57" "ENSBTAG00000048030" 0.431617826223373 0.184987522508438
"1617" "C7orf31" "ENSBTAG00000048030" -0.648551404476166 0.0308824158902146
"1618" "CACNA1H" "ENSBTAG00000048030" -0.583154439926147 0.0596905221404842
"1619" "CAPN2" "ENSBTAG00000048030" 0.231300801038742 0.493772678504596
"1620" "CARD10" "ENSBTAG00000048030" -0.00388324656523764 0.99095914769314
"1621" "CARNS1" "ENSBTAG00000048030" -0.595501601696014 0.0532322186039327
"1622" "CASP16" "ENSBTAG00000048030" -0.548372447490692 0.0806927461002094
"1623" "CCRN4L" "ENSBTAG00000048030" 0.366643935441971 0.267393978467837
"1624" "CD5L" "ENSBTAG00000048030" 0.00506986537948251 0.988196645453268
"1625" "CD68" "ENSBTAG00000048030" 0.326117336750031 0.327707077893282
"1626" "CHD4" "ENSBTAG00000048030" -0.459349036216736 0.155218365643725
"1627" "CHI3L1" "ENSBTAG00000048030" -0.190564408898354 0.574618040141938
"1628" "CITED4" "ENSBTAG00000048030" -0.136899366974831 0.688141339942819
"1629" "CLDN5" "ENSBTAG00000048030" -0.156793892383575 0.64522984681861
"1630" "COL1A1" "ENSBTAG00000048030" -0.179170340299606 0.598105168675372
"1631" "COQ10B" "ENSBTAG00000048030" 0.339248359203339 0.30742940321987
"1632" "CXCL3" "ENSBTAG00000048030" -0.0125473625957966 0.970792476855311
"1633" "CXXC5" "ENSBTAG00000048030" -0.290108263492584 0.386826397031241
"1634" "DDIT4" "ENSBTAG00000048030" 0.304680615663528 0.362291786667706
"1635" "DNAJC12" "ENSBTAG00000048030" 0.164793357253075 0.628237278394187
"1636" "DNHD1" "ENSBTAG00000048030" 0.0291857570409775 0.93211692909418
"1637" "DPP9" "ENSBTAG00000048030" -0.315899252891541 0.343965570687069
"1638" "DSP" "ENSBTAG00000048030" -0.298715949058533 0.372235367163479
"1639" "DUSP1" "ENSBTAG00000048030" 0.38273087143898 0.245337186600623
"1640" "ELL2" "ENSBTAG00000048030" 0.574351966381073 0.0646066953919857
"1641" "ENSBTAG00000000170" "ENSBTAG00000048030" -0.3450947701931 0.298626374802692
"1642" "ENSBTAG00000006383" "ENSBTAG00000048030" -0.332142353057861 0.318316359068187
"1643" "ENSBTAG00000010155" "ENSBTAG00000048030" 0.402388215065002 0.219859914435833
"1644" "ENSBTAG00000027419" "ENSBTAG00000048030" 0.222335517406464 0.511122487726954
"1645" "ENSBTAG00000032057" "ENSBTAG00000048030" -0.0701825618743896 0.837535813634836
"1646" "ENSBTAG00000032642" "ENSBTAG00000048030" -0.567205250263214 0.0687939497726278
"1647" "ENSBTAG00000036099" "ENSBTAG00000048030" -0.459789991378784 0.154770866021921
"1648" "ENSBTAG00000039196" "ENSBTAG00000048030" 0.113797008991241 0.73902080809728
"1649" "ENSBTAG00000039673" "ENSBTAG00000048030" 0.581454515457153 0.0606194395640083
"1650" "ENSBTAG00000039856" "ENSBTAG00000048030" 0.287192046642303 0.391833715025761
"1651" "ENSBTAG00000046324" "ENSBTAG00000048030" 0.110706128180027 0.745904611379209
"1652" "ENSBTAG00000046664" "ENSBTAG00000048030" -0.375004231929779 0.255796061315548
"1653" "ENSBTAG00000047177" "ENSBTAG00000048030" 0.838368892669678 0.00126508736384001
"1654" "ABCC5_2" "ENSBTAG00000048094" -0.284498453140259 0.396487294846524
"1655" "ABCG8" "ENSBTAG00000048094" -0.0248535145074129 0.942177492900323
"1656" "ADAMTS14" "ENSBTAG00000048094" -0.0157545376569033 0.963330756018191
"1657" "ADAMTS4" "ENSBTAG00000048094" -0.103787906467915 0.761372325941036
"1658" "ADRB2" "ENSBTAG00000048094" -0.387419462203979 0.239112782724417
"1659" "AK4" "ENSBTAG00000048094" 0.0538876913487911 0.874962290435815
"1660" "ANXA3" "ENSBTAG00000048094" -0.194662630558014 0.566259125069191
"1661" "ARG2" "ENSBTAG00000048094" 0.368530988693237 0.264750653080464
"1662" "ARHGEF9" "ENSBTAG00000048094" -0.32965213060379 0.322179944868879
"1663" "ARMC4" "ENSBTAG00000048094" -0.236108526587486 0.484576966216434
"1664" "ARNTL" "ENSBTAG00000048094" 0.347843140363693 0.294536444431118
"1665" "ARVCF" "ENSBTAG00000048094" 0.371651858091354 0.260411628700361
"1666" "BCL2L14" "ENSBTAG00000048094" 0.0178677681833506 0.958415584076229
"1667" "BCOR" "ENSBTAG00000048094" 0.07329211384058 0.830425708553695
"1668" "BIKBA" "ENSBTAG00000048094" -0.206670358777046 0.542049152816385
"1669" "BTG2" "ENSBTAG00000048094" 0.117736056447029 0.730272936870145
"1670" "C11ORF52" "ENSBTAG00000048094" -0.179693013429642 0.597019971720308
"1671" "C18H16orf87" "ENSBTAG00000048094" -0.342971086502075 0.301807886213942
"1672" "C19orf80" "ENSBTAG00000048094" -0.0840226486325264 0.805980396916595
"1673" "C4H7orf57" "ENSBTAG00000048094" -0.153789281845093 0.651652340914886
"1674" "C7orf31" "ENSBTAG00000048094" -0.603358507156372 0.0493814427247976
"1675" "CACNA1H" "ENSBTAG00000048094" 0.257120728492737 0.445305577776247
"1676" "CAPN2" "ENSBTAG00000048094" -0.393695294857025 0.230925893875438
"1677" "CARD10" "ENSBTAG00000048094" 0.139248847961426 0.683027643023498
"1678" "CARNS1" "ENSBTAG00000048094" 0.137575104832649 0.686669370241782
"1679" "CASP16" "ENSBTAG00000048094" -0.214078143239021 0.527329477865168
"1680" "CCRN4L" "ENSBTAG00000048094" -0.0776591673493385 0.820459626016989
"1681" "CD5L" "ENSBTAG00000048094" -0.276363641023636 0.410706145892882
"1682" "CD68" "ENSBTAG00000048094" -0.161372870206833 0.635483881361548
"1683" "CHD4" "ENSBTAG00000048094" 0.228984728455544 0.498229791969364
"1684" "CHI3L1" "ENSBTAG00000048094" -0.314305543899536 0.346538803994187
"1685" "CITED4" "ENSBTAG00000048094" 0.405750453472137 0.215665266450677
"1686" "CLDN5" "ENSBTAG00000048094" 0.0706123560667038 0.836552412129584
"1687" "COL1A1" "ENSBTAG00000048094" -0.0429042354226112 0.900324178302981
"1688" "COQ10B" "ENSBTAG00000048094" 0.0450750477612019 0.895304227120731
"1689" "CXCL3" "ENSBTAG00000048094" -0.635669529438019 0.0355503056902766
"1690" "CXXC5" "ENSBTAG00000048094" 0.485972017049789 0.129632233479797
"1691" "DDIT4" "ENSBTAG00000048094" -0.255087912082672 0.449038096139186
"1692" "DNAJC12" "ENSBTAG00000048094" -0.366821706295013 0.267144329533261
"1693" "DNHD1" "ENSBTAG00000048094" -0.246774762868881 0.464452412710587
"1694" "DPP9" "ENSBTAG00000048094" 0.18884089589119 0.578147646402739
"1695" "DSP" "ENSBTAG00000048094" -0.226177304983139 0.503655920395063
"1696" "DUSP1" "ENSBTAG00000048094" -0.0376577824354172 0.912469695866796
"1697" "ELL2" "ENSBTAG00000048094" 0.171565666794777 0.613976575456164
"1698" "ENSBTAG00000000170" "ENSBTAG00000048094" 0.015782292932272 0.963266192141891
"1699" "ENSBTAG00000006383" "ENSBTAG00000048094" -0.335764199495316 0.312741806889111
"1700" "ENSBTAG00000010155" "ENSBTAG00000048094" -0.234318435192108 0.487991919865469
"1701" "ENSBTAG00000027419" "ENSBTAG00000048094" 0.148509666323662 0.66298916609063
"1702" "ENSBTAG00000032057" "ENSBTAG00000048094" 0.394581943750381 0.229782618068548
"1703" "ENSBTAG00000032642" "ENSBTAG00000048094" -0.60763031244278 0.0473702334295432
"1704" "ENSBTAG00000036099" "ENSBTAG00000048094" -0.482462018728256 0.132840020273853
"1705" "ENSBTAG00000039196" "ENSBTAG00000048094" -0.247960224747658 0.46223967268624
"1706" "ENSBTAG00000039673" "ENSBTAG00000048094" -0.241602420806885 0.474163226527081
"1707" "ENSBTAG00000039856" "ENSBTAG00000048094" 0.0804096832871437 0.814194775388988
"1708" "ENSBTAG00000046324" "ENSBTAG00000048094" -0.177084714174271 0.60244273985463
"1709" "ENSBTAG00000046664" "ENSBTAG00000048094" -0.103427492082119 0.762180340316528
"1710" "ENSBTAG00000047177" "ENSBTAG00000048094" -0.11156053096056 0.744000052504746
"1711" "ENSBTAG00000048030" "ENSBTAG00000048094" 0.176178976893425 0.604330059787165
"1712" "ABCC5_2" "EPCAM" 0.191545829176903 0.57261193014609
"1713" "ABCG8" "EPCAM" -0.528511583805084 0.0946458024174424
"1714" "ADAMTS14" "EPCAM" -0.451504170894623 0.163314433333635
"1715" "ADAMTS4" "EPCAM" -0.0200985502451658 0.95322841140695
"1716" "ADRB2" "EPCAM" 0.674113571643829 0.0229235827177545
"1717" "AK4" "EPCAM" 0.084165595471859 0.805655751684893
"1718" "ANXA3" "EPCAM" 0.414995670318604 0.204376956189369
"1719" "ARG2" "EPCAM" 0.406758815050125 0.21441655229724
"1720" "ARHGEF9" "EPCAM" 0.606985747814178 0.0476700237802274
"1721" "ARMC4" "EPCAM" 0.383031755685806 0.244934970811305
"1722" "ARNTL" "EPCAM" -0.354565501213074 0.284663576139625
"1723" "ARVCF" "EPCAM" -0.509195446968079 0.10965208037109
"1724" "BCL2L14" "EPCAM" 0.525650918483734 0.0967776727927612
"1725" "BCOR" "EPCAM" -0.744767367839813 0.0085486366492098
"1726" "BIKBA" "EPCAM" 0.542354106903076 0.0847659762765804
"1727" "BTG2" "EPCAM" 0.622530698776245 0.0407968909918217
"1728" "C11ORF52" "EPCAM" -0.298561543226242 0.372494600702754
"1729" "C18H16orf87" "EPCAM" 0.710276007652283 0.014314349207319
"1730" "C19orf80" "EPCAM" -0.700047373771667 0.0164605326737681
"1731" "C4H7orf57" "EPCAM" 0.593499481678009 0.0542453501551714
"1732" "C7orf31" "EPCAM" 0.549560487270355 0.0799043739167937
"1733" "CACNA1H" "EPCAM" -0.431178510189056 0.185485018513489
"1734" "CAPN2" "EPCAM" 0.844028949737549 0.00108691659368843
"1735" "CARD10" "EPCAM" -0.695855021476746 0.0174035164465454
"1736" "CARNS1" "EPCAM" -0.414713203907013 0.204716506187183
"1737" "CASP16" "EPCAM" 0.462949246168137 0.151588240893949
"1738" "CCRN4L" "EPCAM" 0.586657345294952 0.057806962384598
"1739" "CD5L" "EPCAM" 0.746815204620361 0.00827100860584906
"1740" "CD68" "EPCAM" 0.26447394490242 0.431926519400269
"1741" "CHD4" "EPCAM" -0.738761305809021 0.0094020972594433
"1742" "CHI3L1" "EPCAM" -0.456119358539581 0.158520530345407
"1743" "CITED4" "EPCAM" -0.754877626895905 0.00724158568502031
"1744" "CLDN5" "EPCAM" -0.581989645957947 0.0603259688653195
"1745" "COL1A1" "EPCAM" -0.359646826982498 0.277324627048446
"1746" "COQ10B" "EPCAM" 0.559672355651855 0.0734011698983896
"1747" "CXCL3" "EPCAM" 0.432961940765381 0.183470437830046
"1748" "CXXC5" "EPCAM" -0.661380231380463 0.0266791329082863
"1749" "DDIT4" "EPCAM" 0.768619418144226 0.00570756762889379
"1750" "DNAJC12" "EPCAM" 0.836511373519897 0.00132807624981313
"1751" "DNHD1" "EPCAM" 0.407272607088089 0.213781942333884
"1752" "DPP9" "EPCAM" -0.838347673416138 0.00126579399826521
"1753" "DSP" "EPCAM" 0.705431222915649 0.0153040400540529
"1754" "DUSP1" "EPCAM" 0.395044654607773 0.229187297579879
"1755" "ELL2" "EPCAM" 0.428935140371323 0.188038131349765
"1756" "ENSBTAG00000000170" "EPCAM" -0.701107859611511 0.0162279322424479
"1757" "ENSBTAG00000006383" "EPCAM" 0.0195872317999601 0.954417228003998
"1758" "ENSBTAG00000010155" "EPCAM" 0.424963593482971 0.192609934070216
"1759" "ENSBTAG00000027419" "EPCAM" 0.812696933746338 0.00236125304444412
"1760" "ENSBTAG00000032057" "EPCAM" -0.70149165391922 0.0161443376518888
"1761" "ENSBTAG00000032642" "EPCAM" -0.167682975530624 0.622138202967904
"1762" "ENSBTAG00000036099" "EPCAM" 0.248811081051826 0.460654481642452
"1763" "ENSBTAG00000039196" "EPCAM" 0.413030803203583 0.206745872595953
"1764" "ENSBTAG00000039673" "EPCAM" 0.65457421541214 0.0288551470899885
"1765" "ENSBTAG00000039856" "EPCAM" 0.621789336204529 0.041108032941283
"1766" "ENSBTAG00000046324" "EPCAM" 0.834026396274567 0.00141598567070433
"1767" "ENSBTAG00000046664" "EPCAM" -0.603419184684753 0.049352471745977
"1768" "ENSBTAG00000047177" "EPCAM" 0.0376262180507183 0.912542820564967
"1769" "ENSBTAG00000048030" "EPCAM" -0.0877959206700325 0.797420306132562
"1770" "ENSBTAG00000048094" "EPCAM" -0.264813482761383 0.431313405389669
"1771" "ABCC5_2" "EPHB3" -0.0647115260362625 0.850071765992968
"1772" "ABCG8" "EPHB3" 0.863777637481689 0.000608977016108181
"1773" "ADAMTS14" "EPHB3" 0.679650127887726 0.0214141691181
"1774" "ADAMTS4" "EPHB3" -0.267235845327377 0.426951327516036
"1775" "ADRB2" "EPHB3" -0.77496737241745 0.00508622564266137
"1776" "AK4" "EPHB3" -0.174710035324097 0.607395574484
"1777" "ANXA3" "EPHB3" -0.416511327028275 0.202560746098997
"1778" "ARG2" "EPHB3" -0.425482481718063 0.192008852337385
"1779" "ARHGEF9" "EPHB3" -0.833081007003784 0.00145054965373692
"1780" "ARMC4" "EPHB3" -0.530067384243011 0.0934994214925902
"1781" "ARNTL" "EPHB3" 0.595198035240173 0.0533849930416204
"1782" "ARVCF" "EPHB3" 0.763656139373779 0.00623090665065984
"1783" "BCL2L14" "EPHB3" -0.616113185882568 0.0435449453713852
"1784" "BCOR" "EPHB3" 0.817637324333191 0.00210960082575973
"1785" "BIKBA" "EPHB3" -0.628816783428192 0.0382240473126374
"1786" "BTG2" "EPHB3" -0.798333048820496 0.00322048810423414
"1787" "C11ORF52" "EPHB3" 0.639187157154083 0.0342298468818161
"1788" "C18H16orf87" "EPHB3" -0.881205677986145 0.000337629337111345
"1789" "C19orf80" "EPHB3" 0.72087562084198 0.0123110148365297
"1790" "C4H7orf57" "EPHB3" -0.639857172966003 0.033982279832161
"1791" "C7orf31" "EPHB3" -0.0903876572847366 0.791552186740103
"1792" "CACNA1H" "EPHB3" 0.593349277973175 0.0543218846938192
"1793" "CAPN2" "EPHB3" -0.769946575164795 0.00557328589396411
"1794" "CARD10" "EPHB3" 0.880207359790802 0.000350062519234751
"1795" "CARNS1" "EPHB3" 0.637116134166718 0.035003046559805
"1796" "CASP16" "EPHB3" -0.163959413766861 0.630001377250919
"1797" "CCRN4L" "EPHB3" -0.71042013168335 0.0142856333542891
"1798" "CD5L" "EPHB3" -0.611469089984894 0.0456116364086356
"1799" "CD68" "EPHB3" -0.407707273960114 0.213245933204367
"1800" "CHD4" "EPHB3" 0.828821361064911 0.00161418687207959
"1801" "CHI3L1" "EPHB3" 0.519716084003448 0.101300316413856
"1802" "CITED4" "EPHB3" 0.671885013580322 0.0235519378773708
"1803" "CLDN5" "EPHB3" 0.91946941614151 6.21432763541208e-05
"1804" "COL1A1" "EPHB3" 0.745648622512817 0.00842834371835632
"1805" "COQ10B" "EPHB3" -0.815944671630859 0.0021934465591511
"1806" "CXCL3" "EPHB3" -0.548841178417206 0.0803810852276468
"1807" "CXXC5" "EPHB3" 0.647047936916351 0.0314036670009106
"1808" "DDIT4" "EPHB3" -0.577386558055878 0.0628820704663924
"1809" "DNAJC12" "EPHB3" -0.573188662528992 0.0652762148998736
"1810" "DNHD1" "EPHB3" -0.137840941548347 0.686090561497167
"1811" "DPP9" "EPHB3" 0.7795450091362 0.00467016877097115
"1812" "DSP" "EPHB3" -0.667161107063293 0.0249241036101711
"1813" "DUSP1" "EPHB3" -0.694659531116486 0.0176793586939876
"1814" "ELL2" "EPHB3" -0.837924003601074 0.00127996496448679
"1815" "ENSBTAG00000000170" "EPHB3" 0.702115535736084 0.0160091097866972
"1816" "ENSBTAG00000006383" "EPHB3" 0.33475649356842 0.314287478362704
"1817" "ENSBTAG00000010155" "EPHB3" -0.551504552364349 0.0786254029139872
"1818" "ENSBTAG00000027419" "EPHB3" -0.64284610748291 0.0328931242261126
"1819" "ENSBTAG00000032057" "EPHB3" 0.608757615089417 0.0468490429246806
"1820" "ENSBTAG00000032642" "EPHB3" 0.321474850177765 0.335042365350431
"1821" "ENSBTAG00000036099" "EPHB3" 0.0494933575391769 0.885097806161482
"1822" "ENSBTAG00000039196" "EPHB3" -0.557851850986481 0.0745448350151843
"1823" "ENSBTAG00000039673" "EPHB3" -0.450476557016373 0.164393896404847
"1824" "ENSBTAG00000039856" "EPHB3" -0.772525548934937 0.00531900941515229
"1825" "ENSBTAG00000046324" "EPHB3" -0.795415639877319 0.00342002848976475
"1826" "ENSBTAG00000046664" "EPHB3" 0.805759012699127 0.00275158063010728
"1827" "ENSBTAG00000047177" "EPHB3" -0.228085160255432 0.499965670253562
"1828" "ENSBTAG00000048030" "EPHB3" -0.241595759987831 0.474175790601279
"1829" "ENSBTAG00000048094" "EPHB3" 0.125150635838509 0.713885277935496
"1830" "EPCAM" "EPHB3" -0.633674025535583 0.0363149771713132
"1831" "ABCC5_2" "EPYC" 0.586314260959625 0.057989631920516
"1832" "ABCG8" "EPYC" -0.381350189447403 0.24718772613197
"1833" "ADAMTS14" "EPYC" -0.163570046424866 0.630825628103826
"1834" "ADAMTS4" "EPYC" -0.328646630048752 0.323747067458912
"1835" "ADRB2" "EPYC" 0.681281328201294 0.0209832990829919
"1836" "AK4" "EPYC" 0.409288078546524 0.211303284374356
"1837" "ANXA3" "EPYC" 0.411910951137543 0.20810329140184
"1838" "ARG2" "EPYC" 0.121071517467499 0.722887959987943
"1839" "ARHGEF9" "EPYC" 0.620764195919037 0.0415409779047493
"1840" "ARMC4" "EPYC" 0.783866822719574 0.00430093387581443
"1841" "ARNTL" "EPYC" -0.537471294403076 0.0881690692344606
"1842" "ARVCF" "EPYC" -0.378542304039001 0.250975826973036
"1843" "BCL2L14" "EPYC" 0.741171002388 0.00905256279888955
"1844" "BCOR" "EPYC" -0.545376896858215 0.08270349428034
"1845" "BIKBA" "EPYC" 0.239942118525505 0.477299640999353
"1846" "BTG2" "EPYC" 0.426293045282364 0.191072160692864
"1847" "C11ORF52" "EPYC" -0.118982911109924 0.727509859318621
"1848" "C18H16orf87" "EPYC" 0.641110241413116 0.0335226434239901
"1849" "C19orf80" "EPYC" -0.443713039159775 0.171608513686689
"1850" "C4H7orf57" "EPYC" 0.241082146763802 0.475145054002911
"1851" "C7orf31" "EPYC" 0.678708434104919 0.0216657575088557
"1852" "CACNA1H" "EPYC" -0.12466999143362 0.714944391513572
"1853" "CAPN2" "EPYC" 0.558748960494995 0.0739797792119596
"1854" "CARD10" "EPYC" -0.673179626464844 0.0231854466762387
"1855" "CARNS1" "EPYC" -0.238101035356522 0.480788427407861
"1856" "CASP16" "EPYC" 0.30649608373642 0.359292680316624
"1857" "CCRN4L" "EPYC" 0.611468434333801 0.0456119328660067
"1858" "CD5L" "EPYC" 0.637390673160553 0.0348998551625266
"1859" "CD68" "EPYC" 0.320489317178726 0.336610620505159
"1860" "CHD4" "EPYC" -0.536315560340881 0.0889875653982961
"1861" "CHI3L1" "EPYC" -0.177398413419724 0.601789581825299
"1862" "CITED4" "EPYC" -0.667042374610901 0.0249593041398004
"1863" "CLDN5" "EPYC" -0.486597657203674 0.129065691351952
"1864" "COL1A1" "EPYC" -0.193388476967812 0.568852801451129
"1865" "COQ10B" "EPYC" 0.443629682064056 0.171698621775603
"1866" "CXCL3" "EPYC" 0.593896150588989 0.0540435863616793
"1867" "CXXC5" "EPYC" -0.624662518501282 0.0399112954923369
"1868" "DDIT4" "EPYC" 0.321475237607956 0.335041749603467
"1869" "DNAJC12" "EPYC" 0.729287028312683 0.0108721337222732
"1870" "DNHD1" "EPYC" 0.45939514040947 0.155171539518846
"1871" "DPP9" "EPYC" -0.515798985958099 0.10435964529381
"1872" "DSP" "EPYC" 0.89469313621521 0.000200293294073894
"1873" "DUSP1" "EPYC" 0.467841029167175 0.146741525833591
"1874" "ELL2" "EPYC" 0.259242743253708 0.441424849812092
"1875" "ENSBTAG00000000170" "EPYC" -0.449875563383102 0.165027251478907
"1876" "ENSBTAG00000006383" "EPYC" 0.363058537244797 0.272457139250003
"1877" "ENSBTAG00000010155" "EPYC" 0.377927094697952 0.251810216365028
"1878" "ENSBTAG00000027419" "EPYC" 0.575074017047882 0.0641934745586585
"1879" "ENSBTAG00000032057" "EPYC" -0.512158632278442 0.107256188078034
"1880" "ENSBTAG00000032642" "EPYC" 0.143190756440163 0.674474880708674
"1881" "ENSBTAG00000036099" "EPYC" 0.514971256256104 0.105013723762341
"1882" "ENSBTAG00000039196" "EPYC" 0.544554948806763 0.083260983465455
"1883" "ENSBTAG00000039673" "EPYC" 0.0650322288274765 0.849336042811472
"1884" "ENSBTAG00000039856" "EPYC" 0.530623316764832 0.0930920107821116
"1885" "ENSBTAG00000046324" "EPYC" 0.709847033023834 0.0144000659025734
"1886" "ENSBTAG00000046664" "EPYC" -0.550295054912567 0.0794194966502237
"1887" "ENSBTAG00000047177" "EPYC" -0.236747041344643 0.483361454906103
"1888" "ENSBTAG00000048030" "EPYC" -0.314141571521759 0.346804126491143
"1889" "ENSBTAG00000048094" "EPYC" -0.389544159173965 0.236322536804626
"1890" "EPCAM" "EPYC" 0.616599440574646 0.0433323694784975
"1891" "EPHB3" "EPYC" -0.596541404724121 0.0527111883352775
"1892" "ABCC5_2" "ETNPPL" 0.282241642475128 0.40040724704902
"1893" "ABCG8" "ETNPPL" -0.52561217546463 0.0968067595039492
"1894" "ADAMTS14" "ETNPPL" -0.275573492050171 0.412100335585223
"1895" "ADAMTS4" "ETNPPL" 0.0150109613314271 0.965060523810208
"1896" "ADRB2" "ETNPPL" 0.5655837059021 0.0697687988103532
"1897" "AK4" "ETNPPL" 0.212546095252037 0.530359924657724
"1898" "ANXA3" "ETNPPL" 0.458989322185516 0.155584014498261
"1899" "ARG2" "ETNPPL" 0.561716437339783 0.0721311297717548
"1900" "ARHGEF9" "ETNPPL" 0.458651006221771 0.155928401157715
"1901" "ARMC4" "ETNPPL" 0.309262752532959 0.354746968978511
"1902" "ARNTL" "ETNPPL" -0.376259803771973 0.254079482601028
"1903" "ARVCF" "ETNPPL" -0.246309727430344 0.465321750899507
"1904" "BCL2L14" "ETNPPL" 0.634375870227814 0.036044737633564
"1905" "BCOR" "ETNPPL" -0.71075439453125 0.0142191932455835
"1906" "BIKBA" "ETNPPL" 0.399091839790344 0.224018670598305
"1907" "BTG2" "ETNPPL" 0.529799461364746 0.0936961845348665
"1908" "C11ORF52" "ETNPPL" -0.452309191226959 0.162471864930876
"1909" "C18H16orf87" "ETNPPL" 0.600645303726196 0.0506888508319681
"1910" "C19orf80" "ETNPPL" -0.789313852787018 0.00386683501648566
"1911" "C4H7orf57" "ETNPPL" 0.58702677488327 0.0576107040588354
"1912" "C7orf31" "ETNPPL" 0.160688787698746 0.636936643861388
"1913" "CACNA1H" "ETNPPL" -0.344929665327072 0.298873058199179
"1914" "CAPN2" "ETNPPL" 0.757652699947357 0.00691000720210866
"1915" "CARD10" "ETNPPL" -0.570242404937744 0.0669928067037291
"1916" "CARNS1" "ETNPPL" -0.270752876996994 0.420655848733128
"1917" "CASP16" "ETNPPL" 0.276543796062469 0.410388591357506
"1918" "CCRN4L" "ETNPPL" 0.460374414920807 0.154179008603466
"1919" "CD5L" "ETNPPL" 0.500127971172333 0.117197980457166
"1920" "CD68" "ETNPPL" 0.412417739629745 0.207488337054226
"1921" "CHD4" "ETNPPL" -0.673745214939117 0.0230266121914429
"1922" "CHI3L1" "ETNPPL" -0.359313398599625 0.277802919779903
"1923" "CITED4" "ETNPPL" -0.677647590637207 0.0219516892064258
"1924" "CLDN5" "ETNPPL" -0.599627315998077 0.0511854503426812
"1925" "COL1A1" "ETNPPL" -0.3327257335186 0.317414863566035
"1926" "COQ10B" "ETNPPL" 0.40067845582962 0.222011253568783
"1927" "CXCL3" "ETNPPL" 0.108650185167789 0.750492753292408
"1928" "CXXC5" "ETNPPL" -0.702978074550629 0.0158234946628615
"1929" "DDIT4" "ETNPPL" 0.499830096960068 0.117451383530211
"1930" "DNAJC12" "ETNPPL" 0.625201225280762 0.0396896375814426
"1931" "DNHD1" "ETNPPL" 0.402091175317764 0.220232786000622
"1932" "DPP9" "ETNPPL" -0.80453884601593 0.00282489701394018
"1933" "DSP" "ETNPPL" 0.56863808631897 0.0679402148386328
"1934" "DUSP1" "ETNPPL" 0.364088833332062 0.270996719655157
"1935" "ELL2" "ETNPPL" 0.549483954906464 0.0799550048944295
"1936" "ENSBTAG00000000170" "ETNPPL" -0.716525077819824 0.013106953863508
"1937" "ENSBTAG00000006383" "ETNPPL" -0.433592289686203 0.182761584668774
"1938" "ENSBTAG00000010155" "ETNPPL" 0.450160026550293 0.164727283437394
"1939" "ENSBTAG00000027419" "ETNPPL" 0.808274447917938 0.00260491080740399
"1940" "ENSBTAG00000032057" "ETNPPL" -0.438131064176559 0.177706773500596
"1941" "ENSBTAG00000032642" "ETNPPL" -0.324563682079315 0.330152302607837
"1942" "ENSBTAG00000036099" "ETNPPL" 0.0461466610431671 0.892827406800203
"1943" "ENSBTAG00000039196" "ETNPPL" 0.435858011245728 0.18022745969579
"1944" "ENSBTAG00000039673" "ETNPPL" 0.604457795619965 0.0488583868703376
"1945" "ENSBTAG00000039856" "ETNPPL" 0.755204319953918 0.00720195837359849
"1946" "ENSBTAG00000046324" "ETNPPL" 0.83619898557663 0.0013388961453642
"1947" "ENSBTAG00000046664" "ETNPPL" -0.538863658905029 0.0871896157111811
"1948" "ENSBTAG00000047177" "ETNPPL" 0.182985365390778 0.590201260940358
"1949" "ENSBTAG00000048030" "ETNPPL" 0.317556589841843 0.341300266961196
"1950" "ENSBTAG00000048094" "ETNPPL" 0.160643726587296 0.637032378939028
"1951" "EPCAM" "ETNPPL" 0.670585334300995 0.0239239778908074
"1952" "EPHB3" "ETNPPL" -0.581315934658051 0.0606955962291786
"1953" "EPYC" "ETNPPL" 0.322600662708282 0.333255627513801
"1954" "ABCC5_2" "FASN" 0.302287071943283 0.366265458378191
"1955" "ABCG8" "FASN" -0.480938196182251 0.134248179120575
"1956" "ADAMTS14" "FASN" -0.0777182430028915 0.820324969124792
"1957" "ADAMTS4" "FASN" -0.0919765904545784 0.787959356207949
"1958" "ADRB2" "FASN" 0.587106108665466 0.0575686174711909
"1959" "AK4" "FASN" 0.1250259578228 0.714159966034497
"1960" "ANXA3" "FASN" 0.189260125160217 0.577288330191623
"1961" "ARG2" "FASN" 0.175191804766655 0.6063895476659
"1962" "ARHGEF9" "FASN" 0.357298493385315 0.280703041145124
"1963" "ARMC4" "FASN" 0.0186561178416014 0.956582282800107
"1964" "ARNTL" "FASN" -0.455076932907104 0.159595586121541
"1965" "ARVCF" "FASN" -0.367000758647919 0.26689301401786
"1966" "BCL2L14" "FASN" 0.615839898586273 0.0436647342072529
"1967" "BCOR" "FASN" -0.5318363904953 0.0922070772238468
"1968" "BIKBA" "FASN" 0.243557199835777 0.470482500756628
"1969" "BTG2" "FASN" 0.400182843208313 0.222637172392747
"1970" "C11ORF52" "FASN" -0.313933581113815 0.347140826974299
"1971" "C18H16orf87" "FASN" 0.638173401355743 0.034606816685069
"1972" "C19orf80" "FASN" -0.296626657247543 0.375750880416703
"1973" "C4H7orf57" "FASN" -0.000454295717645437 0.99894230467029
"1974" "C7orf31" "FASN" 0.307400524616241 0.357803366160555
"1975" "CACNA1H" "FASN" -0.130242511630058 0.702693315988261
"1976" "CAPN2" "FASN" 0.311802327632904 0.350600788268013
"1977" "CARD10" "FASN" -0.094957672059536 0.781228701112385
"1978" "CARNS1" "FASN" -0.280481606721878 0.403477546314644
"1979" "CASP16" "FASN" -0.210309416055679 0.534797152835098
"1980" "CCRN4L" "FASN" 0.653179109096527 0.0293161456169786
"1981" "CD5L" "FASN" -0.0543628185987473 0.873867395547433
"1982" "CD68" "FASN" 0.123399421572685 0.717746297618714
"1983" "CHD4" "FASN" -0.627422392368317 0.0387847351992892
"1984" "CHI3L1" "FASN" 0.0391182079911232 0.909087026298612
"1985" "CITED4" "FASN" -0.495218366384506 0.121419639871966
"1986" "CLDN5" "FASN" -0.385402947664261 0.241778514885266
"1987" "COL1A1" "FASN" -0.0124997859820724 0.970903184383854
"1988" "COQ10B" "FASN" 0.389021754264832 0.237006821633211
"1989" "CXCL3" "FASN" 0.270286917686462 0.421487329578875
"1990" "CXXC5" "FASN" -0.576599359512329 0.0633264225631387
"1991" "DDIT4" "FASN" -0.00214702263474464 0.995001308488456
"1992" "DNAJC12" "FASN" 0.577649474143982 0.062734133041185
"1993" "DNHD1" "FASN" 0.348541229963303 0.293502533840058
"1994" "DPP9" "FASN" -0.248127058148384 0.461928656152793
"1995" "DSP" "FASN" 0.517268538475037 0.103204939657924
"1996" "DUSP1" "FASN" 0.598917901515961 0.0515334851064266
"1997" "ELL2" "FASN" 0.139914602041245 0.681580775759674
"1998" "ENSBTAG00000000170" "FASN" -0.112239994108677 0.742486371327889
"1999" "ENSBTAG00000006383" "FASN" 0.0924879834055901 0.786803800593923
"2000" "ENSBTAG00000010155" "FASN" 0.142936274409294 0.675026000047736
"2001" "ENSBTAG00000027419" "FASN" 0.460395246744156 0.154157937879749
"2002" "ENSBTAG00000032057" "FASN" -0.470225274562836 0.144414935663505
"2003" "ENSBTAG00000032642" "FASN" -0.213611081242561 0.528252573661125
"2004" "ENSBTAG00000036099" "FASN" 0.180194571614265 0.595979307474992
"2005" "ENSBTAG00000039196" "FASN" 0.17387667298317 0.609137237716773
"2006" "ENSBTAG00000039673" "FASN" 0.42237201333046 0.195628997237851
"2007" "ENSBTAG00000039856" "FASN" 0.189086869359016 0.577643401745546
"2008" "ENSBTAG00000046324" "FASN" 0.293345153331757 0.381306265097215
"2009" "ENSBTAG00000046664" "FASN" -0.299163728952408 0.371484104576429
"2010" "ENSBTAG00000047177" "FASN" 0.22109779715538 0.513538077606019
"2011" "ENSBTAG00000048030" "FASN" 0.241584196686745 0.474197602415898
"2012" "ENSBTAG00000048094" "FASN" -0.236699968576431 0.483451018713876
"2013" "EPCAM" "FASN" 0.315977036952972 0.343840236185653
"2014" "EPHB3" "FASN" -0.374454021453857 0.256550370785715
"2015" "EPYC" "FASN" 0.406350404024124 0.214921795248703
"2016" "ETNPPL" "FASN" 0.345845103263855 0.297506708260408
"2017" "ABCC5_2" "FBXO39" -0.213852882385254 0.527774596313992
"2018" "ABCG8" "FBXO39" -0.378271639347076 0.251342725727935
"2019" "ADAMTS14" "FBXO39" -0.665832817554474 0.025319908465111
"2020" "ADAMTS4" "FBXO39" 0.453401505947113 0.161332912040226
"2021" "ADRB2" "FBXO39" 0.622458636760712 0.0408270627588416
"2022" "AK4" "FBXO39" -0.311194360256195 0.351591065684986
"2023" "ANXA3" "FBXO39" 0.457942306995392 0.156651353917692
"2024" "ARG2" "FBXO39" 0.401389122009277 0.221115546588828
"2025" "ARHGEF9" "FBXO39" 0.660992801189423 0.0267997870949723
"2026" "ARMC4" "FBXO39" -0.00850697606801987 0.980195650033347
"2027" "ARNTL" "FBXO39" -0.458124369382858 0.156465431235005
"2028" "ARVCF" "FBXO39" -0.589193999767303 0.056468502198286
"2029" "BCL2L14" "FBXO39" 0.408137947320938 0.212715634620794
"2030" "BCOR" "FBXO39" -0.809535324573517 0.0025336208781721
"2031" "BIKBA" "FBXO39" 0.826351583003998 0.00171517646687236
"2032" "BTG2" "FBXO39" 0.726543188095093 0.0113273147682906
"2033" "C11ORF52" "FBXO39" -0.597270965576172 0.0523477061454156
"2034" "C18H16orf87" "FBXO39" 0.56694769859314 0.06894816997066
"2035" "C19orf80" "FBXO39" -0.451328128576279 0.163499046011445
"2036" "C4H7orf57" "FBXO39" 0.756741404533386 0.00701763962501722
"2037" "C7orf31" "FBXO39" 0.119310110807419 0.726785253006339
"2038" "CACNA1H" "FBXO39" -0.692831933498383 0.0181070809722801
"2039" "CAPN2" "FBXO39" 0.801537692546844 0.00301140180614046
"2040" "CARD10" "FBXO39" -0.538891732692719 0.0871699416562333
"2041" "CARNS1" "FBXO39" -0.672310531139374 0.0234310282761854
"2042" "CASP16" "FBXO39" 0.243402734398842 0.470772876713267
"2043" "CCRN4L" "FBXO39" 0.61581164598465 0.0436771310229993
"2044" "CD5L" "FBXO39" 0.603303790092468 0.0494075778439478
"2045" "CD68" "FBXO39" 0.354392051696777 0.284915973434063
"2046" "CHD4" "FBXO39" -0.793473899364471 0.00355782182750453
"2047" "CHI3L1" "FBXO39" -0.449751406908035 0.165158280860312
"2048" "CITED4" "FBXO39" -0.569627344608307 0.0673549624546581
"2049" "CLDN5" "FBXO39" -0.445831030607224 0.169328729581
"2050" "COL1A1" "FBXO39" -0.302574217319489 0.365787576162481
"2051" "COQ10B" "FBXO39" 0.60952228307724 0.0464977672786002
"2052" "CXCL3" "FBXO39" 0.384960561990738 0.242365612589325
"2053" "CXXC5" "FBXO39" -0.571274220943451 0.0663882124688182
"2054" "DDIT4" "FBXO39" 0.852790832519531 0.000849138214667589
"2055" "DNAJC12" "FBXO39" 0.742648720741272 0.008842955367379
"2056" "DNHD1" "FBXO39" 0.246206596493721 0.465514644687706
"2057" "DPP9" "FBXO39" -0.852142810821533 0.000865239274664198
"2058" "DSP" "FBXO39" 0.294966757297516 0.378555836029399
"2059" "DUSP1" "FBXO39" 0.494379252195358 0.122150792536474
"2060" "ELL2" "FBXO39" 0.571711361408234 0.0661331832451042
"2061" "ENSBTAG00000000170" "FBXO39" -0.746215164661407 0.00835166482630312
"2062" "ENSBTAG00000006383" "FBXO39" -0.154542982578278 0.650039253843924
"2063" "ENSBTAG00000010155" "FBXO39" 0.578598976135254 0.0622018306739276
"2064" "ENSBTAG00000027419" "FBXO39" 0.722851634025574 0.0119612997594178
"2065" "ENSBTAG00000032057" "FBXO39" -0.497892260551453 0.11910851772812
"2066" "ENSBTAG00000032642" "FBXO39" -0.451416462659836 0.163406395391734
"2067" "ENSBTAG00000036099" "FBXO39" -0.115744329988956 0.734692643273994
"2068" "ENSBTAG00000039196" "FBXO39" 0.306908339262009 0.358613435918089
"2069" "ENSBTAG00000039673" "FBXO39" 0.894209086894989 0.000204322265764834
"2070" "ENSBTAG00000039856" "FBXO39" 0.624856173992157 0.0398315147398649
"2071" "ENSBTAG00000046324" "FBXO39" 0.700285851955414 0.0164080191794613
"2072" "ENSBTAG00000046664" "FBXO39" -0.666989922523499 0.0249748657758284
"2073" "ENSBTAG00000047177" "FBXO39" 0.522443175315857 0.0992053539074229
"2074" "ENSBTAG00000048030" "FBXO39" 0.413068741559982 0.206699978572614
"2075" "ENSBTAG00000048094" "FBXO39" -0.104571923613548 0.759615374457608
"2076" "EPCAM" "FBXO39" 0.807463526725769 0.0026515421806157
"2077" "EPHB3" "FBXO39" -0.527618169784546 0.0953082618237691
"2078" "EPYC" "FBXO39" 0.227174326777458 0.501725968489092
"2079" "ETNPPL" "FBXO39" 0.68623161315918 0.0197135285336412
"2080" "FASN" "FBXO39" 0.220141261816025 0.515408231708404
"2081" "ABCC5_2" "FCER1G" 0.291480153799057 0.384481931882801
"2082" "ABCG8" "FCER1G" -0.0528986975550652 0.877241981251071
"2083" "ADAMTS14" "FCER1G" -0.370151877403259 0.26249201661752
"2084" "ADAMTS4" "FCER1G" 0.252134919166565 0.454486024928257
"2085" "ADRB2" "FCER1G" 0.720023453235626 0.0124640902535529
"2086" "AK4" "FCER1G" 0.25752067565918 0.444572937981592
"2087" "ANXA3" "FCER1G" 0.948811113834381 8.4443461445538e-06
"2088" "ARG2" "FCER1G" -0.327595710754395 0.325389326453815
"2089" "ARHGEF9" "FCER1G" 0.75082528591156 0.00774649772908331
"2090" "ARMC4" "FCER1G" 0.593148231506348 0.0544244409558374
"2091" "ARNTL" "FCER1G" -0.7911137342453 0.00373079698374301
"2092" "ARVCF" "FCER1G" -0.340961635112762 0.304835241520993
"2093" "BCL2L14" "FCER1G" 0.610427856445312 0.0460841141331001
"2094" "BCOR" "FCER1G" -0.429882973432541 0.186956849702913
"2095" "BIKBA" "FCER1G" 0.58808159828186 0.0570528298863753
"2096" "BTG2" "FCER1G" 0.283805161714554 0.397689471779671
"2097" "C11ORF52" "FCER1G" -0.451590448617935 0.163224002401564
"2098" "C18H16orf87" "FCER1G" 0.551515221595764 0.0786184216966825
"2099" "C19orf80" "FCER1G" -0.289043992757797 0.388650082524635
"2100" "C4H7orf57" "FCER1G" 0.244313180446625 0.469062523533695
"2101" "C7orf31" "FCER1G" 0.152945131063461 0.653460603069799
"2102" "CACNA1H" "FCER1G" -0.196576863527298 0.562371296269836
"2103" "CAPN2" "FCER1G" 0.628819465637207 0.0382229742565843
"2104" "CARD10" "FCER1G" -0.6127889752388 0.045017530757393
"2105" "CARNS1" "FCER1G" -0.252868443727493 0.453129909858319
"2106" "CASP16" "FCER1G" 0.375731199979782 0.254801369044479
"2107" "CCRN4L" "FCER1G" 0.508686006069183 0.110067452383001
"2108" "CD5L" "FCER1G" 0.734010636806488 0.0101198243210781
"2109" "CD68" "FCER1G" 0.951483845710754 6.65974534386216e-06
"2110" "CHD4" "FCER1G" -0.529817879199982 0.0936826497392342
"2111" "CHI3L1" "FCER1G" 0.049990326166153 0.883950748122924
"2112" "CITED4" "FCER1G" -0.403028875589371 0.219056965150901
"2113" "CLDN5" "FCER1G" -0.116029478609562 0.734059442657761
"2114" "COL1A1" "FCER1G" 0.120656974613667 0.72380465067027
"2115" "COQ10B" "FCER1G" 0.162569373846054 0.632945680258878
"2116" "CXCL3" "FCER1G" 0.665165781974792 0.0255203402291979
"2117" "CXXC5" "FCER1G" -0.631479322910309 0.0371691410377673
"2118" "DDIT4" "FCER1G" 0.611855983734131 0.0454369312528091
"2119" "DNAJC12" "FCER1G" 0.458315283060074 0.156270617098937
"2120" "DNHD1" "FCER1G" 0.658711373806 0.0275180976195437
"2121" "DPP9" "FCER1G" -0.675570487976074 0.0225192888798056
"2122" "DSP" "FCER1G" 0.221322819590569 0.513098551010206
"2123" "DUSP1" "FCER1G" 0.484800010919571 0.130697786977781
"2124" "ELL2" "FCER1G" 0.384230077266693 0.243336851259284
"2125" "ENSBTAG00000000170" "FCER1G" -0.407495558261871 0.213506910714311
"2126" "ENSBTAG00000006383" "FCER1G" 0.283811181783676 0.397679025136368
"2127" "ENSBTAG00000010155" "FCER1G" 0.960994243621826 2.52964872093919e-06
"2128" "ENSBTAG00000027419" "FCER1G" 0.355579286813736 0.283190838953824
"2129" "ENSBTAG00000032057" "FCER1G" -0.0306322872638702 0.928759638415025
"2130" "ENSBTAG00000032642" "FCER1G" 0.238826259970665 0.479412792479366
"2131" "ENSBTAG00000036099" "FCER1G" 0.512979388237 0.10659862812302
"2132" "ENSBTAG00000039196" "FCER1G" 0.921141803264618 5.66830082973091e-05
"2133" "ENSBTAG00000039673" "FCER1G" 0.357767045497894 0.280027137948672
"2134" "ENSBTAG00000039856" "FCER1G" 0.761116027832031 0.00651196188242964
"2135" "ENSBTAG00000046324" "FCER1G" 0.569321572780609 0.0675354950604352
"2136" "ENSBTAG00000046664" "FCER1G" -0.629719018936157 0.0378642758005543
"2137" "ENSBTAG00000047177" "FCER1G" 0.282193332910538 0.400491366448319
"2138" "ENSBTAG00000048030" "FCER1G" 0.261471956968307 0.437365298082886
"2139" "ENSBTAG00000048094" "FCER1G" -0.333981364965439 0.315479211604894
"2140" "EPCAM" "FCER1G" 0.350093603134155 0.291210560033317
"2141" "EPHB3" "FCER1G" -0.442803293466568 0.172593510129698
"2142" "EPYC" "FCER1G" 0.465969562530518 0.148584108228093
"2143" "ETNPPL" "FCER1G" 0.340750187635422 0.305154757960632
"2144" "FASN" "FCER1G" 0.0903594493865967 0.791616002380612
"2145" "FBXO39" "FCER1G" 0.414563626050949 0.204896448451466
"2146" "ABCC5_2" "FCGR1A" 0.577449977397919 0.0628463641269636
"2147" "ABCG8" "FCGR1A" -0.405940532684326 0.215429552041279
"2148" "ADAMTS14" "FCGR1A" -0.145089149475098 0.670368166987581
"2149" "ADAMTS4" "FCGR1A" -0.100734680891037 0.768224061394905
"2150" "ADRB2" "FCGR1A" 0.621322214603424 0.0413049214194816
"2151" "AK4" "FCGR1A" 0.651657819747925 0.0298247192405845
"2152" "ANXA3" "FCGR1A" 0.855513691902161 0.000783938085391345
"2153" "ARG2" "FCGR1A" -0.0757550597190857 0.82480215619186
"2154" "ARHGEF9" "FCGR1A" 0.655424833297729 0.0285765872617805
"2155" "ARMC4" "FCGR1A" 0.804980099201202 0.00279821779984024
"2156" "ARNTL" "FCGR1A" -0.686223447322845 0.0197155767756088
"2157" "ARVCF" "FCGR1A" -0.213007584214211 0.529446318547505
"2158" "BCL2L14" "FCGR1A" 0.693554639816284 0.0179370671434982
"2159" "BCOR" "FCGR1A" -0.450054466724396 0.164838557547975
"2160" "BIKBA" "FCGR1A" 0.321876615285873 0.334404157411888
"2161" "BTG2" "FCGR1A" 0.246571362018585 0.464832559269333
"2162" "C11ORF52" "FCGR1A" -0.273152947425842 0.416385608366897
"2163" "C18H16orf87" "FCGR1A" 0.677841603755951 0.0218991970552764
"2164" "C19orf80" "FCGR1A" -0.64702957868576 0.0314100696662574
"2165" "C4H7orf57" "FCGR1A" 0.135740533471107 0.690667903644455
"2166" "C7orf31" "FCGR1A" 0.239414691925049 0.478297930071678
"2167" "CACNA1H" "FCGR1A" -0.0551763288676739 0.871993184442242
"2168" "CAPN2" "FCGR1A" 0.638041496276855 0.0346560785305705
"2169" "CARD10" "FCGR1A" -0.75346040725708 0.00741534204049543
"2170" "CARNS1" "FCGR1A" -0.0323068983852863 0.924874293490503
"2171" "CASP16" "FCGR1A" 0.385662168264389 0.241434880827383
"2172" "CCRN4L" "FCGR1A" 0.482499569654465 0.132805438511841
"2173" "CD5L" "FCGR1A" 0.648863255977631 0.0307750628763312
"2174" "CD68" "FCGR1A" 0.882452011108398 0.000322580900576908
"2175" "CHD4" "FCGR1A" -0.48053452372551 0.134622790503061
"2176" "CHI3L1" "FCGR1A" -0.183437615633011 0.589266925489031
"2177" "CITED4" "FCGR1A" -0.577651858329773 0.0627327925886239
"2178" "CLDN5" "FCGR1A" -0.351391315460205 0.289302184479437
"2179" "COL1A1" "FCGR1A" -0.128420799970627 0.706691485404373
"2180" "COQ10B" "FCGR1A" 0.211793035268784 0.531852162383085
"2181" "CXCL3" "FCGR1A" 0.439708292484283 0.175970443580177
"2182" "CXXC5" "FCGR1A" -0.687676668167114 0.0193534497724144
"2183" "DDIT4" "FCGR1A" 0.385321050882339 0.24188713950239
"2184" "DNAJC12" "FCGR1A" 0.377962201833725 0.251762558974567
"2185" "DNHD1" "FCGR1A" 0.670424163341522 0.0239704024638296
"2186" "DPP9" "FCGR1A" -0.635565638542175 0.035589836588426
"2187" "DSP" "FCGR1A" 0.452147752046585 0.162640617891523
"2188" "DUSP1" "FCGR1A" 0.487614989280701 0.128147828781784
"2189" "ELL2" "FCGR1A" 0.373105496168137 0.258404482263021
"2190" "ENSBTAG00000000170" "FCGR1A" -0.278287291526794 0.407321579414906
"2191" "ENSBTAG00000006383" "FCGR1A" 0.0169327668845654 0.960590156435556
"2192" "ENSBTAG00000010155" "FCGR1A" 0.788798570632935 0.00390644779828042
"2193" "ENSBTAG00000027419" "FCGR1A" 0.445329219102859 0.169867180383599
"2194" "ENSBTAG00000032057" "FCGR1A" -0.224974393844604 0.505988692115602
"2195" "ENSBTAG00000032642" "FCGR1A" 0.230889841914177 0.494562256987515
"2196" "ENSBTAG00000036099" "FCGR1A" 0.493376702070236 0.123028044819744
"2197" "ENSBTAG00000039196" "FCGR1A" 0.933182895183563 2.73736720368678e-05
"2198" "ENSBTAG00000039673" "FCGR1A" 0.233429953455925 0.489690824031499
"2199" "ENSBTAG00000039856" "FCGR1A" 0.825141131877899 0.00176636268623431
"2200" "ENSBTAG00000046324" "FCGR1A" 0.623874425888062 0.0402371124418548
"2201" "ENSBTAG00000046664" "FCGR1A" -0.577068865299225 0.0630611444853941
"2202" "ENSBTAG00000047177" "FCGR1A" -0.0944115445017815 0.782460748207479
"2203" "ENSBTAG00000048030" "FCGR1A" 0.109565556049347 0.748449062335214
"2204" "ENSBTAG00000048094" "FCGR1A" -0.166221216320992 0.625220880974473
"2205" "EPCAM" "FCGR1A" 0.353485286235809 0.286237486840263
"2206" "EPHB3" "FCGR1A" -0.601559817790985 0.0502455544954055
"2207" "EPYC" "FCGR1A" 0.541881084442139 0.0850917784070355
"2208" "ETNPPL" "FCGR1A" 0.489249110221863 0.126682214497878
"2209" "FASN" "FCGR1A" 0.212542340159416 0.530367361282451
"2210" "FBXO39" "FCGR1A" 0.228962078690529 0.498273466394911
"2211" "FCER1G" "FCGR1A" 0.813442409038544 0.0023219173302933
"2212" "ABCC5_2" "FDFT1" 0.162473544478416 0.633148837356954
"2213" "ABCG8" "FDFT1" -0.596129357814789 0.052917239775272
"2214" "ADAMTS14" "FDFT1" -0.380741745233536 0.248005768248296
"2215" "ADAMTS4" "FDFT1" 0.157803580164909 0.643076440576274
"2216" "ADRB2" "FDFT1" 0.773137867450714 0.0052599140421985
"2217" "AK4" "FDFT1" 0.0405989028513432 0.905658791638606
"2218" "ANXA3" "FDFT1" 0.326771259307861 0.326680794710142
"2219" "ARG2" "FDFT1" 0.106320686638355 0.755700148126917
"2220" "ARHGEF9" "FDFT1" 0.681820631027222 0.0208422144156537
"2221" "ARMC4" "FDFT1" 0.128479108214378 0.706563410740406
"2222" "ARNTL" "FDFT1" -0.71307772397995 0.0137635301186636
"2223" "ARVCF" "FDFT1" -0.608893871307373 0.0467863157334723
"2224" "BCL2L14" "FDFT1" 0.683095991611481 0.0205112631463629
"2225" "BCOR" "FDFT1" -0.74760490655899 0.00816572678047534
"2226" "BIKBA" "FDFT1" 0.597628831863403 0.0521700386283508
"2227" "BTG2" "FDFT1" 0.623022437095642 0.0405914168974935
"2228" "C11ORF52" "FDFT1" -0.498287975788116 0.11876890986441
"2229" "C18H16orf87" "FDFT1" 0.822419881820679 0.00188559973117153
"2230" "C19orf80" "FDFT1" -0.321592688560486 0.334855111146628
"2231" "C4H7orf57" "FDFT1" 0.258338838815689 0.443075955099798
"2232" "C7orf31" "FDFT1" 0.337312579154968 0.310374853483505
"2233" "CACNA1H" "FDFT1" -0.386167973279953 0.240765176858208
"2234" "CAPN2" "FDFT1" 0.538476884365082 0.0874609654891985
"2235" "CARD10" "FDFT1" -0.386115580797195 0.240834496464128
"2236" "CARNS1" "FDFT1" -0.563801050186157 0.0708511760501533
"2237" "CASP16" "FDFT1" 0.0151856783777475 0.964654070393219
"2238" "CCRN4L" "FDFT1" 0.829305946826935 0.00159490651936744
"2239" "CD5L" "FDFT1" 0.179808482527733 0.596780329030365
"2240" "CD68" "FDFT1" 0.266641825437546 0.428019050323812
"2241" "CHD4" "FDFT1" -0.835408270359039 0.00136657889084946
"2242" "CHI3L1" "FDFT1" -0.0318542793393135 0.925924294413005
"2243" "CITED4" "FDFT1" -0.539969146251678 0.086417109332261
"2244" "CLDN5" "FDFT1" -0.562249958515167 0.0718020821725363
"2245" "COL1A1" "FDFT1" -0.16903467476368 0.619292466330063
"2246" "COQ10B" "FDFT1" 0.635069012641907 0.0357792285883236
"2247" "CXCL3" "FDFT1" 0.632934749126434 0.0366011537691375
"2248" "CXXC5" "FDFT1" -0.641264677047729 0.0334662978393276
"2249" "DDIT4" "FDFT1" 0.272883743047714 0.416863530957772
"2250" "DNAJC12" "FDFT1" 0.704994797706604 0.0153955432768298
"2251" "DNHD1" "FDFT1" 0.249206095933914 0.459919397803567
"2252" "DPP9" "FDFT1" -0.485438793897629 0.130116336055003
"2253" "DSP" "FDFT1" 0.585294961929321 0.0585346567122524
"2254" "DUSP1" "FDFT1" 0.819908380508423 0.00200088967009271
"2255" "ELL2" "FDFT1" 0.357479572296143 0.280441720595735
"2256" "ENSBTAG00000000170" "FDFT1" -0.335731148719788 0.312792436546578
"2257" "ENSBTAG00000006383" "FDFT1" 0.0659458786249161 0.847240635018819
"2258" "ENSBTAG00000010155" "FDFT1" 0.408087313175201 0.212777941093953
"2259" "ENSBTAG00000027419" "FDFT1" 0.512191951274872 0.107229442947668
"2260" "ENSBTAG00000032057" "FDFT1" -0.497365087270737 0.119561912943584
"2261" "ENSBTAG00000032642" "FDFT1" -0.248649463057518 0.46095539232962
"2262" "ENSBTAG00000036099" "FDFT1" 0.121583990752697 0.721755164712007
"2263" "ENSBTAG00000039196" "FDFT1" 0.320196926593781 0.337076639115193
"2264" "ENSBTAG00000039673" "FDFT1" 0.547264158725739 0.0814328464057481
"2265" "ENSBTAG00000039856" "FDFT1" 0.399434030056 0.223584827339356
"2266" "ENSBTAG00000046324" "FDFT1" 0.494084924459457 0.122407918483593
"2267" "ENSBTAG00000046664" "FDFT1" -0.565845012664795 0.069611081002904
"2268" "ENSBTAG00000047177" "FDFT1" 0.390151262283325 0.235528750477955
"2269" "ENSBTAG00000048030" "FDFT1" 0.255047142505646 0.449113103217924
"2270" "ENSBTAG00000048094" "FDFT1" -0.366191923618317 0.268029345014377
"2271" "EPCAM" "FDFT1" 0.507338583469391 0.11117097964727
"2272" "EPHB3" "FDFT1" -0.609252035617828 0.0466217063859626
"2273" "EPYC" "FDFT1" 0.543828248977661 0.0837559427773469
"2274" "ETNPPL" "FDFT1" 0.380949169397354 0.247726715770889
"2275" "FASN" "FDFT1" 0.890432476997375 0.000237913951099511
"2276" "FBXO39" "FDFT1" 0.46162736415863 0.152914882313012
"2277" "FCER1G" "FDFT1" 0.316351532936096 0.343237141104352
"2278" "FCGR1A" "FDFT1" 0.312834590673447 0.348922736040554
"2279" "ABCC5_2" "FGF12" 0.273284077644348 0.416152907160137
"2280" "ABCG8" "FGF12" -0.44557523727417 0.169603068031468
"2281" "ADAMTS14" "FGF12" -0.357535421848297 0.280361149773266
"2282" "ADAMTS4" "FGF12" 0.0947282165288925 0.781746290960327
"2283" "ADRB2" "FGF12" 0.700456619262695 0.0163704897301722
"2284" "AK4" "FGF12" -0.0612176023423672 0.858094007801404
"2285" "ANXA3" "FGF12" 0.371782213449478 0.260231276978838
"2286" "ARG2" "FGF12" 0.422131359577179 0.195910782121659
"2287" "ARHGEF9" "FGF12" 0.680877029895782 0.021089510877607
"2288" "ARMC4" "FGF12" 0.374126255512238 0.257000322461512
"2289" "ARNTL" "FGF12" -0.505631029605865 0.112579701698575
"2290" "ARVCF" "FGF12" -0.60597038269043 0.0481449189929539
"2291" "BCL2L14" "FGF12" 0.500048458576202 0.117265587757225
"2292" "BCOR" "FGF12" -0.77328884601593 0.00524541758016395
"2293" "BIKBA" "FGF12" 0.561167776584625 0.0724705681017355
"2294" "BTG2" "FGF12" 0.567016184329987 0.0689071384906537
"2295" "C11ORF52" "FGF12" -0.256955653429031 0.445608133858665
"2296" "C18H16orf87" "FGF12" 0.677367687225342 0.0220275773771679
"2297" "C19orf80" "FGF12" -0.507861077785492 0.110742215354294
"2298" "C4H7orf57" "FGF12" 0.731954276561737 0.0104425218778386
"2299" "C7orf31" "FGF12" 0.58993536233902 0.0560813487440703
"2300" "CACNA1H" "FGF12" -0.647025346755981 0.0314115457352333
"2301" "CAPN2" "FGF12" 0.8882936835289 0.000258710669914564
"2302" "CARD10" "FGF12" -0.636064767837524 0.0354001959460226
"2303" "CARNS1" "FGF12" -0.534674048423767 0.0901586892262776
"2304" "CASP16" "FGF12" 0.254392921924591 0.450317523866141
"2305" "CCRN4L" "FGF12" 0.576327085494995 0.0634806070460123
"2306" "CD5L" "FGF12" 0.668609321117401 0.0244975765872895
"2307" "CD68" "FGF12" 0.261777311563492 0.436810605628772
"2308" "CHD4" "FGF12" -0.751133322715759 0.00770723934671169
"2309" "CHI3L1" "FGF12" -0.378119826316833 0.251548649835853
"2310" "CITED4" "FGF12" -0.89818263053894 0.000173008183265377
"2311" "CLDN5" "FGF12" -0.586103200912476 0.0581022022401294
"2312" "COL1A1" "FGF12" -0.39538836479187 0.228745666310852
"2313" "COQ10B" "FGF12" 0.553227782249451 0.0775031889529973
"2314" "CXCL3" "FGF12" 0.518807768821716 0.10200444641422
"2315" "CXXC5" "FGF12" -0.830137133598328 0.00156223795931343
"2316" "DDIT4" "FGF12" 0.667270243167877 0.0248917791137861
"2317" "DNAJC12" "FGF12" 0.910365641117096 9.92794424710119e-05
"2318" "DNHD1" "FGF12" 0.364963054656982 0.269760993908395
"2319" "DPP9" "FGF12" -0.791477501392365 0.00370373922854261
"2320" "DSP" "FGF12" 0.696916878223419 0.0171611056998004
"2321" "DUSP1" "FGF12" 0.404298007488251 0.217471454061672
"2322" "ELL2" "FGF12" 0.387641608715057 0.238820161372997
"2323" "ENSBTAG00000000170" "FGF12" -0.679930448532104 0.0213396803705459
"2324" "ENSBTAG00000006383" "FGF12" -0.0191809367388487 0.955361924539583
"2325" "ENSBTAG00000010155" "FGF12" 0.43519127368927 0.180970943850263
"2326" "ENSBTAG00000027419" "FGF12" 0.676306128501892 0.0223170856308053
"2327" "ENSBTAG00000032057" "FGF12" -0.811195850372314 0.0024419632920567
"2328" "ENSBTAG00000032642" "FGF12" -0.071316234767437 0.834942338633154
"2329" "ENSBTAG00000036099" "FGF12" 0.181943491101265 0.592355871840393
"2330" "ENSBTAG00000039196" "FGF12" 0.357961118221283 0.279747447284904
"2331" "ENSBTAG00000039673" "FGF12" 0.682724416255951 0.020607296102324
"2332" "ENSBTAG00000039856" "FGF12" 0.526448905467987 0.0961798497229123
"2333" "ENSBTAG00000046324" "FGF12" 0.828464269638062 0.00162850582274898
"2334" "ENSBTAG00000046664" "FGF12" -0.4967021048069 0.12013368242393
"2335" "ENSBTAG00000047177" "FGF12" 0.189674600958824 0.576439243885451
"2336" "ENSBTAG00000048030" "FGF12" 0.085700199007988 0.802172271655569
"2337" "ENSBTAG00000048094" "FGF12" -0.519837379455566 0.101206528465939
"2338" "EPCAM" "FGF12" 0.850898265838623 0.000896805565833825
"2339" "EPHB3" "FGF12" -0.609346866607666 0.0465781897383466
"2340" "EPYC" "FGF12" 0.658958792686462 0.027439548478124
"2341" "ETNPPL" "FGF12" 0.622223019599915 0.0409258217083002
"2342" "FASN" "FGF12" 0.390001088380814 0.235724958250527
"2343" "FBXO39" "FGF12" 0.741456866264343 0.00901173491859897
"2344" "FCER1G" "FGF12" 0.395936638116837 0.22804222317496
"2345" "FCGR1A" "FGF12" 0.368926852941513 0.264198022384704
"2346" "FDFT1" "FGF12" 0.569515466690063 0.0674209791990823
"2347" "ABCC5_2" "G6PC" 0.0960415303707123 0.778784888679994
"2348" "ABCG8" "G6PC" -0.783725559711456 0.00431264990780078
"2349" "ADAMTS14" "G6PC" -0.512593865394592 0.106907167965445
"2350" "ADAMTS4" "G6PC" -0.0042569525539875 0.9900891323582
"2351" "ADRB2" "G6PC" 0.652353167533875 0.0295914980677985
"2352" "AK4" "G6PC" 0.0950873494148254 0.780936219159372
"2353" "ANXA3" "G6PC" 0.259857207536697 0.440304102505155
"2354" "ARG2" "G6PC" 0.722104966640472 0.0120925884629735
"2355" "ARHGEF9" "G6PC" 0.553073942661285 0.0776029362518473
"2356" "ARMC4" "G6PC" 0.275087982416153 0.412958141859614
"2357" "ARNTL" "G6PC" -0.292952805757523 0.38197324168015
"2358" "ARVCF" "G6PC" -0.56209796667099 0.0718957198794152
"2359" "BCL2L14" "G6PC" 0.638915538787842 0.0343305665211946
"2360" "BCOR" "G6PC" -0.839291274547577 0.00123465565807113
"2361" "BIKBA" "G6PC" 0.457965880632401 0.156627272704933
"2362" "BTG2" "G6PC" 0.807306885719299 0.00266062078014606
"2363" "C11ORF52" "G6PC" -0.52052891254425 0.100672904867638
"2364" "C18H16orf87" "G6PC" 0.743064939975739 0.00878456073661438
"2365" "C19orf80" "G6PC" -0.805603444576263 0.00276084867585102
"2366" "C4H7orf57" "G6PC" 0.575429081916809 0.0639909322280092
"2367" "C7orf31" "G6PC" 0.217620104551315 0.520351297095377
"2368" "CACNA1H" "G6PC" -0.455258786678314 0.159407715138727
"2369" "CAPN2" "G6PC" 0.706295907497406 0.0151239016034972
"2370" "CARD10" "G6PC" -0.643238365650177 0.0327520253399856
"2371" "CARNS1" "G6PC" -0.502441883087158 0.11524150614579
"2372" "CASP16" "G6PC" 0.0849236473441124 0.803934608420286
"2373" "CCRN4L" "G6PC" 0.697007179260254 0.0171406031958878
"2374" "CD5L" "G6PC" 0.509504437446594 0.109400640904752
"2375" "CD68" "G6PC" 0.14923220872879 0.661433850050251
"2376" "CHD4" "G6PC" -0.800210475921631 0.00309673299065905
"2377" "CHI3L1" "G6PC" -0.633934557437897 0.0362144972044995
"2378" "CITED4" "G6PC" -0.735371470451355 0.00991029795390741
"2379" "CLDN5" "G6PC" -0.788596272468567 0.00392208143301875
"2380" "COL1A1" "G6PC" -0.580370128154755 0.0612170954312892
"2381" "COQ10B" "G6PC" 0.748025953769684 0.00810999506733667
"2382" "CXCL3" "G6PC" 0.170748800039291 0.615690449670195
"2383" "CXXC5" "G6PC" -0.61431896686554 0.0443355607560934
"2384" "DDIT4" "G6PC" 0.548437476158142 0.0806494603539418
"2385" "DNAJC12" "G6PC" 0.739780128002167 0.00925313666847272
"2386" "DNHD1" "G6PC" 0.263675153255463 0.433370556308508
"2387" "DPP9" "G6PC" -0.747597992420197 0.00816664429410885
"2388" "DSP" "G6PC" 0.733668565750122 0.0101729949479192
"2389" "DUSP1" "G6PC" 0.537580549716949 0.0880919524228263
"2390" "ELL2" "G6PC" 0.655029594898224 0.0287057830520623
"2391" "ENSBTAG00000000170" "G6PC" -0.71230947971344 0.0139130191795021
"2392" "ENSBTAG00000006383" "G6PC" -0.26520648598671 0.430604265321857
"2393" "ENSBTAG00000010155" "G6PC" 0.272202998399734 0.418073251879387
"2394" "ENSBTAG00000027419" "G6PC" 0.915574014186859 7.64212051209689e-05
"2395" "ENSBTAG00000032057" "G6PC" -0.732199311256409 0.0104036826248231
"2396" "ENSBTAG00000032642" "G6PC" -0.542429447174072 0.0847141608531876
"2397" "ENSBTAG00000036099" "G6PC" -0.0584075525403023 0.864554823484926
"2398" "ENSBTAG00000039196" "G6PC" 0.292077779769897 0.383462868756741
"2399" "ENSBTAG00000039673" "G6PC" 0.598204851150513 0.0518849339201619
"2400" "ENSBTAG00000039856" "G6PC" 0.646155893802643 0.0317158384418057
"2401" "ENSBTAG00000046324" "G6PC" 0.783398628234863 0.00433985526789882
"2402" "ENSBTAG00000046664" "G6PC" -0.68873119354248 0.0190936645642503
"2403" "ENSBTAG00000047177" "G6PC" 0.102999344468117 0.763140483014611
"2404" "ENSBTAG00000048030" "G6PC" 0.17845056951046 0.599600791471282
"2405" "ENSBTAG00000048094" "G6PC" 0.105126313865185 0.75837362249166
"2406" "EPCAM" "G6PC" 0.820531368255615 0.00197181382758616
"2407" "EPHB3" "G6PC" -0.774655699729919 0.00511551199813653
"2408" "EPYC" "G6PC" 0.517776727676392 0.1028075743519
"2409" "ETNPPL" "G6PC" 0.780951201915741 0.00454756119294908
"2410" "FASN" "G6PC" 0.529901623725891 0.0936211242382758
"2411" "FBXO39" "G6PC" 0.681047022342682 0.0210448062295461
"2412" "FCER1G" "G6PC" 0.137612149119377 0.686588704308702
"2413" "FCGR1A" "G6PC" 0.332267731428146 0.318122496305238
"2414" "FDFT1" "G6PC" 0.596637308597565 0.0526633087658073
"2415" "FGF12" "G6PC" 0.67609041929245 0.0223762427055605
"2416" "ABCC5_2" "GADD45B" -0.455252885818481 0.159413809092029
"2417" "ABCG8" "GADD45B" -0.34267994761467 0.302245482102881
"2418" "ADAMTS14" "GADD45B" -0.890237390995026 0.000239756306048555
"2419" "ADAMTS4" "GADD45B" 0.704919219017029 0.0154114293656202
"2420" "ADRB2" "GADD45B" 0.672657370567322 0.0233328011347871
"2421" "AK4" "GADD45B" -0.439023971557617 0.176722514882999
"2422" "ANXA3" "GADD45B" 0.364275306463242 0.270732870208113
"2423" "ARG2" "GADD45B" 0.132056936621666 0.698717847542569
"2424" "ARHGEF9" "GADD45B" 0.827676713466644 0.00166042177626036
"2425" "ARMC4" "GADD45B" 0.0137590682134032 0.967973081467621
"2426" "ARNTL" "GADD45B" -0.660953342914581 0.026812096835362
"2427" "ARVCF" "GADD45B" -0.818951010704041 0.00204619409927331
"2428" "BCL2L14" "GADD45B" 0.428617358207703 0.188401500659292
"2429" "BCOR" "GADD45B" -0.733257293701172 0.0102371903747835
"2430" "BIKBA" "GADD45B" 0.913545966148376 8.47817476410384e-05
"2431" "BTG2" "GADD45B" 0.838763952255249 0.00125198524424341
"2432" "C11ORF52" "GADD45B" -0.820967137813568 0.00195166413038739
"2433" "C18H16orf87" "GADD45B" 0.525497138500214 0.0968931584259498
"2434" "C19orf80" "GADD45B" -0.0366288162767887 0.914853795971057
"2435" "C4H7orf57" "GADD45B" 0.60422420501709 0.0489692123181957
"2436" "C7orf31" "GADD45B" -0.183471187949181 0.589197588456295
"2437" "CACNA1H" "GADD45B" -0.727473795413971 0.0111714161658267
"2438" "CAPN2" "GADD45B" 0.485987901687622 0.129617829752856
"2439" "CARD10" "GADD45B" -0.501019537448883 0.116441624471059
"2440" "CARNS1" "GADD45B" -0.927599847316742 3.89584860731595e-05
"2441" "CASP16" "GADD45B" -0.0867711901664734 0.799743080452924
"2442" "CCRN4L" "GADD45B" 0.770479619503021 0.00552001207715636
"2443" "CD5L" "GADD45B" 0.431757509708405 0.18482951021183
"2444" "CD68" "GADD45B" 0.334555357694626 0.314596483874351
"2445" "CHD4" "GADD45B" -0.754198133945465 0.00732451786229449
"2446" "CHI3L1" "GADD45B" -0.305623978376389 0.36073177244452
"2447" "CITED4" "GADD45B" -0.253289878368378 0.452351625939355
"2448" "CLDN5" "GADD45B" -0.446347683668137 0.16877545208788
"2449" "COL1A1" "GADD45B" -0.344236642122269 0.299909722711754
"2450" "COQ10B" "GADD45B" 0.794159829616547 0.0035086843830423
"2451" "CXCL3" "GADD45B" 0.653444886207581 0.0292279255523504
"2452" "CXXC5" "GADD45B" -0.326259076595306 0.327484481975942
"2453" "DDIT4" "GADD45B" 0.633353769779205 0.0364387571056171
"2454" "DNAJC12" "GADD45B" 0.533881366252899 0.09072784317751
"2455" "DNHD1" "GADD45B" -0.0474128127098083 0.889902058489655
"2456" "DPP9" "GADD45B" -0.570962607860565 0.066570413098048
"2457" "DSP" "GADD45B" 0.175406351685524 0.60594172982731
"2458" "DUSP1" "GADD45B" 0.761193096637726 0.00650330022175982
"2459" "ELL2" "GADD45B" 0.718958973884583 0.0126572306394732
"2460" "ENSBTAG00000000170" "GADD45B" -0.614449322223663 0.0442777887931696
"2461" "ENSBTAG00000006383" "GADD45B" 0.0436313524842262 0.898642364170103
"2462" "ENSBTAG00000010155" "GADD45B" 0.608142554759979 0.0471329141939481
"2463" "ENSBTAG00000027419" "GADD45B" 0.41935807466507 0.199175666550208
"2464" "ENSBTAG00000032057" "GADD45B" -0.249805778264999 0.458804480088021
"2465" "ENSBTAG00000032642" "GADD45B" -0.520736753940582 0.100512883353844
"2466" "ENSBTAG00000036099" "GADD45B" -0.270702362060547 0.420745951822749
"2467" "ENSBTAG00000039196" "GADD45B" 0.295043975114822 0.378425116523731
"2468" "ENSBTAG00000039673" "GADD45B" 0.527130842208862 0.095670890762968
"2469" "ENSBTAG00000039856" "GADD45B" 0.507664263248444 0.110903597539042
"2470" "ENSBTAG00000046324" "GADD45B" 0.444685846567154 0.1705590667614
"2471" "ENSBTAG00000046664" "GADD45B" -0.814471423625946 0.00226842533181637
"2472" "ENSBTAG00000047177" "GADD45B" 0.703209757804871 0.0157739018576135
"2473" "ENSBTAG00000048030" "GADD45B" 0.513063728809357 0.106531206287182
"2474" "ENSBTAG00000048094" "GADD45B" -0.132839277386665 0.697005798747106
"2475" "EPCAM" "GADD45B" 0.401436537504196 0.221055860988999
"2476" "EPHB3" "GADD45B" -0.617222487926483 0.0430610420701873
"2477" "EPYC" "GADD45B" 0.323309808969498 0.332132764691515
"2478" "ETNPPL" "GADD45B" 0.192999303340912 0.569645934654624
"2479" "FASN" "GADD45B" 0.233986556529999 0.488626213442414
"2480" "FBXO39" "GADD45B" 0.643439114093781 0.0326799785106773
"2481" "FCER1G" "GADD45B" 0.482479989528656 0.132823469717354
"2482" "FCGR1A" "GADD45B" 0.185285314917564 0.585455477608871
"2483" "FDFT1" "GADD45B" 0.57556277513504 0.0639147807320999
"2484" "FGF12" "GADD45B" 0.435591816902161 0.180524071387636
"2485" "G6PC" "GADD45B" 0.405603319406509 0.215847829852221
"2486" "ABCC5_2" "GADD45G" 0.058954793959856 0.863296020559372
"2487" "ABCG8" "GADD45G" -0.426126301288605 0.191264625065509
"2488" "ADAMTS14" "GADD45G" -0.542425453662872 0.0847169068715328
"2489" "ADAMTS4" "GADD45G" 0.293515175580978 0.381017415959158
"2490" "ADRB2" "GADD45G" 0.70130056142807 0.0161859209424893
"2491" "AK4" "GADD45G" 0.127428561449051 0.708871991723629
"2492" "ANXA3" "GADD45G" 0.516717672348022 0.103636804091811
"2493" "ARG2" "GADD45G" -0.151193335652351 0.657218470760032
"2494" "ARHGEF9" "GADD45G" 0.860250771045685 0.000679585095800572
"2495" "ARMC4" "GADD45G" 0.399299174547195 0.223755743912377
"2496" "ARNTL" "GADD45G" -0.887262940406799 0.000269212885713133
"2497" "ARVCF" "GADD45G" -0.517166018486023 0.103285223628947
"2498" "BCL2L14" "GADD45G" 0.685822904109955 0.0198162318146167
"2499" "BCOR" "GADD45G" -0.691721975803375 0.0183704348218277
"2500" "BIKBA" "GADD45G" 0.760297536849976 0.00660447389352603
"2501" "BTG2" "GADD45G" 0.627870857715607 0.0386037866973803
"2502" "C11ORF52" "GADD45G" -0.558027744293213 0.0744338194989229
"2503" "C18H16orf87" "GADD45G" 0.693032443523407 0.0180597967041094
"2504" "C19orf80" "GADD45G" -0.196376293897629 0.562778157973259
"2505" "C4H7orf57" "GADD45G" 0.326830476522446 0.326587942434125
"2506" "C7orf31" "GADD45G" 0.191902592778206 0.571883351835334
"2507" "CACNA1H" "GADD45G" -0.365502625703812 0.268999888524244
"2508" "CAPN2" "GADD45G" 0.514748871326447 0.105189907496084
"2509" "CARD10" "GADD45G" -0.661636710166931 0.026599471162897
"2510" "CARNS1" "GADD45G" -0.597161173820496 0.052402296649519
"2511" "CASP16" "GADD45G" 0.34662863612175 0.296339963388114
"2512" "CCRN4L" "GADD45G" 0.782863199710846 0.00438468408484383
"2513" "CD5L" "GADD45G" 0.422673404216766 0.195276438420456
"2514" "CD68" "GADD45G" 0.516633212566376 0.103703122228074
"2515" "CHD4" "GADD45G" -0.703933358192444 0.0156197310193353
"2516" "CHI3L1" "GADD45G" -0.0382064878940582 0.911198616629637
"2517" "CITED4" "GADD45G" -0.274071902036667 0.414756177382508
"2518" "CLDN5" "GADD45G" -0.477356046438217 0.137595592623522
"2519" "COL1A1" "GADD45G" -0.156847581267357 0.645115280393841
"2520" "COQ10B" "GADD45G" 0.649950861930847 0.0304027115819956
"2521" "CXCL3" "GADD45G" 0.869682192802429 0.000503341734420015
"2522" "CXXC5" "GADD45G" -0.411917835474014 0.208094930457318
"2523" "DDIT4" "GADD45G" 0.395299434661865 0.228859884406297
"2524" "DNAJC12" "GADD45G" 0.51951402425766 0.101456678794527
"2525" "DNHD1" "GADD45G" 0.107274562120438 0.753566725328897
"2526" "DPP9" "GADD45G" -0.549261808395386 0.0801020897689675
"2527" "DSP" "GADD45G" 0.464350879192352 0.15018944064367
"2528" "DUSP1" "GADD45G" 0.872225701808929 0.00046238431095702
"2529" "ELL2" "GADD45G" 0.486689925193787 0.128982272693571
"2530" "ENSBTAG00000000170" "GADD45G" -0.436410456895828 0.179612836020817
"2531" "ENSBTAG00000006383" "GADD45G" 0.11151809990406 0.74409460577276
"2532" "ENSBTAG00000010155" "GADD45G" 0.70073926448822 0.0163085083439851
"2533" "ENSBTAG00000027419" "GADD45G" 0.37677201628685 0.253381096857
"2534" "ENSBTAG00000032057" "GADD45G" -0.102295018732548 0.764720620427009
"2535" "ENSBTAG00000032642" "GADD45G" -0.164693236351013 0.628448979176971
"2536" "ENSBTAG00000036099" "GADD45G" 0.0907412692904472 0.790752296398744
"2537" "ENSBTAG00000039196" "GADD45G" 0.535063147544861 0.0898801756688612
"2538" "ENSBTAG00000039673" "GADD45G" 0.275717854499817 0.411845441237109
"2539" "ENSBTAG00000039856" "GADD45G" 0.641067802906036 0.0335381386614282
"2540" "ENSBTAG00000046324" "GADD45G" 0.55674684047699 0.0752448005638104
"2541" "ENSBTAG00000046664" "GADD45G" -0.787808179855347 0.00398342709805366
"2542" "ENSBTAG00000047177" "GADD45G" 0.351145595312119 0.28966300074314
"2543" "ENSBTAG00000048030" "GADD45G" 0.138074830174446 0.685581438751046
"2544" "ENSBTAG00000048094" "GADD45G" -0.215308859944344 0.524900348528407
"2545" "EPCAM" "GADD45G" 0.415811508893967 0.203398133972069
"2546" "EPHB3" "GADD45G" -0.649438142776489 0.0305778487908803
"2547" "EPYC" "GADD45G" 0.600132524967194 0.0509385820795432
"2548" "ETNPPL" "GADD45G" 0.258976072072983 0.441911659875834
"2549" "FASN" "GADD45G" 0.346731394529343 0.296187134424521
"2550" "FBXO39" "GADD45G" 0.444134384393692 0.171153488614002
"2551" "FCER1G" "GADD45G" 0.632452368736267 0.0367887301232368
"2552" "FCGR1A" "GADD45G" 0.487050831317902 0.128656310676664
"2553" "FDFT1" "GADD45G" 0.69345897436142 0.0179595061914957
"2554" "FGF12" "GADD45G" 0.421810984611511 0.196286292235454
"2555" "G6PC" "GADD45G" 0.354604810476303 0.284606392029335
"2556" "GADD45B" "GADD45G" 0.782074391841888 0.00445134893902699
"2557" "ABCC5_2" "GALE" -0.576947748661041 0.0631295051424607
"2558" "ABCG8" "GALE" 0.311333924531937 0.351363610211975
"2559" "ADAMTS14" "GALE" 0.171255022287369 0.6146281373598
"2560" "ADAMTS4" "GALE" 0.142200767993927 0.676619655104078
"2561" "ADRB2" "GALE" -0.691440343856812 0.0184376894415144
"2562" "AK4" "GALE" -0.43877187371254 0.17700006582215
"2563" "ANXA3" "GALE" -0.774446904659271 0.00513520080487018
"2564" "ARG2" "GALE" -0.00559415249153972 0.986976116798459
"2565" "ARHGEF9" "GALE" -0.640785217285156 0.0336414447241051
"2566" "ARMC4" "GALE" -0.736059367656708 0.00980559174152384
"2567" "ARNTL" "GALE" 0.554974138736725 0.0763768715162501
"2568" "ARVCF" "GALE" 0.305865585803986 0.360332790349785
"2569" "BCL2L14" "GALE" -0.583083808422089 0.0597289246841366
"2570" "BCOR" "GALE" 0.518183588981628 0.102490159680004
"2571" "BIKBA" "GALE" -0.394431352615356 0.229976562066119
"2572" "BTG2" "GALE" -0.262937664985657 0.434705803543734
"2573" "C11ORF52" "GALE" 0.115393601357937 0.735471674102847
"2574" "C18H16orf87" "GALE" -0.693698227405548 0.017903425269894
"2575" "C19orf80" "GALE" 0.669399440288544 0.0242670642823319
"2576" "C4H7orf57" "GALE" -0.356789976358414 0.281437623317929
"2577" "C7orf31" "GALE" -0.628793001174927 0.0382335626596029
"2578" "CACNA1H" "GALE" 0.195611461997032 0.5643307132559
"2579" "CAPN2" "GALE" -0.854430139064789 0.000809414726756552
"2580" "CARD10" "GALE" 0.748708844184875 0.00802019587952518
"2581" "CARNS1" "GALE" 0.096241258084774 0.778334751235964
"2582" "CASP16" "GALE" -0.597345113754272 0.0523108603222922
"2583" "CCRN4L" "GALE" -0.439419060945511 0.176288070821103
"2584" "CD5L" "GALE" -0.857456982135773 0.000739766810676779
"2585" "CD68" "GALE" -0.694736301898956 0.0176615515101082
"2586" "CHD4" "GALE" 0.564718067646027 0.0702929909191914
"2587" "CHI3L1" "GALE" 0.19401091337204 0.567585182665325
"2588" "CITED4" "GALE" 0.776842355728149 0.00491264182203643
"2589" "CLDN5" "GALE" 0.346734374761581 0.296182702676362
"2590" "COL1A1" "GALE" 0.10378523170948 0.761378321705318
"2591" "COQ10B" "GALE" -0.201069295406342 0.553289039547959
"2592" "CXCL3" "GALE" -0.539659678936005 0.0866329045073377
"2593" "CXXC5" "GALE" 0.811877489089966 0.00240506240919958
"2594" "DDIT4" "GALE" -0.672986030578613 0.0232399924756794
"2595" "DNAJC12" "GALE" -0.687300801277161 0.0194466526229502
"2596" "DNHD1" "GALE" -0.739637196063995 0.0092739301976259
"2597" "DPP9" "GALE" 0.801147222518921 0.00303632277292198
"2598" "DSP" "GALE" -0.608221173286438 0.0470965632343088
"2599" "DUSP1" "GALE" -0.303890615701675 0.36360085399022
"2600" "ELL2" "GALE" -0.247768118977547 0.462597921720401
"2601" "ENSBTAG00000000170" "GALE" 0.472835719585419 0.141894362742722
"2602" "ENSBTAG00000006383" "GALE" -0.181552797555923 0.593164595252083
"2603" "ENSBTAG00000010155" "GALE" -0.700759291648865 0.0163041229795782
"2604" "ENSBTAG00000027419" "GALE" -0.585910379886627 0.0582051745273924
"2605" "ENSBTAG00000032057" "GALE" 0.502417206764221 0.115262258766263
"2606" "ENSBTAG00000032642" "GALE" -0.336013376712799 0.312360241224919
"2607" "ENSBTAG00000036099" "GALE" -0.642971515655518 0.0328479675496303
"2608" "ENSBTAG00000039196" "GALE" -0.80932742357254 0.00254527437010221
"2609" "ENSBTAG00000039673" "GALE" -0.471071183681488 0.143595090356132
"2610" "ENSBTAG00000039856" "GALE" -0.723760306835175 0.0118029205401571
"2611" "ENSBTAG00000046324" "GALE" -0.790965676307678 0.00374185164015994
"2612" "ENSBTAG00000046664" "GALE" 0.489492535591125 0.126464810497984
"2613" "ENSBTAG00000047177" "GALE" 0.112183906137943 0.742611290977404
"2614" "ENSBTAG00000048030" "GALE" 0.122465699911118 0.719807367420439
"2615" "ENSBTAG00000048094" "GALE" 0.48053914308548 0.134618499955037
"2616" "EPCAM" "GALE" -0.759346663951874 0.00671315459474409
"2617" "EPHB3" "GALE" 0.536168932914734 0.0890917648346103
"2618" "EPYC" "GALE" -0.674336671829224 0.0228613409276126
"2619" "ETNPPL" "GALE" -0.568506240844727 0.0680184733554547
"2620" "FASN" "GALE" -0.194660469889641 0.566263519390263
"2621" "FBXO39" "GALE" -0.535101771354675 0.0898525601058491
"2622" "FCER1G" "GALE" -0.740190207958221 0.00919366725327375
"2623" "FCGR1A" "GALE" -0.777869641780853 0.00481940989502583
"2624" "FDFT1" "GALE" -0.351997047662735 0.288413787714801
"2625" "FGF12" "GALE" -0.744562387466431 0.00857679540146372
"2626" "G6PC" "GALE" -0.473731607198715 0.14103575123555
"2627" "GADD45B" "GALE" -0.19146254658699 0.572782060962947
"2628" "GADD45G" "GALE" -0.408653795719147 0.212081487649715
"2629" "ABCC5_2" "GAS2" 0.639219462871552 0.0342178812613425
"2630" "ABCG8" "GAS2" -0.593733191490173 0.0541264125847651
"2631" "ADAMTS14" "GAS2" -0.0598014369606972 0.86134907617019
"2632" "ADAMTS4" "GAS2" -0.280027061700821 0.404272354869113
"2633" "ADRB2" "GAS2" 0.566054999828339 0.0694845122293644
"2634" "AK4" "GAS2" 0.5564866065979 0.075410282045334
"2635" "ANXA3" "GAS2" 0.551438808441162 0.0786684303722454
"2636" "ARG2" "GAS2" 0.310151636600494 0.353292871307286
"2637" "ARHGEF9" "GAS2" 0.575599491596222 0.0638938778124793
"2638" "ARMC4" "GAS2" 0.698666989803314 0.0167668686558375
"2639" "ARNTL" "GAS2" -0.519103288650513 0.101775008761727
"2640" "ARVCF" "GAS2" -0.21123318374157 0.53296267619934
"2641" "BCL2L14" "GAS2" 0.648005664348602 0.0310709158563736
"2642" "BCOR" "GAS2" -0.646456241607666 0.0316104894896014
"2643" "BIKBA" "GAS2" 0.309469848871231 0.354407909645572
"2644" "BTG2" "GAS2" 0.351276844739914 0.289470242715672
"2645" "C11ORF52" "GAS2" -0.0788000896573067 0.817859783867598
"2646" "C18H16orf87" "GAS2" 0.736267983913422 0.00977399744844076
"2647" "C19orf80" "GAS2" -0.834693789482117 0.00139195979235529
"2648" "C4H7orf57" "GAS2" 0.418173462152481 0.200580144665556
"2649" "C7orf31" "GAS2" 0.606956720352173 0.0476835552401362
"2650" "CACNA1H" "GAS2" -0.227336034178734 0.501413252303242
"2651" "CAPN2" "GAS2" 0.835306644439697 0.00137016766492692
"2652" "CARD10" "GAS2" -0.795757293701172 0.00339619901167865
"2653" "CARNS1" "GAS2" -0.0942744016647339 0.782770208852837
"2654" "CASP16" "GAS2" 0.568372964859009 0.068097642654394
"2655" "CCRN4L" "GAS2" 0.466220319271088 0.148336385344026
"2656" "CD5L" "GAS2" 0.643193781375885 0.0327680413228033
"2657" "CD68" "GAS2" 0.50226217508316 0.115392694479961
"2658" "CHD4" "GAS2" -0.585510671138763 0.0584190264116362
"2659" "CHI3L1" "GAS2" -0.360157787799835 0.276592563909685
"2660" "CITED4" "GAS2" -0.828120410442352 0.00164238381842186
"2661" "CLDN5" "GAS2" -0.592258810997009 0.0548797319256134
"2662" "COL1A1" "GAS2" -0.332485944032669 0.31778524276072
"2663" "COQ10B" "GAS2" 0.36408543586731 0.271001528226271
"2664" "CXCL3" "GAS2" 0.37816247344017 0.251490792143183
"2665" "CXXC5" "GAS2" -0.78041672706604 0.00459387924358357
"2666" "DDIT4" "GAS2" 0.443859070539474 0.171450725406364
"2667" "DNAJC12" "GAS2" 0.654263854026794 0.0289572583062072
"2668" "DNHD1" "GAS2" 0.515582323074341 0.104530597044332
"2669" "DPP9" "GAS2" -0.760616898536682 0.00656826335209826
"2670" "DSP" "GAS2" 0.766429662704468 0.005934306387678
"2671" "DUSP1" "GAS2" 0.400277405977249 0.222517667287668
"2672" "ELL2" "GAS2" 0.29501274228096 0.378477986812169
"2673" "ENSBTAG00000000170" "GAS2" -0.468296051025391 0.146295703981908
"2674" "ENSBTAG00000006383" "GAS2" -0.189008489251137 0.577804062192766
"2675" "ENSBTAG00000010155" "GAS2" 0.508176803588867 0.110483647062494
"2676" "ENSBTAG00000027419" "GAS2" 0.667055666446686 0.0249553617700682
"2677" "ENSBTAG00000032057" "GAS2" -0.585317015647888 0.058522827743082
"2678" "ENSBTAG00000032642" "GAS2" 0.106269828975201 0.755813938715828
"2679" "ENSBTAG00000036099" "GAS2" 0.365519523620605 0.268976072313176
"2680" "ENSBTAG00000039196" "GAS2" 0.617571949958801 0.0429093723277278
"2681" "ENSBTAG00000039673" "GAS2" 0.431332111358643 0.185310983271771
"2682" "ENSBTAG00000039856" "GAS2" 0.743839740753174 0.0086766073040625
"2683" "ENSBTAG00000046324" "GAS2" 0.848657071590424 0.000955828135253967
"2684" "ENSBTAG00000046664" "GAS2" -0.48142546415329 0.133796871808743
"2685" "ENSBTAG00000047177" "GAS2" -0.215799599885941 0.523933064856971
"2686" "ENSBTAG00000048030" "GAS2" -0.119015216827393 0.727438307156009
"2687" "ENSBTAG00000048094" "GAS2" -0.226024836301804 0.503951340128179
"2688" "EPCAM" "GAS2" 0.745425939559937 0.00845862300344669
"2689" "EPHB3" "GAS2" -0.640787959098816 0.0336404413191835
"2690" "EPYC" "GAS2" 0.647161602973938 0.0313640449092281
"2691" "ETNPPL" "GAS2" 0.767307221889496 0.00584265935749917
"2692" "FASN" "GAS2" 0.309856355190277 0.353775569124616
"2693" "FBXO39" "GAS2" 0.507045745849609 0.111411754285484
"2694" "FCER1G" "GAS2" 0.477883756160736 0.137099183325093
"2695" "FCGR1A" "GAS2" 0.737668693065643 0.00956377820896703
"2696" "FDFT1" "GAS2" 0.414928615093231 0.20445753214052
"2697" "FGF12" "GAS2" 0.749060034751892 0.0079742986293081
"2698" "G6PC" "GAS2" 0.658624768257141 0.0275456300892791
"2699" "GADD45B" "GAS2" 0.0867543518543243 0.799781260359796
"2700" "GADD45G" "GAS2" 0.391170024871826 0.234200205082145
"2701" "GALE" "GAS2" -0.858582615852356 0.000715055233921458
"2702" "ABCC5_2" "GCLC" 0.341766864061356 0.303620137403125
"2703" "ABCG8" "GCLC" 0.525278687477112 0.0970573659192533
"2704" "ADAMTS14" "GCLC" 0.702191352844238 0.0159927318652062
"2705" "ADAMTS4" "GCLC" -0.549975454807281 0.079630218427539
"2706" "ADRB2" "GCLC" -0.501736700534821 0.115835509534035
"2707" "AK4" "GCLC" 0.0512978211045265 0.880933866749735
"2708" "ANXA3" "GCLC" -0.480910092592239 0.134274238051657
"2709" "ARG2" "GCLC" -0.147601991891861 0.664944682923714
"2710" "ARHGEF9" "GCLC" -0.680457890033722 0.0212000251927464
"2711" "ARMC4" "GCLC" -0.00945511646568775 0.97798880429658
"2712" "ARNTL" "GCLC" 0.638993263244629 0.0343017241482055
"2713" "ARVCF" "GCLC" 0.49058336019516 0.125493517516959
"2714" "BCL2L14" "GCLC" -0.510868847370148 0.108294828310944
"2715" "BCOR" "GCLC" 0.673247814178467 0.0231662563883683
"2716" "BIKBA" "GCLC" -0.769104540348053 0.00565821022197932
"2717" "BTG2" "GCLC" -0.726785242557526 0.0112866141930319
"2718" "C11ORF52" "GCLC" 0.830234050750732 0.00155846165863105
"2719" "C18H16orf87" "GCLC" -0.547940194606781 0.0809808642131022
"2720" "C19orf80" "GCLC" 0.309529066085815 0.35431098979454
"2721" "C4H7orf57" "GCLC" -0.342544466257095 0.302449235276227
"2722" "C7orf31" "GCLC" 0.434761375188828 0.181451315998501
"2723" "CACNA1H" "GCLC" 0.442010700702667 0.17345448435021
"2724" "CAPN2" "GCLC" -0.383862733840942 0.243826111108721
"2725" "CARD10" "GCLC" 0.502746820449829 0.114985254699697
"2726" "CARNS1" "GCLC" 0.625139117240906 0.0397151490422776
"2727" "CASP16" "GCLC" 0.00882130581885576 0.979464016815728
"2728" "CCRN4L" "GCLC" -0.707902908325195 0.0147931762570623
"2729" "CD5L" "GCLC" -0.223971635103226 0.507936875659545
"2730" "CD68" "GCLC" -0.521447956562042 0.0999665707631323
"2731" "CHD4" "GCLC" 0.659849345684052 0.027158129783484
"2732" "CHI3L1" "GCLC" 0.351519525051117 0.289114019838246
"2733" "CITED4" "GCLC" 0.118641026318073 0.72826720079793
"2734" "CLDN5" "GCLC" 0.437468349933624 0.178439448663853
"2735" "COL1A1" "GCLC" 0.302195012569427 0.366418736038338
"2736" "COQ10B" "GCLC" -0.677116811275482 0.0220957538901079
"2737" "CXCL3" "GCLC" -0.356756895780563 0.281485447185833
"2738" "CXXC5" "GCLC" 0.234037563204765 0.488528704659377
"2739" "DDIT4" "GCLC" -0.407755702733994 0.213186262637624
"2740" "DNAJC12" "GCLC" -0.237278118729591 0.482351504477601
"2741" "DNHD1" "GCLC" -0.00960793066769838 0.977633133946622
"2742" "DPP9" "GCLC" 0.519089996814728 0.101785321126355
"2743" "DSP" "GCLC" -0.0404198653995991 0.906073239112923
"2744" "DUSP1" "GCLC" -0.824678242206573 0.00178623564778801
"2745" "ELL2" "GCLC" -0.713015139102936 0.0137756646813896
"2746" "ENSBTAG00000000170" "GCLC" 0.394170105457306 0.230313244835659
"2747" "ENSBTAG00000006383" "GCLC" 0.293791770935059 0.380547746707487
"2748" "ENSBTAG00000010155" "GCLC" -0.649879634380341 0.0304269995940949
"2749" "ENSBTAG00000027419" "GCLC" -0.430636525154114 0.186099897708977
"2750" "ENSBTAG00000032057" "GCLC" 0.0139017971232533 0.967641001090329
"2751" "ENSBTAG00000032642" "GCLC" 0.619777858257294 0.0419605078770566
"2752" "ENSBTAG00000036099" "GCLC" 0.351264476776123 0.289488403761644
"2753" "ENSBTAG00000039196" "GCLC" -0.405339598655701 0.21617528207149
"2754" "ENSBTAG00000039673" "GCLC" -0.481616616249084 0.133620090038724
"2755" "ENSBTAG00000039856" "GCLC" -0.672381341457367 0.0234109505526876
"2756" "ENSBTAG00000046324" "GCLC" -0.3533616065979 0.286417999647501
"2757" "ENSBTAG00000046664" "GCLC" 0.804797828197479 0.00280921552516866
"2758" "ENSBTAG00000047177" "GCLC" -0.56156188249588 0.0722266396342759
"2759" "ENSBTAG00000048030" "GCLC" -0.631778180599213 0.0370520128862761
"2760" "ENSBTAG00000048094" "GCLC" -0.320726782083511 0.336232394262523
"2761" "EPCAM" "GCLC" -0.21395668387413 0.527569463637068
"2762" "EPHB3" "GCLC" 0.606820106506348 0.047747274723458
"2763" "EPYC" "GCLC" -0.0356313958764076 0.917165406419258
"2764" "ETNPPL" "GCLC" -0.397578179836273 0.225943672902487
"2765" "FASN" "GCLC" -0.259439826011658 0.441065236134987
"2766" "FBXO39" "GCLC" -0.522831559181213 0.0989093207112393
"2767" "FCER1G" "GCLC" -0.451629430055618 0.163183154647875
"2768" "FCGR1A" "GCLC" -0.416662156581879 0.202380537035746
"2769" "FDFT1" "GCLC" -0.477853894233704 0.13712724374538
"2770" "FGF12" "GCLC" -0.10804008692503 0.751855681835942
"2771" "G6PC" "GCLC" -0.433682590723038 0.18266017407366
"2772" "GADD45B" "GCLC" -0.729348003864288 0.0108621716447233
"2773" "GADD45G" "GCLC" -0.668409943580627 0.0245559879061759
"2774" "GALE" "GCLC" 0.110119551420212 0.747212896168314
"2775" "GAS2" "GCLC" -0.193609684705734 0.568402174977573
"2776" "ABCC5_2" "GNMT" -0.689053416252136 0.019014783498887
"2777" "ABCG8" "GNMT" 0.133332908153534 0.695926205107252
"2778" "ADAMTS14" "GNMT" -0.113385200500488 0.739936979708525
"2779" "ADAMTS4" "GNMT" 0.304648965597153 0.362344185637035
"2780" "ADRB2" "GNMT" -0.448585778474808 0.166391567043358
"2781" "AK4" "GNMT" -0.664842903614044 0.0256177610927051
"2782" "ANXA3" "GNMT" -0.561182498931885 0.0724614459123147
"2783" "ARG2" "GNMT" 0.223355576395988 0.509135370240376
"2784" "ARHGEF9" "GNMT" -0.285355746746063 0.395003231616905
"2785" "ARMC4" "GNMT" -0.845659613609314 0.00103927939174975
"2786" "ARNTL" "GNMT" 0.313354134559631 0.348079751072301
"2787" "ARVCF" "GNMT" 0.0609693601727486 0.858664452570113
"2788" "BCL2L14" "GNMT" -0.436670124530792 0.179324384890111
"2789" "BCOR" "GNMT" -0.00139317626599222 0.99675640119241
"2790" "BIKBA" "GNMT" 0.151786610484123 0.655945003099531
"2791" "BTG2" "GNMT" 0.120102815330029 0.725030587844403
"2792" "C11ORF52" "GNMT" -0.00991424079984426 0.976920217612155
"2793" "C18H16orf87" "GNMT" -0.401012271642685 0.221590254749424
"2794" "C19orf80" "GNMT" 0.430878847837448 0.185824831311997
"2795" "C4H7orf57" "GNMT" 0.103962600231171 0.760980756236582
"2796" "C7orf31" "GNMT" -0.293588101863861 0.380893556037926
"2797" "CACNA1H" "GNMT" -0.238928392529488 0.47921920528072
"2798" "CAPN2" "GNMT" -0.319923639297485 0.33751251826913
"2799" "CARD10" "GNMT" 0.436159908771515 0.179891424827213
"2800" "CARNS1" "GNMT" -0.264779329299927 0.43137505859056
"2801" "CASP16" "GNMT" -0.228584930300713 0.499000948845557
"2802" "CCRN4L" "GNMT" -0.0843578279018402 0.805219217828776
"2803" "CD5L" "GNMT" -0.501684963703156 0.115879167051548
"2804" "CD68" "GNMT" -0.593485593795776 0.0542524234705226
"2805" "CHD4" "GNMT" 0.126845449209213 0.710154333915145
"2806" "CHI3L1" "GNMT" -0.146827161312103 0.666615481970349
"2807" "CITED4" "GNMT" 0.402835547924042 0.219299083221426
"2808" "CLDN5" "GNMT" 0.189554020762444 0.576686211970574
"2809" "COL1A1" "GNMT" 0.0131512405350804 0.969387334963268
"2810" "COQ10B" "GNMT" 0.161813393235207 0.634548967362866
"2811" "CXCL3" "GNMT" -0.286815196275711 0.392483135243316
"2812" "CXXC5" "GNMT" 0.520726978778839 0.100520405732689
"2813" "DDIT4" "GNMT" -0.10975956171751 0.748016104147895
"2814" "DNAJC12" "GNMT" -0.14626008272171 0.667839159403914
"2815" "DNHD1" "GNMT" -0.619791746139526 0.0419545805096742
"2816" "DPP9" "GNMT" 0.286278963088989 0.393408140554166
"2817" "DSP" "GNMT" -0.434412330389023 0.181841912046975
"2818" "DUSP1" "GNMT" -0.0315393544733524 0.926654930408543
"2819" "ELL2" "GNMT" -0.144426047801971 0.671801713466852
"2820" "ENSBTAG00000000170" "GNMT" 0.126296892762184 0.711361299485891
"2821" "ENSBTAG00000006383" "GNMT" -0.198103964328766 0.559277361576611
"2822" "ENSBTAG00000010155" "GNMT" -0.413767218589783 0.205856115595624
"2823" "ENSBTAG00000027419" "GNMT" -0.141761973500252 0.677570978709531
"2824" "ENSBTAG00000032057" "GNMT" 0.120290644466877 0.724614998350401
"2825" "ENSBTAG00000032642" "GNMT" -0.570641875267029 0.066758297844425
"2826" "ENSBTAG00000036099" "GNMT" -0.715508639812469 0.0132981387112736
"2827" "ENSBTAG00000039196" "GNMT" -0.769092440605164 0.00565943744624731
"2828" "ENSBTAG00000039673" "GNMT" 0.196240499615669 0.563053687132016
"2829" "ENSBTAG00000039856" "GNMT" -0.4356909096241 0.180413620861072
"2830" "ENSBTAG00000046324" "GNMT" -0.390304684638977 0.235328396479239
"2831" "ENSBTAG00000046664" "GNMT" 0.170674309134483 0.615846825495188
"2832" "ENSBTAG00000047177" "GNMT" 0.307854533195496 0.357056969722314
"2833" "ENSBTAG00000048030" "GNMT" 0.172132104635239 0.612789144195968
"2834" "ENSBTAG00000048094" "GNMT" 0.323104619979858 0.332457454480645
"2835" "EPCAM" "GNMT" -0.0952962189912796 0.780465175976292
"2836" "EPHB3" "GNMT" 0.358059585094452 0.279605599987576
"2837" "EPYC" "GNMT" -0.555176854133606 0.0762468422526481
"2838" "ETNPPL" "GNMT" -0.171971634030342 0.613125456225192
"2839" "FASN" "GNMT" -0.120470866560936 0.724216302839388
"2840" "FBXO39" "GNMT" 0.233396053314209 0.489755697700404
"2841" "FCER1G" "GNMT" -0.58122581243515 0.0607451574499147
"2842" "FCGR1A" "GNMT" -0.76200544834137 0.00641251424622613
"2843" "FDFT1" "GNMT" -0.0850672647356987 0.803608615494311
"2844" "FGF12" "GNMT" -0.152701810002327 0.653982134253762
"2845" "G6PC" "GNMT" -0.0631213635206223 0.853721327828409
"2846" "GADD45B" "GNMT" 0.1465944647789 0.667117520998222
"2847" "GADD45G" "GNMT" -0.157041788101196 0.6447009212919
"2848" "GALE" "GNMT" 0.590557098388672 0.0557580649852647
"2849" "GAS2" "GNMT" -0.450633853673935 0.164228378232675
"2850" "GCLC" "GNMT" -0.0998505055904388 0.770211041553591
"2851" "ABCC5_2" "GPAM" 0.266424208879471 0.428410525093712
"2852" "ABCG8" "GPAM" 0.374498724937439 0.256489037404784
"2853" "ADAMTS14" "GPAM" 0.768985509872437 0.00567029147481213
"2854" "ADAMTS4" "GPAM" -0.492473691701889 0.123821642048977
"2855" "ADRB2" "GPAM" -0.683728754520416 0.0203484614343987
"2856" "AK4" "GPAM" 0.362130165100098 0.273776862419633
"2857" "ANXA3" "GPAM" -0.333136975765228 0.316780199582443
"2858" "ARG2" "GPAM" -0.301726162433624 0.367199875028502
"2859" "ARHGEF9" "GPAM" -0.767905473709106 0.00578078066825038
"2860" "ARMC4" "GPAM" -0.0796618983149529 0.815897053402137
"2861" "ARNTL" "GPAM" 0.567079246044159 0.0688693712097423
"2862" "ARVCF" "GPAM" 0.699688315391541 0.0165398255438003
"2863" "BCL2L14" "GPAM" -0.473003894090652 0.141732935248831
"2864" "BCOR" "GPAM" 0.826755881309509 0.00169832973941997
"2865" "BIKBA" "GPAM" -0.874062120914459 0.000434419653279061
"2866" "BTG2" "GPAM" -0.822555184364319 0.00187953299558474
"2867" "C11ORF52" "GPAM" 0.653785824775696 0.0291150306848655
"2868" "C18H16orf87" "GPAM" -0.573722839355469 0.0649681995517937
"2869" "C19orf80" "GPAM" 0.260381489992142 0.439348903030263
"2870" "C4H7orf57" "GPAM" -0.765311419963837 0.00605261400269574
"2871" "C7orf31" "GPAM" -0.150122866034508 0.659518308685982
"2872" "CACNA1H" "GPAM" 0.717190623283386 0.0129828497170088
"2873" "CAPN2" "GPAM" -0.698406994342804 0.0168250213056722
"2874" "CARD10" "GPAM" 0.583631932735443 0.0594313478343347
"2875" "CARNS1" "GPAM" 0.828148365020752 0.00164125229154433
"2876" "CASP16" "GPAM" -0.225252822041512 0.505448329060114
"2877" "CCRN4L" "GPAM" -0.708049535751343 0.0147632613673836
"2878" "CD5L" "GPAM" -0.576998174190521 0.0631010378721459
"2879" "CD68" "GPAM" -0.241627588868141 0.474115754234561
"2880" "CHD4" "GPAM" 0.808767855167389 0.00257683813718934
"2881" "CHI3L1" "GPAM" 0.337463408708572 0.310144806249549
"2882" "CITED4" "GPAM" 0.450215995311737 0.164668303738486
"2883" "CLDN5" "GPAM" 0.536150336265564 0.0891049861254407
"2884" "COL1A1" "GPAM" 0.348773568868637 0.293158870729807
"2885" "COQ10B" "GPAM" -0.752791881561279 0.00749835574808921
"2886" "CXCL3" "GPAM" -0.627703249454498 0.0386713450745724
"2887" "CXXC5" "GPAM" 0.464056551456451 0.150482501255002
"2888" "DDIT4" "GPAM" -0.7604660987854 0.0065853434579084
"2889" "DNAJC12" "GPAM" -0.752788424491882 0.00749878678559668
"2890" "DNHD1" "GPAM" -0.0409923605620861 0.904748064622118
"2891" "DPP9" "GPAM" 0.75806051492691 0.00686223428658206
"2892" "DSP" "GPAM" -0.423588782548904 0.194207999197844
"2893" "DUSP1" "GPAM" -0.622542560100555 0.0407919262363703
"2894" "ELL2" "GPAM" -0.63262528181076 0.0367214150507933
"2895" "ENSBTAG00000000170" "GPAM" 0.801943182945251 0.00298568332124072
"2896" "ENSBTAG00000006383" "GPAM" 0.0277674552053213 0.935409668342665
"2897" "ENSBTAG00000010155" "GPAM" -0.538885414600372 0.0871743691068387
"2898" "ENSBTAG00000027419" "GPAM" -0.633323311805725 0.0364505445106387
"2899" "ENSBTAG00000032057" "GPAM" 0.41261413693428 0.207250313118756
"2900" "ENSBTAG00000032642" "GPAM" 0.459956109523773 0.154602491100209
"2901" "ENSBTAG00000036099" "GPAM" 0.149265542626381 0.661362125751243
"2902" "ENSBTAG00000039196" "GPAM" -0.25325819849968 0.452410109115507
"2903" "ENSBTAG00000039673" "GPAM" -0.658049643039703 0.0277289592427501
"2904" "ENSBTAG00000039856" "GPAM" -0.573176085948944 0.0652834786278111
"2905" "ENSBTAG00000046324" "GPAM" -0.70058286190033 0.0163427850782609
"2906" "ENSBTAG00000046664" "GPAM" 0.759933173656464 0.00664596541057971
"2907" "ENSBTAG00000047177" "GPAM" -0.549228191375732 0.0801243635298441
"2908" "ENSBTAG00000048030" "GPAM" -0.286722987890244 0.392642118057651
"2909" "ENSBTAG00000048094" "GPAM" 0.173588693141937 0.609739517562485
"2910" "EPCAM" "GPAM" -0.743424355983734 0.0087343620778686
"2911" "EPHB3" "GPAM" 0.609730422496796 0.0464024666236571
"2912" "EPYC" "GPAM" -0.441866517066956 0.173611390020658
"2913" "ETNPPL" "GPAM" -0.495302796363831 0.121346228539236
"2914" "FASN" "GPAM" -0.224864929914474 0.506201204000985
"2915" "FBXO39" "GPAM" -0.872693181037903 0.000455139973574381
"2916" "FCER1G" "GPAM" -0.40924659371376 0.211354130362471
"2917" "FCGR1A" "GPAM" -0.137889474630356 0.685984906295206
"2918" "FDFT1" "GPAM" -0.567644715309143 0.0685313374323222
"2919" "FGF12" "GPAM" -0.716085433959961 0.0131894025332882
"2920" "G6PC" "GPAM" -0.618600904941559 0.0424649430065054
"2921" "GADD45B" "GPAM" -0.84636265039444 0.00101923303766727
"2922" "GADD45G" "GPAM" -0.706286132335663 0.0151259294830512
"2923" "GALE" "GPAM" 0.415614604949951 0.20363411735886
"2924" "GAS2" "GPAM" -0.377699226140976 0.252119669916993
"2925" "GCLC" "GPAM" 0.531321287155151 0.0925821641978462
"2926" "GNMT" "GPAM" -0.215592265129089 0.52434164491336
"2927" "ABCC5_2" "GPNMB" 0.534163534641266 0.0905249726769899
"2928" "ABCG8" "GPNMB" 0.379175692796707 0.250118438611135
"2929" "ADAMTS14" "GPNMB" 0.809197306632996 0.00255258809701009
"2930" "ADAMTS4" "GPNMB" -0.810133695602417 0.00250030197231577
"2931" "ADRB2" "GPNMB" -0.590256750583649 0.0559140775454261
"2932" "AK4" "GPNMB" 0.632809937000275 0.0366496236009286
"2933" "ANXA3" "GPNMB" -0.151050075888634 0.657526101427909
"2934" "ARG2" "GPNMB" -0.256824672222137 0.445848269827804
"2935" "ARHGEF9" "GPNMB" -0.590795993804932 0.0556341854233704
"2936" "ARMC4" "GPNMB" 0.232339188456535 0.491780091790452
"2937" "ARNTL" "GPNMB" 0.341273546218872 0.304364248378291
"2938" "ARVCF" "GPNMB" 0.901087760925293 0.000152535166466405
"2939" "BCL2L14" "GPNMB" -0.0508277676999569 0.88201829470712
"2940" "BCOR" "GPNMB" 0.574913620948792 0.064285112475289
"2941" "BIKBA" "GPNMB" -0.763558745384216 0.00624151576792986
"2942" "BTG2" "GPNMB" -0.645771622657776 0.0318509827848796
"2943" "C11ORF52" "GPNMB" 0.683636426925659 0.0203721585334611
"2944" "C18H16orf87" "GPNMB" -0.49600213766098 0.120739249982977
"2945" "C19orf80" "GPNMB" 0.113611333072186 0.739433853275911
"2946" "C4H7orf57" "GPNMB" -0.717860043048859 0.0128588814924058
"2947" "C7orf31" "GPNMB" 0.176585540175438 0.603482618261488
"2948" "CACNA1H" "GPNMB" 0.856005549430847 0.000772575089721617
"2949" "CAPN2" "GPNMB" -0.557309865951538 0.0748876069031605
"2950" "CARD10" "GPNMB" 0.283230990171432 0.39868645760345
"2951" "CARNS1" "GPNMB" 0.845828413963318 0.00103443942050552
"2952" "CASP16" "GPNMB" 0.207010388374329 0.541369831467887
"2953" "CCRN4L" "GPNMB" -0.452779740095139 0.161980616931973
"2954" "CD5L" "GPNMB" -0.323875695466995 0.331238181825573
"2955" "CD68" "GPNMB" -0.115998513996601 0.734128195445034
"2956" "CHD4" "GPNMB" 0.697244644165039 0.0170867714855509
"2957" "CHI3L1" "GPNMB" 0.253905415534973 0.451215999790074
"2958" "CITED4" "GPNMB" 0.381770044565201 0.246624144325705
"2959" "CLDN5" "GPNMB" 0.495308697223663 0.121341098843407
"2960" "COL1A1" "GPNMB" 0.489629685878754 0.126342426100628
"2961" "COQ10B" "GPNMB" -0.597139298915863 0.0524131779125392
"2962" "CXCL3" "GPNMB" -0.451738327741623 0.163069076768085
"2963" "CXXC5" "GPNMB" 0.432107150554657 0.184434350007422
"2964" "DDIT4" "GPNMB" -0.681121647357941 0.0210252026570557
"2965" "DNAJC12" "GPNMB" -0.461952954530716 0.152587449690389
"2966" "DNHD1" "GPNMB" 0.0849568322300911 0.803859280523811
"2967" "DPP9" "GPNMB" 0.546017706394196 0.0822705866156785
"2968" "DSP" "GPNMB" -0.0458931550383568 0.893413258518392
"2969" "DUSP1" "GPNMB" -0.398561775684357 0.224691682705938
"2970" "ELL2" "GPNMB" -0.642996907234192 0.0328388298980125
"2971" "ENSBTAG00000000170" "GPNMB" 0.583820283412933 0.0593293251797329
"2972" "ENSBTAG00000006383" "GPNMB" 0.204726785421371 0.545938770448468
"2973" "ENSBTAG00000010155" "GPNMB" -0.369565635919571 0.263307652868562
"2974" "ENSBTAG00000027419" "GPNMB" -0.284753024578094 0.396046317304235
"2975" "ENSBTAG00000032057" "GPNMB" 0.510699987411499 0.108431289281455
"2976" "ENSBTAG00000032642" "GPNMB" 0.378152638673782 0.251504133911935
"2977" "ENSBTAG00000036099" "GPNMB" 0.296553105115891 0.375874947522096
"2978" "ENSBTAG00000039196" "GPNMB" -0.105006009340286 0.758643043367751
"2979" "ENSBTAG00000039673" "GPNMB" -0.748227059841156 0.00808347400447595
"2980" "ENSBTAG00000039856" "GPNMB" -0.237308457493782 0.4822938376948
"2981" "ENSBTAG00000046324" "GPNMB" -0.354328453540802 0.285008550236608
"2982" "ENSBTAG00000046664" "GPNMB" 0.44287046790123 0.172520660951877
"2983" "ENSBTAG00000047177" "GPNMB" -0.788247048854828 0.00394917835016462
"2984" "ENSBTAG00000048030" "GPNMB" -0.586138069629669 0.0580835945279166
"2985" "ENSBTAG00000048094" "GPNMB" 0.389090657234192 0.236916501669336
"2986" "EPCAM" "GPNMB" -0.430685579776764 0.186044194686946
"2987" "EPHB3" "GPNMB" 0.536121964454651 0.0891251595643137
"2988" "EPYC" "GPNMB" -0.0429347977042198 0.900253480614639
"2989" "ETNPPL" "GPNMB" -0.226025849580765 0.503949376574712
"2990" "FASN" "GPNMB" -0.279661744832993 0.404911698085374
"2991" "FBXO39" "GPNMB" -0.665038168430328 0.0255588132075333
"2992" "FCER1G" "GPNMB" -0.230760812759399 0.494810275899605
"2993" "FCGR1A" "GPNMB" 0.0155947068706155 0.963702555665132
"2994" "FDFT1" "GPNMB" -0.504820942878723 0.113252033581405
"2995" "FGF12" "GPNMB" -0.522368848323822 0.0992620732648914
"2996" "G6PC" "GPNMB" -0.413527548313141 0.20614544068091
"2997" "GADD45B" "GPNMB" -0.735550105571747 0.00988302978649513
"2998" "GADD45G" "GPNMB" -0.339620262384415 0.306865268349684
"2999" "GALE" "GPNMB" 0.175901308655739 0.604909084290902
"3000" "GAS2" "GPNMB" -0.0492025390267372 0.885769139110292
"3001" "GCLC" "GPNMB" 0.429147690534592 0.187795326995507
"3002" "GNMT" "GPNMB" -0.181237131357193 0.593818317797741
"3003" "GPAM" "GPNMB" 0.676565110683441 0.0222462081072923
"3004" "ABCC5_2" "GPRIN2" 0.173646986484528 0.609617585552963
"3005" "ABCG8" "GPRIN2" 0.518762767314911 0.102039414561309
"3006" "ADAMTS14" "GPRIN2" 0.810838103294373 0.00246149801017825
"3007" "ADAMTS4" "GPRIN2" -0.553872525691986 0.0770860776877274
"3008" "ADRB2" "GPRIN2" -0.787271976470947 0.00402556928840525
"3009" "AK4" "GPRIN2" 0.0289778541773558 0.932599539189194
"3010" "ANXA3" "GPRIN2" -0.686564564704895 0.019630143332197
"3011" "ARG2" "GPRIN2" -0.24092435836792 0.475443003068603
"3012" "ARHGEF9" "GPRIN2" -0.804860472679138 0.00280543211390238
"3013" "ARMC4" "GPRIN2" -0.280363261699677 0.40368440804665
"3014" "ARNTL" "GPRIN2" 0.644835948944092 0.0321817376495777
"3015" "ARVCF" "GPRIN2" 0.663718283176422 0.0259591420964247
"3016" "BCL2L14" "GPRIN2" -0.620828986167908 0.0415135220913561
"3017" "BCOR" "GPRIN2" 0.750742077827454 0.00775712737900136
"3018" "BIKBA" "GPRIN2" -0.793191134929657 0.00357822569261002
"3019" "BTG2" "GPRIN2" -0.775465071201324 0.00503971568687089
"3020" "C11ORF52" "GPRIN2" 0.908939063549042 0.000106365437429368
"3021" "C18H16orf87" "GPRIN2" -0.703277468681335 0.0157594291615726
"3022" "C19orf80" "GPRIN2" 0.543515384197235 0.0839696364583378
"3023" "C4H7orf57" "GPRIN2" -0.591172873973846 0.0554391355982231
"3024" "C7orf31" "GPRIN2" 0.269960790872574 0.422069757110643
"3025" "CACNA1H" "GPRIN2" 0.542462289333344 0.0846915801638068
"3026" "CAPN2" "GPRIN2" -0.696357607841492 0.0172884775799573
"3027" "CARD10" "GPRIN2" 0.686819016933441 0.0195665876141127
"3028" "CARNS1" "GPRIN2" 0.651757419109344 0.0297912343704576
"3029" "CASP16" "GPRIN2" -0.0883173495531082 0.796238938977369
"3030" "CCRN4L" "GPRIN2" -0.698048293590546 0.0169054883805098
"3031" "CD5L" "GPRIN2" -0.624890029430389 0.039817578606848
"3032" "CD68" "GPRIN2" -0.686278879642487 0.0197016756343809
"3033" "CHD4" "GPRIN2" 0.817698657512665 0.00210660829440945
"3034" "CHI3L1" "GPRIN2" 0.356689989566803 0.281582185873382
"3035" "CITED4" "GPRIN2" 0.431565582752228 0.185046642260658
"3036" "CLDN5" "GPRIN2" 0.578554809093475 0.0622265231512196
"3037" "COL1A1" "GPRIN2" 0.392402738332748 0.23259849210136
"3038" "COQ10B" "GPRIN2" -0.630283296108246 0.0376404688054164
"3039" "CXCL3" "GPRIN2" -0.452761560678482 0.161999578948874
"3040" "CXXC5" "GPRIN2" 0.571985840797424 0.0659733893850296
"3041" "DDIT4" "GPRIN2" -0.731640219688416 0.0104924553126018
"3042" "DNAJC12" "GPRIN2" -0.490603566169739 0.125475570805043
"3043" "DNHD1" "GPRIN2" -0.30497220158577 0.361809228571008
"3044" "DPP9" "GPRIN2" 0.830482423305511 0.0015488152207932
"3045" "DSP" "GPRIN2" -0.268608301877975 0.424489287785077
"3046" "DUSP1" "GPRIN2" -0.675981640815735 0.0224061168344072
"3047" "ELL2" "GPRIN2" -0.891440510749817 0.000228565150345528
"3048" "ENSBTAG00000000170" "GPRIN2" 0.74729859828949 0.00820644645975666
"3049" "ENSBTAG00000006383" "GPRIN2" 0.236658871173859 0.483529219440972
"3050" "ENSBTAG00000010155" "GPRIN2" -0.806761622428894 0.00269240359338507
"3051" "ENSBTAG00000027419" "GPRIN2" -0.647637009620667 0.0311987061895753
"3052" "ENSBTAG00000032057" "GPRIN2" 0.238423600792885 0.480176354428231
"3053" "ENSBTAG00000032642" "GPRIN2" 0.439265102148056 0.176457287629826
"3054" "ENSBTAG00000036099" "GPRIN2" 0.0599887073040009 0.860918521545935
"3055" "ENSBTAG00000039196" "GPRIN2" -0.670590162277222 0.0239225881979981
"3056" "ENSBTAG00000039673" "GPRIN2" -0.610467553138733 0.046066039488684
"3057" "ENSBTAG00000039856" "GPRIN2" -0.865998208522797 0.000567459132341908
"3058" "ENSBTAG00000046324" "GPRIN2" -0.688795924186707 0.0190777995854969
"3059" "ENSBTAG00000046664" "GPRIN2" 0.880959868431091 0.000340659079789418
"3060" "ENSBTAG00000047177" "GPRIN2" -0.5767822265625 0.0632230102200606
"3061" "ENSBTAG00000048030" "GPRIN2" -0.616471707820892 0.0433881407497463
"3062" "ENSBTAG00000048094" "GPRIN2" -0.0963848605751991 0.778011144095716
"3063" "EPCAM" "GPRIN2" -0.490822166204453 0.125281517633413
"3064" "EPHB3" "GPRIN2" 0.776866018772125 0.00491047942955802
"3065" "EPYC" "GPRIN2" -0.272914350032806 0.416809180530349
"3066" "ETNPPL" "GPRIN2" -0.635139763355255 0.0357522044216445
"3067" "FASN" "GPRIN2" -0.244993224740028 0.467786846190503
"3068" "FBXO39" "GPRIN2" -0.683125555515289 0.0205036361341919
"3069" "FCER1G" "GPRIN2" -0.675049185752869 0.0226633632640061
"3070" "FCGR1A" "GPRIN2" -0.59382164478302 0.0540814442179185
"3071" "FDFT1" "GPRIN2" -0.472237586975098 0.142469437035193
"3072" "FGF12" "GPRIN2" -0.403950244188309 0.217905234894827
"3073" "G6PC" "GPRIN2" -0.607621192932129 0.0473744658875592
"3074" "GADD45B" "GPRIN2" -0.730764806270599 0.010632556562594
"3075" "GADD45G" "GPRIN2" -0.622511029243469 0.0408051249269468
"3076" "GALE" "GPRIN2" 0.458089083433151 0.156501454628073
"3077" "GAS2" "GPRIN2" -0.414532572031021 0.204933818285174
"3078" "GCLC" "GPRIN2" 0.835499584674835 0.00136336027249628
"3079" "GNMT" "GPRIN2" 0.233390226960182 0.489766847799385
"3080" "GPAM" "GPRIN2" 0.656105160713196 0.0283551613981956
"3081" "GPNMB" "GPRIN2" 0.585427045822144 0.0584638350658118
"3082" "ABCC5_2" "GSE1" 0.225324690341949 0.505308890304502
"3083" "ABCG8" "GSE1" 0.314451783895493 0.346302263717817
"3084" "ADAMTS14" "GSE1" 0.720339119434357 0.0124072273994156
"3085" "ADAMTS4" "GSE1" -0.543828189373016 0.0837559834542629
"3086" "ADRB2" "GSE1" -0.671365261077881 0.0237002236970523
"3087" "AK4" "GSE1" 0.474899023771286 0.139921833912312
"3088" "ANXA3" "GSE1" -0.310628801584244 0.352513571097616
"3089" "ARG2" "GSE1" -0.561145722866058 0.0724842343606924
"3090" "ARHGEF9" "GSE1" -0.698482096195221 0.0168082085979298
"3091" "ARMC4" "GSE1" -0.0939087942242622 0.783595334249003
"3092" "ARNTL" "GSE1" 0.456059366464615 0.158582278000232
"3093" "ARVCF" "GSE1" 0.766623854637146 0.00591393578074095
"3094" "BCL2L14" "GSE1" -0.428120344877243 0.188970664089904
"3095" "BCOR" "GSE1" 0.790444433689117 0.00378096295676555
"3096" "BIKBA" "GSE1" -0.725841820240021 0.0114458478207444
"3097" "BTG2" "GSE1" -0.792803585529327 0.00360633135785404
"3098" "C11ORF52" "GSE1" 0.692961812019348 0.0180764429312696
"3099" "C18H16orf87" "GSE1" -0.464527487754822 0.150013763896895
"3100" "C19orf80" "GSE1" 0.268666118383408 0.424385721128186
"3101" "C4H7orf57" "GSE1" -0.905852258205414 0.000123016277015386
"3102" "C7orf31" "GSE1" 0.0231913980096579 0.946039434741744
"3103" "CACNA1H" "GSE1" 0.857488811016083 0.000739059332217407
"3104" "CAPN2" "GSE1" -0.712009787559509 0.0139716509962069
"3105" "CARD10" "GSE1" 0.509746968746185 0.109203544237908
"3106" "CARNS1" "GSE1" 0.843879640102386 0.00109135898587454
"3107" "CASP16" "GSE1" 0.155109852552414 0.648826913243261
"3108" "CCRN4L" "GSE1" -0.607036352157593 0.0476464403457997
"3109" "CD5L" "GSE1" -0.591177701950073 0.0554366399679336
"3110" "CD68" "GSE1" -0.244753032922745 0.468237235229043
"3111" "CHD4" "GSE1" 0.761256217956543 0.00649621239753495
"3112" "CHI3L1" "GSE1" 0.473669409751892 0.141095254699597
"3113" "CITED4" "GSE1" 0.634138226509094 0.0361360828015411
"3114" "CLDN5" "GSE1" 0.548549473285675 0.0805749466978702
"3115" "COL1A1" "GSE1" 0.48717412352562 0.128545076432401
"3116" "COQ10B" "GSE1" -0.688186585903168 0.0192275170736829
"3117" "CXCL3" "GSE1" -0.367021471261978 0.266863950685007
"3118" "CXXC5" "GSE1" 0.619609713554382 0.0420323182914262
"3119" "DDIT4" "GSE1" -0.72816401720047 0.0110567968202191
"3120" "DNAJC12" "GSE1" -0.75564980506897 0.0071481778856346
"3121" "DNHD1" "GSE1" -0.126959905028343 0.709902576854293
"3122" "DPP9" "GSE1" 0.751851499080658 0.00761627489917416
"3123" "DSP" "GSE1" -0.373932033777237 0.25726715886571
"3124" "DUSP1" "GSE1" -0.446708112955093 0.168390132535905
"3125" "ELL2" "GSE1" -0.740008175373077 0.00922003098940549
"3126" "ENSBTAG00000000170" "GSE1" 0.876648426055908 0.000397231148857369
"3127" "ENSBTAG00000006383" "GSE1" 0.154658868908882 0.649791350662085
"3128" "ENSBTAG00000010155" "GSE1" -0.475644260644913 0.139213661051367
"3129" "ENSBTAG00000027419" "GSE1" -0.655258417129517 0.0286309354704759
"3130" "ENSBTAG00000032057" "GSE1" 0.572924733161926 0.0654287644098854
"3131" "ENSBTAG00000032642" "GSE1" 0.495312511920929 0.121337782750416
"3132" "ENSBTAG00000036099" "GSE1" 0.234939277172089 0.486806334408347
"3133" "ENSBTAG00000039196" "GSE1" -0.238118022680283 0.48075618498717
"3134" "ENSBTAG00000039673" "GSE1" -0.676741480827332 0.0221980312894545
"3135" "ENSBTAG00000039856" "GSE1" -0.548224866390228 0.0807910394675637
"3136" "ENSBTAG00000046324" "GSE1" -0.712253868579865 0.0139238855214041
"3137" "ENSBTAG00000046664" "GSE1" 0.664924621582031 0.0255930798244153
"3138" "ENSBTAG00000047177" "GSE1" -0.608971893787384 0.0467504232012619
"3139" "ENSBTAG00000048030" "GSE1" -0.55619603395462 0.0755953431703849
"3140" "ENSBTAG00000048094" "GSE1" 0.154787331819534 0.649516580990475
"3141" "EPCAM" "GSE1" -0.592594027519226 0.0547078317190746
"3142" "EPHB3" "GSE1" 0.604772329330444 0.0487094309628868
"3143" "EPYC" "GSE1" -0.381583511829376 0.246874440471625
"3144" "ETNPPL" "GSE1" -0.575391471385956 0.0640123661944214
"3145" "FASN" "GSE1" -0.211200043559074 0.53302844280878
"3146" "FBXO39" "GSE1" -0.780489444732666 0.00458755709721737
"3147" "FCER1G" "GSE1" -0.385456144809723 0.241707971417333
"3148" "FCGR1A" "GSE1" -0.190610736608505 0.574523280779779
"3149" "FDFT1" "GSE1" -0.420724213123322 0.197563313367982
"3150" "FGF12" "GSE1" -0.759331107139587 0.00671494349715118
"3151" "G6PC" "GSE1" -0.607995927333832 0.0472007621227755
"3152" "GADD45B" "GSE1" -0.735093593597412 0.00995282376321605
"3153" "GADD45G" "GSE1" -0.428459465503693 0.188582201633288
"3154" "GALE" "GSE1" 0.379942923784256 0.249082126814507
"3155" "GAS2" "GSE1" -0.3608518242836 0.275599939136848
"3156" "GCLC" "GSE1" 0.408349096775055 0.212455926965268
"3157" "GNMT" "GSE1" -0.0494478344917297 0.885202888271351
"3158" "GPAM" "GSE1" 0.823300004005432 0.0018463972834144
"3159" "GPNMB" "GSE1" 0.716872692108154 0.0130420279253816
"3160" "GPRIN2" "GSE1" 0.662158966064453 0.0264377791652932
"3161" "ABCC5_2" "HDC" -0.33345964550972 0.316282707259433
"3162" "ABCG8" "HDC" -0.57138991355896 0.0663206525550319
"3163" "ADAMTS14" "HDC" -0.780121982097626 0.00461957053023632
"3164" "ADAMTS4" "HDC" 0.517522573471069 0.103006178717497
"3165" "ADRB2" "HDC" 0.732995569705963 0.0102781957705935
"3166" "AK4" "HDC" -0.265265434980392 0.430497944967906
"3167" "ANXA3" "HDC" 0.251535624265671 0.455595373547868
"3168" "ARG2" "HDC" 0.250779896974564 0.456996074838861
"3169" "ARHGEF9" "HDC" 0.666556477546692 0.0251037244507197
"3170" "ARMC4" "HDC" -0.0607522167265415 0.859163484193582
"3171" "ARNTL" "HDC" -0.535223603248596 0.0897654884297996
"3172" "ARVCF" "HDC" -0.780849695205688 0.00455633121699561
"3173" "BCL2L14" "HDC" 0.543849229812622 0.0837416253170673
"3174" "BCOR" "HDC" -0.719545781612396 0.0125504940582712
"3175" "BIKBA" "HDC" 0.708375990390778 0.0146968145948558
"3176" "BTG2" "HDC" 0.837260127067566 0.00130240939569815
"3177" "C11ORF52" "HDC" -0.864535808563232 0.00059455203628267
"3178" "C18H16orf87" "HDC" 0.66952908039093 0.0242293899248087
"3179" "C19orf80" "HDC" -0.242796048521996 0.471914157164063
"3180" "C4H7orf57" "HDC" 0.40092009305954 0.221706460749046
"3181" "C7orf31" "HDC" -0.204034417867661 0.547327125706806
"3182" "CACNA1H" "HDC" -0.524191379547119 0.0978773972084985
"3183" "CAPN2" "HDC" 0.398324936628342 0.224992775454431
"3184" "CARD10" "HDC" -0.354872345924377 0.284217371451018
"3185" "CARNS1" "HDC" -0.78896701335907 0.00389346573566796
"3186" "CASP16" "HDC" -0.244337111711502 0.469017604679313
"3187" "CCRN4L" "HDC" 0.802220940589905 0.00296816077095485
"3188" "CD5L" "HDC" 0.207720920443535 0.539951438251755
"3189" "CD68" "HDC" 0.212902292609215 0.529654705594938
"3190" "CHD4" "HDC" -0.820760726928711 0.00196118916698262
"3191" "CHI3L1" "HDC" -0.212529063224792 0.530393655411641
"3192" "CITED4" "HDC" -0.28743514418602 0.391415073292668
"3193" "CLDN5" "HDC" -0.592985153198242 0.0545077262723133
"3194" "COL1A1" "HDC" -0.35635170340538 0.282071592240332
"3195" "COQ10B" "HDC" 0.768824994564056 0.00568661334120568
"3196" "CXCL3" "HDC" 0.469012498855591 0.145595466538312
"3197" "CXXC5" "HDC" -0.387069940567017 0.239573608366664
"3198" "DDIT4" "HDC" 0.422843098640442 0.195078102862189
"3199" "DNAJC12" "HDC" 0.510275423526764 0.108774885136077
"3200" "DNHD1" "HDC" 0.024449460208416 0.94311621655657
"3201" "DPP9" "HDC" -0.485475718975067 0.130082775500766
"3202" "DSP" "HDC" 0.321920722723007 0.334334131537666
"3203" "DUSP1" "HDC" 0.782461881637573 0.00441850802259047
"3204" "ELL2" "HDC" 0.722159504890442 0.0120829637104864
"3205" "ENSBTAG00000000170" "HDC" -0.538615584373474 0.0873635934758221
"3206" "ENSBTAG00000006383" "HDC" -0.0694529712200165 0.839205649197766
"3207" "ENSBTAG00000010155" "HDC" 0.405231535434723 0.216309544865721
"3208" "ENSBTAG00000027419" "HDC" 0.521212875843048 0.100146933533529
"3209" "ENSBTAG00000032057" "HDC" -0.329068779945374 0.323088629997292
"3210" "ENSBTAG00000032642" "HDC" -0.607298731803894 0.0475242907518052
"3211" "ENSBTAG00000036099" "HDC" -0.210591480135918 0.534236734612483
"3212" "ENSBTAG00000039196" "HDC" 0.243726298213005 0.47016470987511
"3213" "ENSBTAG00000039673" "HDC" 0.514830529689789 0.105125191601131
"3214" "ENSBTAG00000039856" "HDC" 0.438354253768921 0.17746043674491
"3215" "ENSBTAG00000046324" "HDC" 0.405408829450607 0.216089292381379
"3216" "ENSBTAG00000046664" "HDC" -0.732715845108032 0.0103221531571149
"3217" "ENSBTAG00000047177" "HDC" 0.642927348613739 0.0328638661575049
"3218" "ENSBTAG00000048030" "HDC" 0.533596277236938 0.0909331176208625
"3219" "ENSBTAG00000048094" "HDC" -0.0104326521977782 0.975713684553627
"3220" "EPCAM" "HDC" 0.378564268350601 0.250946066780787
"3221" "EPHB3" "HDC" -0.674930334091187 0.0226963021964548
"3222" "EPYC" "HDC" 0.299073129892349 0.371636044738275
"3223" "ETNPPL" "HDC" 0.31733775138855 0.341651575627399
"3224" "FASN" "HDC" 0.635315895080566 0.0356849904530474
"3225" "FBXO39" "HDC" 0.503063082695007 0.114719874972497
"3226" "FCER1G" "HDC" 0.261708527803421 0.436935525837369
"3227" "FCGR1A" "HDC" 0.152143761515617 0.655178772365547
"3228" "FDFT1" "HDC" 0.79254937171936 0.00362485592595352
"3229" "FGF12" "HDC" 0.321500808000565 0.335001111627604
"3230" "G6PC" "HDC" 0.611328125 0.045675405317098
"3231" "GADD45B" "HDC" 0.805656671524048 0.00275767504651347
"3232" "GADD45G" "HDC" 0.644409596920013 0.0323332458384882
"3233" "GALE" "HDC" -0.0733849704265594 0.830213561431272
"3234" "GAS2" "HDC" 0.0839191973209381 0.8062153613729
"3235" "GCLC" "HDC" -0.722974538803101 0.0119397883593042
"3236" "GNMT" "HDC" 0.0583275780081749 0.864738810221209
"3237" "GPAM" "HDC" -0.652584075927734 0.0295143354140259
"3238" "GPNMB" "HDC" -0.694750666618347 0.0176582210027316
"3239" "GPRIN2" "HDC" -0.722915172576904 0.0119501754298583
"3240" "GSE1" "HDC" -0.561047315597534 0.0725452364850834
"3241" "ABCC5_2" "HDHD3" 0.154665783047676 0.64977656099448
"3242" "ABCG8" "HDHD3" 0.718315541744232 0.0127750191978384
"3243" "ADAMTS14" "HDHD3" 0.75017374753952 0.00783001562984387
"3244" "ADAMTS4" "HDHD3" -0.540383458137512 0.0861287621405196
"3245" "ADRB2" "HDHD3" -0.76639449596405 0.00593800086146512
"3246" "AK4" "HDHD3" 0.134955763816833 0.692380520992179
"3247" "ANXA3" "HDHD3" -0.291628420352936 0.384228983104211
"3248" "ARG2" "HDHD3" -0.377101868391037 0.252931935388232
"3249" "ARHGEF9" "HDHD3" -0.795801222324371 0.00339314405927782
"3250" "ARMC4" "HDHD3" -0.216969534754753 0.521630074164317
"3251" "ARNTL" "HDHD3" 0.635358095169067 0.035668899498851
"3252" "ARVCF" "HDHD3" 0.795418739318848 0.0034198117561306
"3253" "BCL2L14" "HDHD3" -0.533440053462982 0.0910457341121016
"3254" "BCOR" "HDHD3" 0.821124732494354 0.00194441505972986
"3255" "BIKBA" "HDHD3" -0.754073441028595 0.00733981177840981
"3256" "BTG2" "HDHD3" -0.814294219017029 0.00227757092733505
"3257" "C11ORF52" "HDHD3" 0.787984311580658 0.00396965573110863
"3258" "C18H16orf87" "HDHD3" -0.777271628379822 0.00487352271761599
"3259" "C19orf80" "HDHD3" 0.469584763050079 0.14503766509888
"3260" "C4H7orf57" "HDHD3" -0.748912930488586 0.00799350033503021
"3261" "C7orf31" "HDHD3" 0.066939078271389 0.84496379091986
"3262" "CACNA1H" "HDHD3" 0.724846720695496 0.0116155608879418
"3263" "CAPN2" "HDHD3" -0.701009273529053 0.0162494554252106
"3264" "CARD10" "HDHD3" 0.657941102981567 0.0277636541428399
"3265" "CARNS1" "HDHD3" 0.800623118877411 0.00307001298100129
"3266" "CASP16" "HDHD3" -0.0506850220263004 0.882347649529479
"3267" "CCRN4L" "HDHD3" -0.673585832118988 0.0230712933343358
"3268" "CD5L" "HDHD3" -0.413339078426361 0.206373127834616
"3269" "CD68" "HDHD3" -0.304134607315063 0.363196289268756
"3270" "CHD4" "HDHD3" 0.868157744407654 0.000529170130294077
"3271" "CHI3L1" "HDHD3" 0.280219852924347 0.403935149968292
"3272" "CITED4" "HDHD3" 0.512238740921021 0.10719189224932
"3273" "CLDN5" "HDHD3" 0.869370460510254 0.000508544032528091
"3274" "COL1A1" "HDHD3" 0.644319593906403 0.0323652930302829
"3275" "COQ10B" "HDHD3" -0.793341517448425 0.00356736354960496
"3276" "CXCL3" "HDHD3" -0.600722908973694 0.0506511291594216
"3277" "CXXC5" "HDHD3" 0.592497408390045 0.0547573405820783
"3278" "DDIT4" "HDHD3" -0.534481167793274 0.0902969621446368
"3279" "DNAJC12" "HDHD3" -0.558552384376526 0.0741033489779808
"3280" "DNHD1" "HDHD3" 0.0522900447249413 0.878645380246798
"3281" "DPP9" "HDHD3" 0.725097179412842 0.0115726749541758
"3282" "DSP" "HDHD3" -0.508649468421936 0.110097282415504
"3283" "DUSP1" "HDHD3" -0.702770054340363 0.0158681176303022
"3284" "ELL2" "HDHD3" -0.857121109962463 0.000747263604881088
"3285" "ENSBTAG00000000170" "HDHD3" 0.776916205883026 0.00490589551883636
"3286" "ENSBTAG00000006383" "HDHD3" 0.430833458900452 0.185876334620819
"3287" "ENSBTAG00000010155" "HDHD3" -0.518683016300201 0.102101403809818
"3288" "ENSBTAG00000027419" "HDHD3" -0.533094704151154 0.0912950109032398
"3289" "ENSBTAG00000032057" "HDHD3" 0.450521737337112 0.164346344071952
"3290" "ENSBTAG00000032642" "HDHD3" 0.439179301261902 0.176551634855826
"3291" "ENSBTAG00000036099" "HDHD3" 0.234334722161293 0.487960801261422
"3292" "ENSBTAG00000039196" "HDHD3" -0.366708815097809 0.267302850769513
"3293" "ENSBTAG00000039673" "HDHD3" -0.540248215198517 0.0862228165759755
"3294" "ENSBTAG00000039856" "HDHD3" -0.643278539180756 0.0327375985226284
"3295" "ENSBTAG00000046324" "HDHD3" -0.722871482372284 0.0119578239062901
"3296" "ENSBTAG00000046664" "HDHD3" 0.734990537166595 0.00996862901591511
"3297" "ENSBTAG00000047177" "HDHD3" -0.589072823524475 0.0565319554206969
"3298" "ENSBTAG00000048030" "HDHD3" -0.470729053020477 0.143926325964784
"3299" "ENSBTAG00000048094" "HDHD3" 0.132460191845894 0.697835219222957
"3300" "EPCAM" "HDHD3" -0.518862724304199 0.101961754194941
"3301" "EPHB3" "HDHD3" 0.879600048065186 0.000357794046915938
"3302" "EPYC" "HDHD3" -0.406395018100739 0.214866569200821
"3303" "ETNPPL" "HDHD3" -0.589170217514038 0.0564809518042124
"3304" "FASN" "HDHD3" -0.425447583198547 0.192049243343537
"3305" "FBXO39" "HDHD3" -0.609289169311523 0.0466046629058194
"3306" "FCER1G" "HDHD3" -0.37600177526474 0.254431712454512
"3307" "FCGR1A" "HDHD3" -0.352209389209747 0.28810271503866
"3308" "FDFT1" "HDHD3" -0.683922648429871 0.0202987599695867
"3309" "FGF12" "HDHD3" -0.579149782657623 0.0618944485865685
"3310" "G6PC" "HDHD3" -0.673624992370605 0.0230603095096042
"3311" "GADD45B" "HDHD3" -0.743822038173676 0.00867906296015653
"3312" "GADD45G" "HDHD3" -0.690609812736511 0.018637048067907
"3313" "GALE" "HDHD3" 0.321195274591446 0.335486853912177
"3314" "GAS2" "HDHD3" -0.434380859136581 0.181877154853725
"3315" "GCLC" "HDHD3" 0.659328877925873 0.0273223513237257
"3316" "GNMT" "HDHD3" 0.11239393055439 0.742143551300942
"3317" "GPAM" "HDHD3" 0.741859912872314 0.00895439880686277
"3318" "GPNMB" "HDHD3" 0.708250045776367 0.0147224238770693
"3319" "GPRIN2" "HDHD3" 0.796385109424591 0.00335273171177941
"3320" "GSE1" "HDHD3" 0.72983181476593 0.0107833620445761
"3321" "HDC" "HDHD3" -0.801910102367401 0.00298777534316752
"3322" "ABCC5_2" "HIP1R" -0.320099145174026 0.337232561279037
"3323" "ABCG8" "HIP1R" 0.715252041816711 0.0133467194383536
"3324" "ADAMTS14" "HIP1R" 0.246957585215569 0.464110847748704
"3325" "ADAMTS4" "HIP1R" 0.0552583038806915 0.871804358369126
"3326" "ADRB2" "HIP1R" -0.603140354156494 0.049485698120477
"3327" "AK4" "HIP1R" -0.133506014943123 0.695547732252296
"3328" "ANXA3" "HIP1R" -0.290033996105194 0.386953518798974
"3329" "ARG2" "HIP1R" -0.59195739030838 0.0550346160302997
"3330" "ARHGEF9" "HIP1R" -0.557361721992493 0.0748547656472622
"3331" "ARMC4" "HIP1R" -0.280853152275085 0.402828440551506
"3332" "ARNTL" "HIP1R" 0.415442079305649 0.203841018457175
"3333" "ARVCF" "HIP1R" 0.488200157880783 0.127621765282228
"3334" "BCL2L14" "HIP1R" -0.544726133346558 0.0831446719097897
"3335" "BCOR" "HIP1R" 0.808388948440552 0.00259837605822311
"3336" "BIKBA" "HIP1R" -0.442849367856979 0.172543541447074
"3337" "BTG2" "HIP1R" -0.582953274250031 0.0597999406311507
"3338" "C11ORF52" "HIP1R" 0.248611077666283 0.461026873961468
"3339" "C18H16orf87" "HIP1R" -0.762261390686035 0.00638410451861793
"3340" "C19orf80" "HIP1R" 0.737978339195251 0.00951775406150435
"3341" "C4H7orf57" "HIP1R" -0.58432799577713 0.0590549089052852
"3342" "C7orf31" "HIP1R" -0.495389878749847 0.121270540781071
"3343" "CACNA1H" "HIP1R" 0.52392303943634 0.0980804709321164
"3344" "CAPN2" "HIP1R" -0.824870347976685 0.00177796790428086
"3345" "CARD10" "HIP1R" 0.60174548625946 0.0501558805760873
"3346" "CARNS1" "HIP1R" 0.405822694301605 0.215575663718442
"3347" "CASP16" "HIP1R" -0.197175592184067 0.561157451689778
"3348" "CCRN4L" "HIP1R" -0.601249992847443 0.0503954381683887
"3349" "CD5L" "HIP1R" -0.448762774467468 0.166203932843485
"3350" "CD68" "HIP1R" -0.196462646126747 0.562602975492508
"3351" "CHD4" "HIP1R" 0.760061264038086 0.00663135752050392
"3352" "CHI3L1" "HIP1R" 0.502171576023102 0.115468963920619
"3353" "CITED4" "HIP1R" 0.89974170923233 0.000161777054472179
"3354" "CLDN5" "HIP1R" 0.701224565505981 0.0162024796268014
"3355" "COL1A1" "HIP1R" 0.485475391149521 0.130083073431406
"3356" "COQ10B" "HIP1R" -0.598123073577881 0.0519253451458013
"3357" "CXCL3" "HIP1R" -0.277143627405167 0.409332148877999
"3358" "CXXC5" "HIP1R" 0.792887151241302 0.00360025726581137
"3359" "DDIT4" "HIP1R" -0.481515377759933 0.133713699206801
"3360" "DNAJC12" "HIP1R" -0.798868477344513 0.00318482670220677
"3361" "DNHD1" "HIP1R" -0.335059106349945 0.313822882594739
"3362" "DPP9" "HIP1R" 0.729774475097656 0.0107926805579113
"3363" "DSP" "HIP1R" -0.716010510921478 0.0132034904842504
"3364" "DUSP1" "HIP1R" -0.481981635093689 0.133282924243266
"3365" "ELL2" "HIP1R" -0.384207665920258 0.243366684400967
"3366" "ENSBTAG00000000170" "HIP1R" 0.531176388263702 0.0926878570380505
"3367" "ENSBTAG00000006383" "HIP1R" 0.27657362818718 0.410336018627337
"3368" "ENSBTAG00000010155" "HIP1R" -0.302641481161118 0.365675678419723
"3369" "ENSBTAG00000027419" "HIP1R" -0.753175973892212 0.00745057874162836
"3370" "ENSBTAG00000032057" "HIP1R" 0.852869868278503 0.000847190010787369
"3371" "ENSBTAG00000032642" "HIP1R" 0.247016608715057 0.464000599341191
"3372" "ENSBTAG00000036099" "HIP1R" -0.0522257648408413 0.878793611718318
"3373" "ENSBTAG00000039196" "HIP1R" -0.285346031188965 0.395020034767395
"3374" "ENSBTAG00000039673" "HIP1R" -0.71917849779129 0.0126172241420548
"3375" "ENSBTAG00000039856" "HIP1R" -0.539334774017334 0.0868598478346039
"3376" "ENSBTAG00000046324" "HIP1R" -0.762911915779114 0.00631231161973922
"3377" "ENSBTAG00000046664" "HIP1R" 0.466416090726852 0.148143162454147
"3378" "ENSBTAG00000047177" "HIP1R" -0.0760189443826675 0.824200071924994
"3379" "ENSBTAG00000048030" "HIP1R" -0.13538470864296 0.691444266009145
"3380" "ENSBTAG00000048094" "HIP1R" 0.254590719938278 0.4499532191159
"3381" "EPCAM" "HIP1R" -0.811745405197144 0.00241218017462108
"3382" "EPHB3" "HIP1R" 0.659006834030151 0.0274243149417182
"3383" "EPYC" "HIP1R" -0.508492469787598 0.110225518682452
"3384" "ETNPPL" "HIP1R" -0.763420760631561 0.00625656912418093
"3385" "FASN" "HIP1R" -0.58592301607132 0.0581984226223307
"3386" "FBXO39" "HIP1R" -0.684505879878998 0.0201497800508004
"3387" "FCER1G" "HIP1R" -0.190220072865486 0.575322540355653
"3388" "FCGR1A" "HIP1R" -0.401420712471008 0.221075780144682
"3389" "FDFT1" "HIP1R" -0.643633186817169 0.0326104331429469
"3390" "FGF12" "HIP1R" -0.863851845264435 0.000607553584880183
"3391" "G6PC" "HIP1R" -0.842658221721649 0.00112821405176144
"3392" "GADD45B" "HIP1R" -0.257090747356415 0.445360521233276
"3393" "GADD45G" "HIP1R" -0.302057832479477 0.36664720005375
"3394" "GALE" "HIP1R" 0.633965194225311 0.0362026941943532
"3395" "GAS2" "HIP1R" -0.824353098869324 0.00180029444264385
"3396" "GCLC" "HIP1R" 0.24315319955349 0.471242143049068
"3397" "GNMT" "HIP1R" 0.0861535966396332 0.801143695173835
"3398" "GPAM" "HIP1R" 0.535327792167664 0.0896910701305016
"3399" "GPNMB" "HIP1R" 0.408402174711227 0.212390672232467
"3400" "GPRIN2" "HIP1R" 0.409356445074081 0.211219506608617
"3401" "GSE1" "HIP1R" 0.568937957286835 0.0677624486029234
"3402" "HDC" "HIP1R" -0.373503357172012 0.257856665291737
"3403" "HDHD3" "HIP1R" 0.573755502700806 0.0649493972360746
"3404" "ABCC5_2" "HMGCR" 0.303238719701767 0.364682903553128
"3405" "ABCG8" "HMGCR" -0.668197870254517 0.0246182268849231
"3406" "ADAMTS14" "HMGCR" -0.191548332571983 0.57260681648155
"3407" "ADAMTS4" "HMGCR" -0.0317682027816772 0.92612398976482
"3408" "ADRB2" "HMGCR" 0.672222137451172 0.0234561087690761
"3409" "AK4" "HMGCR" 0.189187169075012 0.577437836564129
"3410" "ANXA3" "HMGCR" 0.23380833864212 0.488966977868553
"3411" "ARG2" "HMGCR" 0.239597007632256 0.477952745213811
"3412" "ARHGEF9" "HMGCR" 0.497267603874207 0.119645874765583
"3413" "ARMC4" "HMGCR" 0.133399114012718 0.695781448254879
"3414" "ARNTL" "HMGCR" -0.546849489212036 0.0817109132094767
"3415" "ARVCF" "HMGCR" -0.46168777346611 0.152854098101837
"3416" "BCL2L14" "HMGCR" 0.663090169429779 0.0261512004561646
"3417" "BCOR" "HMGCR" -0.663981318473816 0.0258790107670426
"3418" "BIKBA" "HMGCR" 0.36700427532196 0.266888079397972
"3419" "BTG2" "HMGCR" 0.510440587997437 0.10864113518196
"3420" "C11ORF52" "HMGCR" -0.383468121290207 0.244352321726095
"3421" "C18H16orf87" "HMGCR" 0.791651427745819 0.00369085370043787
"3422" "C19orf80" "HMGCR" -0.465368926525116 0.149178530329023
"3423" "C4H7orf57" "HMGCR" 0.165690407156944 0.626341632815167
"3424" "C7orf31" "HMGCR" 0.338316917419434 0.308844766229071
"3425" "CACNA1H" "HMGCR" -0.249337524175644 0.459674942440742
"3426" "CAPN2" "HMGCR" 0.482393473386765 0.132903160454247
"3427" "CARD10" "HMGCR" -0.306407779455185 0.359438259344188
"3428" "CARNS1" "HMGCR" -0.368912130594254 0.264218563237228
"3429" "CASP16" "HMGCR" -0.0419706106185913 0.902484181409201
"3430" "CCRN4L" "HMGCR" 0.705179274082184 0.0153568171291383
"3431" "CD5L" "HMGCR" 0.0648861154913902 0.849671227573712
"3432" "CD68" "HMGCR" 0.181942731142044 0.592357444528552
"3433" "CHD4" "HMGCR" -0.745989620685577 0.0083821299160296
"3434" "CHI3L1" "HMGCR" -0.0500237829983234 0.883873533250879
"3435" "CITED4" "HMGCR" -0.584729790687561 0.0588383530190275
"3436" "CLDN5" "HMGCR" -0.595402538776398 0.0532820406182706
"3437" "COL1A1" "HMGCR" -0.202120721340179 0.551171968784267
"3438" "COQ10B" "HMGCR" 0.522976219654083 0.0987992057744986
"3439" "CXCL3" "HMGCR" 0.396094650030136 0.227839726548493
"3440" "CXXC5" "HMGCR" -0.655052959918976 0.0286981340622576
"3441" "DDIT4" "HMGCR" 0.114951103925705 0.73645485889601
"3442" "DNAJC12" "HMGCR" 0.624530434608459 0.0399657740243553
"3443" "DNHD1" "HMGCR" 0.287260502576828 0.391715803522911
"3444" "DPP9" "HMGCR" -0.412911176681519 0.206890624524072
"3445" "DSP" "HMGCR" 0.632297337055206 0.0368491570338421
"3446" "DUSP1" "HMGCR" 0.685837507247925 0.0198125556737709
"3447" "ELL2" "HMGCR" 0.292362242937088 0.382978284077199
"3448" "ENSBTAG00000000170" "HMGCR" -0.258037954568863 0.443626203810195
"3449" "ENSBTAG00000006383" "HMGCR" -0.0813325345516205 0.812094966372645
"3450" "ENSBTAG00000010155" "HMGCR" 0.241558998823166 0.47424513462729
"3451" "ENSBTAG00000027419" "HMGCR" 0.531651377677917 0.0923416841843152
"3452" "ENSBTAG00000032057" "HMGCR" -0.544400215148926 0.083366210327477
"3453" "ENSBTAG00000032642" "HMGCR" -0.233648687601089 0.489272330549497
"3454" "ENSBTAG00000036099" "HMGCR" 0.134334474802017 0.693737289382033
"3455" "ENSBTAG00000039196" "HMGCR" 0.261786878108978 0.436793232883121
"3456" "ENSBTAG00000039673" "HMGCR" 0.488267332315445 0.127561464097301
"3457" "ENSBTAG00000039856" "HMGCR" 0.347111642360687 0.29562198197136
"3458" "ENSBTAG00000046324" "HMGCR" 0.466453194618225 0.148106559369602
"3459" "ENSBTAG00000046664" "HMGCR" -0.418644726276398 0.200020704905679
"3460" "ENSBTAG00000047177" "HMGCR" 0.233823463320732 0.488938054395223
"3461" "ENSBTAG00000048030" "HMGCR" 0.22154526412487 0.512664218048337
"3462" "ENSBTAG00000048094" "HMGCR" -0.250539124011993 0.457442752026938
"3463" "EPCAM" "HMGCR" 0.454853236675262 0.159826872392835
"3464" "EPHB3" "HMGCR" -0.570212364196777 0.06701046452805
"3465" "EPYC" "HMGCR" 0.475427150726318 0.139419738984929
"3466" "ETNPPL" "HMGCR" 0.482847332954407 0.132485444553348
"3467" "FASN" "HMGCR" 0.961182475090027 2.47585442303411e-06
"3468" "FBXO39" "HMGCR" 0.339040517807007 0.307744920389056
"3469" "FCER1G" "HMGCR" 0.154450297355652 0.650237548305143
"3470" "FCGR1A" "HMGCR" 0.317470103502274 0.341439083661149
"3471" "FDFT1" "HMGCR" 0.937762558460236 2.00211678502704e-05
"3472" "FGF12" "HMGCR" 0.503156423568726 0.114641627018772
"3473" "G6PC" "HMGCR" 0.655292570590973 0.0286197756983344
"3474" "GADD45B" "HMGCR" 0.314907550811768 0.345565611834567
"3475" "GADD45G" "HMGCR" 0.471991330385208 0.142706626077618
"3476" "GALE" "HMGCR" -0.309910416603088 0.353687169107851
"3477" "GAS2" "HMGCR" 0.474639326334 0.140169148435044
"3478" "GCLC" "HMGCR" -0.36594620347023 0.268375096395504
"3479" "GNMT" "HMGCR" -0.155671626329422 0.647626225715487
"3480" "GPAM" "HMGCR" -0.353968679904938 0.285532570010611
"3481" "GPNMB" "HMGCR" -0.360764801502228 0.275724291275621
"3482" "GPRIN2" "HMGCR" -0.378397941589355 0.251171478876663
"3483" "GSE1" "HMGCR" -0.294441044330597 0.379446404881825
"3484" "HDC" "HMGCR" 0.688115000724792 0.0192451608176394
"3485" "HDHD3" "HMGCR" -0.60438197851181 0.0488943388632077
"3486" "HIP1R" "HMGCR" -0.709600865840912 0.0144494210518409
"3487" "ABCC5_2" "HMGCS1" 0.421787202358246 0.196314184549881
"3488" "ABCG8" "HMGCS1" -0.647453427314758 0.0312624804619595
"3489" "ADAMTS14" "HMGCS1" -0.0433370843529701 0.899322958546693
"3490" "ADAMTS4" "HMGCS1" -0.204808264970779 0.545775479758395
"3491" "ADRB2" "HMGCS1" 0.588550508022308 0.0568060189639712
"3492" "AK4" "HMGCS1" 0.366128355264664 0.268118767566788
"3493" "ANXA3" "HMGCS1" 0.207905143499374 0.539583934358713
"3494" "ARG2" "HMGCS1" 0.124114319682121 0.71616939241564
"3495" "ARHGEF9" "HMGCS1" 0.366617530584335 0.267431070828236
"3496" "ARMC4" "HMGCS1" 0.209302619099617 0.536799488777916
"3497" "ARNTL" "HMGCS1" -0.437296599149704 0.178629631089732
"3498" "ARVCF" "HMGCS1" -0.318443685770035 0.339878129146238
"3499" "BCL2L14" "HMGCS1" 0.604843616485596 0.0486757144462224
"3500" "BCOR" "HMGCS1" -0.502569794654846 0.115133971992673
"3501" "BIKBA" "HMGCS1" 0.19035416841507 0.575048145385203
"3502" "BTG2" "HMGCS1" 0.341775417327881 0.303607244585628
"3503" "C11ORF52" "HMGCS1" -0.220775291323662 0.514168294949698
"3504" "C18H16orf87" "HMGCS1" 0.759678483009338 0.00667508132384431
"3505" "C19orf80" "HMGCS1" -0.507364153862 0.11114997135865
"3506" "C4H7orf57" "HMGCS1" -0.0192104801535606 0.955293229948578
"3507" "C7orf31" "HMGCS1" 0.418532282114029 0.200154102850643
"3508" "CACNA1H" "HMGCS1" -0.0373068228363991 0.913282792439254
"3509" "CAPN2" "HMGCS1" 0.394558519124985 0.229812780008313
"3510" "CARD10" "HMGCS1" -0.263025492429733 0.434546686739149
"3511" "CARNS1" "HMGCS1" -0.153171420097351 0.652975702938805
"3512" "CASP16" "HMGCS1" 0.0633610710501671 0.853171011703147
"3513" "CCRN4L" "HMGCS1" 0.57474023103714 0.0643842734822795
"3514" "CD5L" "HMGCS1" 0.0271260906010866 0.936898965894083
"3515" "CD68" "HMGCS1" 0.157772287726402 0.64314314246471
"3516" "CHD4" "HMGCS1" -0.612357616424561 0.0452111026763116
"3517" "CHI3L1" "HMGCS1" 0.0465435869991779 0.891910208613189
"3518" "CITED4" "HMGCS1" -0.514984965324402 0.105002869084775
"3519" "CLDN5" "HMGCS1" -0.532556712627411 0.0916842339267472
"3520" "COL1A1" "HMGCS1" -0.127789407968521 0.708078781058558
"3521" "COQ10B" "HMGCS1" 0.367677628993988 0.265944174645818
"3522" "CXCL3" "HMGCS1" 0.346453875303268 0.29659997847595
"3523" "CXXC5" "HMGCS1" -0.58343493938446 0.0595381793646825
"3524" "DDIT4" "HMGCS1" 0.0147342942655087 0.96570416413081
"3525" "DNAJC12" "HMGCS1" 0.503962576389313 0.113967259126038
"3526" "DNHD1" "HMGCS1" 0.330335736274719 0.321116837663012
"3527" "DPP9" "HMGCS1" -0.313362449407578 0.348066268484392
"3528" "DSP" "HMGCS1" 0.639769017696381 0.0340147809481359
"3529" "DUSP1" "HMGCS1" 0.565225481987 0.0699854034375293
"3530" "ELL2" "HMGCS1" 0.156209617853165 0.64647707421708
"3531" "ENSBTAG00000000170" "HMGCS1" -0.119472019374371 0.726426769559288
"3532" "ENSBTAG00000006383" "HMGCS1" -0.0305143371224403 0.929033353689568
"3533" "ENSBTAG00000010155" "HMGCS1" 0.15772819519043 0.643237132614085
"3534" "ENSBTAG00000027419" "HMGCS1" 0.443541973829269 0.171793464756264
"3535" "ENSBTAG00000032057" "HMGCS1" -0.479035764932632 0.136019444798761
"3536" "ENSBTAG00000032642" "HMGCS1" -0.0641285553574562 0.851409431578265
"3537" "ENSBTAG00000036099" "HMGCS1" 0.283934116363525 0.397465726128083
"3538" "ENSBTAG00000039196" "HMGCS1" 0.284591525793076 0.396326042920141
"3539" "ENSBTAG00000039673" "HMGCS1" 0.344318479299545 0.299787203506248
"3540" "ENSBTAG00000039856" "HMGCS1" 0.276722937822342 0.410072941786331
"3541" "ENSBTAG00000046324" "HMGCS1" 0.388055443763733 0.238275592639636
"3542" "ENSBTAG00000046664" "HMGCS1" -0.293199330568314 0.381554089883582
"3543" "ENSBTAG00000047177" "HMGCS1" 0.0402042083442211 0.906572483927325
"3544" "ENSBTAG00000048030" "HMGCS1" 0.0285771675407887 0.933529720391652
"3545" "ENSBTAG00000048094" "HMGCS1" -0.26405742764473 0.432679203604141
"3546" "EPCAM" "HMGCS1" 0.412592738866806 0.207276238634712
"3547" "EPHB3" "HMGCS1" -0.499771565198898 0.117501218200075
"3548" "EPYC" "HMGCS1" 0.471540063619614 0.143141921281285
"3549" "ETNPPL" "HMGCS1" 0.403843730688095 0.218038196013513
"3550" "FASN" "HMGCS1" 0.928888082504272 3.6002962414905e-05
"3551" "FBXO39" "HMGCS1" 0.18331341445446 0.589523465542556
"3552" "FCER1G" "HMGCS1" 0.104272492229939 0.760286268472832
"3553" "FCGR1A" "HMGCS1" 0.33404204249382 0.315385834208699
"3554" "FDFT1" "HMGCS1" 0.86110121011734 0.000662021701134829
"3555" "FGF12" "HMGCS1" 0.390380442142487 0.235229501411621
"3556" "G6PC" "HMGCS1" 0.586721301078796 0.0577729535532465
"3557" "GADD45B" "HMGCS1" 0.128154575824738 0.707276336198687
"3558" "GADD45G" "HMGCS1" 0.377876788377762 0.251878515413299
"3559" "GALE" "HMGCS1" -0.322543114423752 0.333346837667589
"3560" "GAS2" "HMGCS1" 0.47209769487381 0.142604147619307
"3561" "GCLC" "HMGCS1" -0.237314239144325 0.482282848500083
"3562" "GNMT" "HMGCS1" -0.264098823070526 0.432604370441365
"3563" "GPAM" "HMGCS1" -0.182982698082924 0.590206773181231
"3564" "GPNMB" "HMGCS1" -0.209816485643387 0.535777114762362
"3565" "GPRIN2" "HMGCS1" -0.259163320064545 0.441569810993217
"3566" "GSE1" "HMGCS1" -0.0767888277769089 0.822443978300922
"3567" "HDC" "HMGCS1" 0.567717313766479 0.0684880196248727
"3568" "HDHD3" "HMGCS1" -0.468369752168655 0.146223573077394
"3569" "HIP1R" "HMGCS1" -0.635543584823608 0.0355982320612096
"3570" "HMGCR" "HMGCS1" 0.964457094669342 1.67321949584576e-06
"3571" "ABCC5_2" "HP" -0.757157742977142 0.0069683150047557
"3572" "ABCG8" "HP" -0.113392688333988 0.739920318427424
"3573" "ADAMTS14" "HP" -0.619288325309753 0.0421698119038405
"3574" "ADAMTS4" "HP" 0.458287477493286 0.15629898135229
"3575" "ADRB2" "HP" 0.0451961159706116 0.895024359684696
"3576" "AK4" "HP" -0.600403904914856 0.0508063109851564
"3577" "ANXA3" "HP" -0.205188795924187 0.545013132938412
"3578" "ARG2" "HP" 0.309720396995544 0.353997935613932
"3579" "ARHGEF9" "HP" 0.173065409064293 0.610834467777653
"3580" "ARMC4" "HP" -0.514983057975769 0.105004379257065
"3581" "ARNTL" "HP" -0.0109275346621871 0.974561954521913
"3582" "ARVCF" "HP" -0.365684002637863 0.268744314877807
"3583" "BCL2L14" "HP" 0.0508873239159584 0.881880886552587
"3584" "BCOR" "HP" -0.344197273254395 0.29996867197836
"3585" "BIKBA" "HP" 0.454518139362335 0.160173728396773
"3586" "BTG2" "HP" 0.625855505466461 0.0394215768554405
"3587" "C11ORF52" "HP" -0.560648798942566 0.0727926267412851
"3588" "C18H16orf87" "HP" -0.0475813969969749 0.88951264937409
"3589" "C19orf80" "HP" 0.23513562977314 0.486431637806865
"3590" "C4H7orf57" "HP" 0.215654030442238 0.524219914316775
"3591" "C7orf31" "HP" -0.48124960064888 0.133959645324444
"3592" "CACNA1H" "HP" -0.359135359525681 0.278058500063847
"3593" "CAPN2" "HP" -0.152517542243004 0.654377183798291
"3594" "CARD10" "HP" 0.0561709441244602 0.869702536702788
"3595" "CARNS1" "HP" -0.627225816249847 0.03886423601528
"3596" "CASP16" "HP" -0.392114371061325 0.232972605823663
"3597" "CCRN4L" "HP" 0.43096712231636 0.185724690115244
"3598" "CD5L" "HP" -0.123012892901897 0.718599305665038
"3599" "CD68" "HP" -0.258878290653229 0.442090223757422
"3600" "CHD4" "HP" -0.264683932065964 0.431547290157547
"3601" "CHI3L1" "HP" -0.373997002840042 0.257177881928925
"3602" "CITED4" "HP" 0.256458461284637 0.446519988275982
"3603" "CLDN5" "HP" -0.0907933190464973 0.790634572186002
"3604" "COL1A1" "HP" -0.170539990067482 0.616128832451516
"3605" "COQ10B" "HP" 0.584861159324646 0.0587676663854122
"3606" "CXCL3" "HP" -0.0294401217252016 0.931526493937901
"3607" "CXXC5" "HP" 0.329767763614655 0.321999986186859
"3608" "DDIT4" "HP" 0.178961530327797 0.59853891476345
"3609" "DNAJC12" "HP" 0.107481889426708 0.753103224360762
"3610" "DNHD1" "HP" -0.40442419052124 0.217314186386668
"3611" "DPP9" "HP" -0.011501457542181 0.973226330053472
"3612" "DSP" "HP" -0.172639757394791 0.611725654242862
"3613" "DUSP1" "HP" 0.412467956542969 0.207427461130381
"3614" "ELL2" "HP" 0.390493661165237 0.235081748490455
"3615" "ENSBTAG00000000170" "HP" -0.235712975263596 0.485330641152931
"3616" "ENSBTAG00000006383" "HP" 0.00944871641695499 0.978003700291842
"3617" "ENSBTAG00000010155" "HP" -0.0421892106533051 0.901978381978723
"3618" "ENSBTAG00000027419" "HP" 0.239819765090942 0.477531142512
"3619" "ENSBTAG00000032057" "HP" 0.0380861461162567 0.911477373126996
"3620" "ENSBTAG00000032642" "HP" -0.848782777786255 0.000952442315723445
"3621" "ENSBTAG00000036099" "HP" -0.635178208351135 0.0357375258226449
"3622" "ENSBTAG00000039196" "HP" -0.347944587469101 0.294386071159628
"3623" "ENSBTAG00000039673" "HP" 0.214082852005959 0.527320174958497
"3624" "ENSBTAG00000039856" "HP" 0.00692387670278549 0.983880666381203
"3625" "ENSBTAG00000046324" "HP" -0.0987647399306297 0.772652745753052
"3626" "ENSBTAG00000046664" "HP" -0.438635468482971 0.17715035423814
"3627" "ENSBTAG00000047177" "HP" 0.462345153093338 0.152193613519193
"3628" "ENSBTAG00000048030" "HP" 0.376988172531128 0.253086704218906
"3629" "ENSBTAG00000048094" "HP" 0.456546455621719 0.158081366432639
"3630" "EPCAM" "HP" 0.0613544099032879 0.857779658716247
"3631" "EPHB3" "HP" -0.111620157957077 0.743867185205673
"3632" "EPYC" "HP" -0.154649257659912 0.64981190976344
"3633" "ETNPPL" "HP" -0.0770068988204002 0.821946693718996
"3634" "FASN" "HP" 0.0686204209923744 0.841111858222309
"3635" "FBXO39" "HP" 0.343984246253967 0.300287759561445
"3636" "FCER1G" "HP" -0.205335453152657 0.544719439333688
"3637" "FCGR1A" "HP" -0.421672224998474 0.19644906595788
"3638" "FDFT1" "HP" 0.198385819792747 0.558707060587724
"3639" "FGF12" "HP" -0.0937869921326637 0.783870269185356
"3640" "G6PC" "HP" 0.253128707408905 0.452649194900081
"3641" "GADD45B" "HP" 0.636328756809235 0.0353001809369466
"3642" "GADD45G" "HP" 0.278590470552444 0.406789401286534
"3643" "GALE" "HP" 0.446784943342209 0.168308066556166
"3644" "GAS2" "HP" -0.405164241790771 0.216393178517345
"3645" "GCLC" "HP" -0.537616193294525 0.0880668033913159
"3646" "GNMT" "HP" 0.680497348308563 0.0211896037175214
"3647" "GPAM" "HP" -0.496440768241882 0.120359545792624
"3648" "GPNMB" "HP" -0.370358169078827 0.262205344699475
"3649" "GPRIN2" "HP" -0.287830948829651 0.390733929981002
"3650" "GSE1" "HP" -0.342177659273148 0.303001260173626
"3651" "HDC" "HP" 0.592634916305542 0.0546868889954846
"3652" "HDHD3" "HP" -0.264619112014771 0.431664335910209
"3653" "HIP1R" "HP" 0.0796179696917534 0.81599707599601
"3654" "HMGCR" "HP" 0.0433288849890232 0.899341923216918
"3655" "HMGCS1" "HP" -0.102626405656338 0.763977061372871
"3656" "ABCC5_2" "HPGD" -0.0538424029946327 0.875066664331317
"3657" "ABCG8" "HPGD" -0.659714639186859 0.0272005663083026
"3658" "ADAMTS14" "HPGD" -0.582325220108032 0.0601424296377382
"3659" "ADAMTS4" "HPGD" 0.132584795355797 0.697562560103032
"3660" "ADRB2" "HPGD" 0.59657621383667 0.0526938066032328
"3661" "AK4" "HPGD" -0.174136757850647 0.608593484340302
"3662" "ANXA3" "HPGD" 0.149564653635025 0.660718645207419
"3663" "ARG2" "HPGD" 0.77040308713913 0.00552763778900678
"3664" "ARHGEF9" "HPGD" 0.604994177818298 0.0486045565294011
"3665" "ARMC4" "HPGD" 0.165657058358192 0.626412069269725
"3666" "ARNTL" "HPGD" -0.312719792127609 0.34910914573346
"3667" "ARVCF" "HPGD" -0.658124685287476 0.0277049898211557
"3668" "BCL2L14" "HPGD" 0.534031212329865 0.0906200711246834
"3669" "BCOR" "HPGD" -0.885173261165619 0.000291495906139083
"3670" "BIKBA" "HPGD" 0.568705499172211 0.0679002245466487
"3671" "BTG2" "HPGD" 0.868665933609009 0.00052045121645139
"3672" "C11ORF52" "HPGD" -0.499519169330597 0.117716267003679
"3673" "C18H16orf87" "HPGD" 0.621707201004028 0.0411426051128372
"3674" "C19orf80" "HPGD" -0.582168281078339 0.0602282187533307
"3675" "C4H7orf57" "HPGD" 0.739322066307068 0.00931989498064834
"3676" "C7orf31" "HPGD" 0.236807286739349 0.483246838773355
"3677" "CACNA1H" "HPGD" -0.667764127254486 0.0247458689405669
"3678" "CAPN2" "HPGD" 0.700972735881805 0.0162574374776279
"3679" "CARD10" "HPGD" -0.612751305103302 0.0450344123659858
"3680" "CARNS1" "HPGD" -0.690256118774414 0.0187224139066702
"3681" "CASP16" "HPGD" -0.0011231362586841 0.997385107393538
"3682" "CCRN4L" "HPGD" 0.713310539722443 0.0137184572096589
"3683" "CD5L" "HPGD" 0.514529764652252 0.105363681987648
"3684" "CD68" "HPGD" 0.0268312469124794 0.937583676599445
"3685" "CHD4" "HPGD" -0.786563038825989 0.00408179231624395
"3686" "CHI3L1" "HPGD" -0.708135962486267 0.0147456490167057
"3687" "CITED4" "HPGD" -0.734968543052673 0.00997200450480262
"3688" "CLDN5" "HPGD" -0.73264467716217 0.0103333586143408
"3689" "COL1A1" "HPGD" -0.615158021450043 0.043964611151428
"3690" "COQ10B" "HPGD" 0.842073798179626 0.00114617551260032
"3691" "CXCL3" "HPGD" 0.236019909381866 0.484745770204595
"3692" "CXXC5" "HPGD" -0.562145590782166 0.0718663712553018
"3693" "DDIT4" "HPGD" 0.600220918655396 0.0508954729364581
"3694" "DNAJC12" "HPGD" 0.816619157791138 0.00215974346803227
"3695" "DNHD1" "HPGD" 0.111507035791874 0.744119261536063
"3696" "DPP9" "HPGD" -0.718704760074615 0.0127036735566119
"3697" "DSP" "HPGD" 0.671585977077484 0.0236371725952256
"3698" "DUSP1" "HPGD" 0.53654807806015 0.0888224938207951
"3699" "ELL2" "HPGD" 0.632215142250061 0.0368812222518597
"3700" "ENSBTAG00000000170" "HPGD" -0.756262183189392 0.00707473012694493
"3701" "ENSBTAG00000006383" "HPGD" -0.19965660572052 0.55613866532484
"3702" "ENSBTAG00000010155" "HPGD" 0.237337455153465 0.482238722911467
"3703" "ENSBTAG00000027419" "HPGD" 0.858031630516052 0.00072707215667811
"3704" "ENSBTAG00000032057" "HPGD" -0.787639558315277 0.00399664433802172
"3705" "ENSBTAG00000032642" "HPGD" -0.609972596168518 0.0462917522203665
"3706" "ENSBTAG00000036099" "HPGD" -0.217576652765274 0.520436665662207
"3707" "ENSBTAG00000039196" "HPGD" 0.128309085965157 0.70693688544416
"3708" "ENSBTAG00000039673" "HPGD" 0.637299180030823 0.0349342211883541
"3709" "ENSBTAG00000039856" "HPGD" 0.544390022754669 0.0833731447775024
"3710" "ENSBTAG00000046324" "HPGD" 0.753157496452332 0.00745287202662226
"3711" "ENSBTAG00000046664" "HPGD" -0.684165000915527 0.0202367587254515
"3712" "ENSBTAG00000047177" "HPGD" 0.210103303194046 0.535206821605216
"3713" "ENSBTAG00000048030" "HPGD" 0.211911350488663 0.531617597335764
"3714" "ENSBTAG00000048094" "HPGD" 0.00384817528538406 0.991040796707769
"3715" "EPCAM" "HPGD" 0.820371329784393 0.00197925276349276
"3716" "EPHB3" "HPGD" -0.709204435348511 0.014529159051976
"3717" "EPYC" "HPGD" 0.527842819690704 0.0951414001568038
"3718" "ETNPPL" "HPGD" 0.665399074554443 0.0254501130133336
"3719" "FASN" "HPGD" 0.417072474956512 0.201890779646777
"3720" "FBXO39" "HPGD" 0.765010476112366 0.00608474682650995
"3721" "FCER1G" "HPGD" 0.101588472723961 0.766306548338851
"3722" "FCGR1A" "HPGD" 0.170700550079346 0.615791737276584
"3723" "FDFT1" "HPGD" 0.559731602668762 0.0733641489290926
"3724" "FGF12" "HPGD" 0.791677713394165 0.00368890919045839
"3725" "G6PC" "HPGD" 0.918126344680786 6.68125304965628e-05
"3726" "GADD45B" "HPGD" 0.558485984802246 0.0741451196347986
"3727" "GADD45G" "HPGD" 0.398092180490494 0.225288907946305
"3728" "GALE" "HPGD" -0.411590039730072 0.20849325630296
"3729" "GAS2" "HPGD" 0.570603370666504 0.0667808778058867
"3730" "GCLC" "HPGD" -0.380525797605515 0.248296479294208
"3731" "GNMT" "HPGD" 0.134673461318016 0.69299691171626
"3732" "GPAM" "HPGD" -0.772858142852783 0.00528685019624286
"3733" "GPNMB" "HPGD" -0.521134257316589 0.100207300041673
"3734" "GPRIN2" "HPGD" -0.524700522422791 0.0974928466361353
"3735" "GSE1" "HPGD" -0.784879744052887 0.00421761198514248
"3736" "HDC" "HPGD" 0.577561378479004 0.0627836763621676
"3737" "HDHD3" "HPGD" -0.668671071529388 0.024479505647059
"3738" "HIP1R" "HPGD" -0.824156045913696 0.00180885492669502
"3739" "HMGCR" "HPGD" 0.53039014339447 0.0932627475907251
"3740" "HMGCS1" "HPGD" 0.391084581613541 0.234311461906414
"3741" "HP" "HPGD" 0.394880145788193 0.229398850130699
"3742" "ABCC5_2" "HSD17B7" 0.547991752624512 0.0809464623359673
"3743" "ABCG8" "HSD17B7" -0.608256280422211 0.047080336933927
"3744" "ADAMTS14" "HSD17B7" -0.0496164262294769 0.884813731619955
"3745" "ADAMTS4" "HSD17B7" -0.35605776309967 0.282497226727313
"3746" "ADRB2" "HSD17B7" 0.584965109825134 0.0587117737958458
"3747" "AK4" "HSD17B7" 0.36392679810524 0.271226108196533
"3748" "ANXA3" "HSD17B7" 0.290217638015747 0.386639221306696
"3749" "ARG2" "HSD17B7" 0.437489569187164 0.178415960823396
"3750" "ARHGEF9" "HSD17B7" 0.466517865657806 0.148042774769372
"3751" "ARMC4" "HSD17B7" 0.406678259372711 0.214516151569507
"3752" "ARNTL" "HSD17B7" -0.433010697364807 0.183415549503191
"3753" "ARVCF" "HSD17B7" -0.25443434715271 0.45024121544141
"3754" "BCL2L14" "HSD17B7" 0.722516715526581 0.0120200611993333
"3755" "BCOR" "HSD17B7" -0.722564876079559 0.0120115985995985
"3756" "BIKBA" "HSD17B7" 0.277390837669373 0.40889714127405
"3757" "BTG2" "HSD17B7" 0.481985718011856 0.133279155932142
"3758" "C11ORF52" "HSD17B7" -0.122773461043835 0.719127838825616
"3759" "C18H16orf87" "HSD17B7" 0.720588982105255 0.0123623513163376
"3760" "C19orf80" "HSD17B7" -0.691920459270477 0.0183231418475107
"3761" "C4H7orf57" "HSD17B7" 0.325512379407883 0.328658041692951
"3762" "C7orf31" "HSD17B7" 0.674234747886658 0.0228897613555055
"3763" "CACNA1H" "HSD17B7" -0.197866097092628 0.559758838191709
"3764" "CAPN2" "HSD17B7" 0.674266993999481 0.0228807671520614
"3765" "CARD10" "HSD17B7" -0.538668811321259 0.0873262454292836
"3766" "CARNS1" "HSD17B7" -0.206719994544983 0.541949967211976
"3767" "CASP16" "HSD17B7" 0.329239726066589 0.322822205292093
"3768" "CCRN4L" "HSD17B7" 0.622743189334869 0.0407080129870292
"3769" "CD5L" "HSD17B7" 0.385893017053604 0.241129095378494
"3770" "CD68" "HSD17B7" 0.176437482237816 0.60379117976256
"3771" "CHD4" "HSD17B7" -0.671369791030884 0.0236989284450555
"3772" "CHI3L1" "HSD17B7" -0.290100127458572 0.386840322271388
"3773" "CITED4" "HSD17B7" -0.782830536365509 0.00438742984882046
"3774" "CLDN5" "HSD17B7" -0.592712759971619 0.0546470335782017
"3775" "COL1A1" "HSD17B7" -0.230450928211212 0.495406156763089
"3776" "COQ10B" "HSD17B7" 0.484782129526138 0.130714087216232
"3777" "CXCL3" "HSD17B7" 0.310925453901291 0.352029532868818
"3778" "CXXC5" "HSD17B7" -0.710876643657684 0.0141949499641931
"3779" "DDIT4" "HSD17B7" 0.285800248384476 0.394234841479242
"3780" "DNAJC12" "HSD17B7" 0.806959807872772 0.00268081908918072
"3781" "DNHD1" "HSD17B7" 0.422913730144501 0.19499558587082
"3782" "DPP9" "HSD17B7" -0.607277631759644 0.0475341058001515
"3783" "DSP" "HSD17B7" 0.873617470264435 0.000441069850602771
"3784" "DUSP1" "HSD17B7" 0.500021457672119 0.117288551566028
"3785" "ELL2" "HSD17B7" 0.203736126422882 0.547925710246977
"3786" "ENSBTAG00000000170" "HSD17B7" -0.439188808202744 0.176541179441182
"3787" "ENSBTAG00000006383" "HSD17B7" -0.0483555607497692 0.887724708208364
"3788" "ENSBTAG00000010155" "HSD17B7" 0.236191213130951 0.484419482962127
"3789" "ENSBTAG00000027419" "HSD17B7" 0.771472871303558 0.00542174460369038
"3790" "ENSBTAG00000032057" "HSD17B7" -0.666730046272278 0.0250520679296669
"3791" "ENSBTAG00000032642" "HSD17B7" -0.144787132740021 0.67102096902076
"3792" "ENSBTAG00000036099" "HSD17B7" 0.272229194641113 0.418026668317345
"3793" "ENSBTAG00000039196" "HSD17B7" 0.308911561965942 0.355322324492227
"3794" "ENSBTAG00000039673" "HSD17B7" 0.467950075864792 0.146634606382787
"3795" "ENSBTAG00000039856" "HSD17B7" 0.517567217350006 0.102971274447508
"3796" "ENSBTAG00000046324" "HSD17B7" 0.747459530830383 0.0081850341463785
"3797" "ENSBTAG00000046664" "HSD17B7" -0.447507500648499 0.167537475782428
"3798" "ENSBTAG00000047177" "HSD17B7" -0.131919145584106 0.69901951567338
"3799" "ENSBTAG00000048030" "HSD17B7" -0.120513081550598 0.724122921804
"3800" "ENSBTAG00000048094" "HSD17B7" -0.176849007606506 0.602933680711251
"3801" "EPCAM" "HSD17B7" 0.782021224498749 0.0044558690498655
"3802" "EPHB3" "HSD17B7" -0.548156797885895 0.0808364019292114
"3803" "EPYC" "HSD17B7" 0.687909722328186 0.0192958203135245
"3804" "ETNPPL" "HSD17B7" 0.72298538684845 0.0119378910266734
"3805" "FASN" "HSD17B7" 0.671787738800049 0.0235796402550634
"3806" "FBXO39" "HSD17B7" 0.519726514816284 0.101292248882326
"3807" "FCER1G" "HSD17B7" 0.182070955634117 0.592092114228311
"3808" "FCGR1A" "HSD17B7" 0.398397743701935 0.224900190881574
"3809" "FDFT1" "HSD17B7" 0.690146386623383 0.0187489550250564
"3810" "FGF12" "HSD17B7" 0.76073557138443 0.00655484491025771
"3811" "G6PC" "HSD17B7" 0.801837801933289 0.00299235142635501
"3812" "GADD45B" "HSD17B7" 0.149959832429886 0.659868809123807
"3813" "GADD45G" "HSD17B7" 0.396741837263107 0.227011436105764
"3814" "GALE" "HSD17B7" -0.616731464862823 0.0432747765309502
"3815" "GAS2" "HSD17B7" 0.82268613576889 0.00187367525810478
"3816" "GCLC" "HSD17B7" -0.14803583920002 0.664009756638101
"3817" "GNMT" "HSD17B7" -0.168225437402725 0.62099559594362
"3818" "GPAM" "HSD17B7" -0.474275708198547 0.14051589160633
"3819" "GPNMB" "HSD17B7" -0.10864669829607 0.750500540972354
"3820" "GPRIN2" "HSD17B7" -0.280634105205536 0.403211062798592
"3821" "GSE1" "HSD17B7" -0.386460900306702 0.240377822653601
"3822" "HDC" "HSD17B7" 0.334635347127914 0.314473576284918
"3823" "HDHD3" "HSD17B7" -0.455440104007721 0.159220535033976
"3824" "HIP1R" "HSD17B7" -0.893184661865234 0.00021305222883905
"3825" "HMGCR" "HSD17B7" 0.762683868408203 0.00633741145927358
"3826" "HMGCS1" "HSD17B7" 0.738054215908051 0.0095065007826034
"3827" "HP" "HSD17B7" -0.102157168090343 0.765029979368507
"3828" "HPGD" "HSD17B7" 0.736894607543945 0.00967954235074853
"3829" "ABCC5_2" "IGFBP1" -0.0200905632227659 0.953246980600873
"3830" "ABCG8" "IGFBP1" -0.489546746015549 0.126416427440887
"3831" "ADAMTS14" "IGFBP1" -0.676093518733978 0.0223753919124581
"3832" "ADAMTS4" "IGFBP1" 0.386127144098282 0.240819196264299
"3833" "ADRB2" "IGFBP1" 0.722783029079437 0.0119733195262754
"3834" "AK4" "IGFBP1" 0.0664347559213638 0.846119784332992
"3835" "ANXA3" "IGFBP1" 0.702876031398773 0.015845372931242
"3836" "ARG2" "IGFBP1" 0.348714470863342 0.293246264257009
"3837" "ARHGEF9" "IGFBP1" 0.715114951133728 0.0133727267282437
"3838" "ARMC4" "IGFBP1" 0.371182024478912 0.261062250727159
"3839" "ARNTL" "IGFBP1" -0.521092712879181 0.100239209153477
"3840" "ARVCF" "IGFBP1" -0.525189399719238 0.0971245351194994
"3841" "BCL2L14" "IGFBP1" 0.582657933235168 0.0599608298698984
"3842" "BCOR" "IGFBP1" -0.731530129909515 0.0105099999871747
"3843" "BIKBA" "IGFBP1" 0.694104611873627 0.0178084561611873
"3844" "BTG2" "IGFBP1" 0.678802788257599 0.0216404549949867
"3845" "C11ORF52" "IGFBP1" -0.73249751329422 0.0103565577180931
"3846" "C18H16orf87" "IGFBP1" 0.667774677276611 0.0247427587276441
"3847" "C19orf80" "IGFBP1" -0.710031032562256 0.0143632544015893
"3848" "C4H7orf57" "IGFBP1" 0.671860337257385 0.0235589631322386
"3849" "C7orf31" "IGFBP1" -0.0895915105938911 0.793353775044658
"3850" "CACNA1H" "IGFBP1" -0.502062439918518 0.115560881628941
"3851" "CAPN2" "IGFBP1" 0.821361064910889 0.00193358191214466
"3852" "CARD10" "IGFBP1" -0.745923459529877 0.00839108191875804
"3853" "CARNS1" "IGFBP1" -0.496527940034866 0.120284176219561
"3854" "CASP16" "IGFBP1" 0.287892252206802 0.390628485454112
"3855" "CCRN4L" "IGFBP1" 0.563255310058594 0.0711847750489083
"3856" "CD5L" "IGFBP1" 0.755912125110626 0.00711664758578889
"3857" "CD68" "IGFBP1" 0.674262762069702 0.0228819473942763
"3858" "CHD4" "IGFBP1" -0.761381030082703 0.00648221405978444
"3859" "CHI3L1" "IGFBP1" -0.427868723869324 0.189259208377148
"3860" "CITED4" "IGFBP1" -0.563512802124023 0.0710272446552727
"3861" "CLDN5" "IGFBP1" -0.571994662284851 0.0659682580998724
"3862" "COL1A1" "IGFBP1" -0.398714959621429 0.224497066360161
"3863" "COQ10B" "IGFBP1" 0.516353785991669 0.10392272600901
"3864" "CXCL3" "IGFBP1" 0.345774233341217 0.297612363535565
"3865" "CXXC5" "IGFBP1" -0.647207081317902 0.0313482017463294
"3866" "DDIT4" "IGFBP1" 0.817083954811096 0.00213674412144038
"3867" "DNAJC12" "IGFBP1" 0.556307673454285 0.0755242058585066
"3868" "DNHD1" "IGFBP1" 0.409390091896057 0.211178282331366
"3869" "DPP9" "IGFBP1" -0.93558144569397 2.33032721199677e-05
"3870" "DSP" "IGFBP1" 0.357287019491196 0.280719604046928
"3871" "DUSP1" "IGFBP1" 0.485380738973618 0.130169112296728
"3872" "ELL2" "IGFBP1" 0.806848526000977 0.00268731925719967
"3873" "ENSBTAG00000000170" "IGFBP1" -0.819482147693634 0.0020209662566022
"3874" "ENSBTAG00000006383" "IGFBP1" -0.298715740442276 0.372235717349477
"3875" "ENSBTAG00000010155" "IGFBP1" 0.769680023193359 0.00560006715207129
"3876" "ENSBTAG00000027419" "IGFBP1" 0.744139313697815 0.00863512810289757
"3877" "ENSBTAG00000032057" "IGFBP1" -0.331213623285294 0.31975435885618
"3878" "ENSBTAG00000032642" "IGFBP1" -0.331369817256927 0.319512272075364
"3879" "ENSBTAG00000036099" "IGFBP1" 0.0417079590260983 0.903091950897333
"3880" "ENSBTAG00000039196" "IGFBP1" 0.682751357555389 0.0206003224227769
"3881" "ENSBTAG00000039673" "IGFBP1" 0.66190242767334 0.0265171172107961
"3882" "ENSBTAG00000039856" "IGFBP1" 0.91262024641037 8.88223899071505e-05
"3883" "ENSBTAG00000046324" "IGFBP1" 0.820891380310059 0.00195515601344454
"3884" "ENSBTAG00000046664" "IGFBP1" -0.791669487953186 0.0036895175949998
"3885" "ENSBTAG00000047177" "IGFBP1" 0.401190161705017 0.221366096859967
"3886" "ENSBTAG00000048030" "IGFBP1" 0.465385228395462 0.149162377489598
"3887" "ENSBTAG00000048094" "IGFBP1" 0.0905372127890587 0.791213861676582
"3888" "EPCAM" "IGFBP1" 0.660679936408997 0.0268975007408554
"3889" "EPHB3" "IGFBP1" -0.729210019111633 0.0108847248183448
"3890" "EPYC" "IGFBP1" 0.294102787971497 0.380019977297982
"3891" "ETNPPL" "IGFBP1" 0.811272203922272 0.00243780901671387
"3892" "FASN" "IGFBP1" 0.12112395465374 0.722772027372672
"3893" "FBXO39" "IGFBP1" 0.780577957630157 0.00457987036493468
"3894" "FCER1G" "IGFBP1" 0.651716828346252 0.0298048776148472
"3895" "FCGR1A" "IGFBP1" 0.623327374458313 0.0404643592800995
"3896" "FDFT1" "IGFBP1" 0.325484126806259 0.328702489294281
"3897" "FGF12" "IGFBP1" 0.543022036552429 0.0843073381700097
"3898" "G6PC" "IGFBP1" 0.680893123149872 0.0210852757754323
"3899" "GADD45B" "IGFBP1" 0.537694692611694 0.0880114333744975
"3900" "GADD45G" "IGFBP1" 0.464908450841904 0.149635248706148
"3901" "GALE" "IGFBP1" -0.634793162345886 0.0358847293523601
"3902" "GAS2" "IGFBP1" 0.615378856658936 0.0438673366055842
"3903" "GCLC" "IGFBP1" -0.657336354255676 0.0279575229970885
"3904" "GNMT" "IGFBP1" -0.256904780864716 0.445701394493056
"3905" "GPAM" "IGFBP1" -0.648072719573975 0.0310477114147309
"3906" "GPNMB" "IGFBP1" -0.482698053121567 0.132622744154893
"3907" "GPRIN2" "IGFBP1" -0.92426460981369 4.74773493728264e-05
"3908" "GSE1" "IGFBP1" -0.673683524131775 0.023043899207265
"3909" "HDC" "IGFBP1" 0.491475999355316 0.124702249386691
"3910" "HDHD3" "IGFBP1" -0.698390066623688 0.0168288125013265
"3911" "HIP1R" "IGFBP1" -0.548117339611053 0.0808627056132432
"3912" "HMGCR" "IGFBP1" 0.282208055257797 0.400465730124331
"3913" "HMGCS1" "IGFBP1" 0.185741901397705 0.584515080273533
"3914" "HP" "IGFBP1" 0.0996660366654396 0.770625749712748
"3915" "HPGD" "IGFBP1" 0.591486573219299 0.0552771405098995
"3916" "HSD17B7" "IGFBP1" 0.410898059606552 0.209335614265926
"3917" "ABCC5_2" "IHH" 0.213171184062958 0.529122599192931
"3918" "ABCG8" "IHH" 0.679555058479309 0.0214394735853234
"3919" "ADAMTS14" "IHH" 0.683347463607788 0.0204464519215026
"3920" "ADAMTS4" "IHH" -0.470020174980164 0.144614157952709
"3921" "ADRB2" "IHH" -0.549749970436096 0.079779110739032
"3922" "AK4" "IHH" -0.0484457165002823 0.887516522723702
"3923" "ANXA3" "IHH" -0.373848646879196 0.257381770452791
"3924" "ARG2" "IHH" -0.392797291278839 0.232087185452305
"3925" "ARHGEF9" "IHH" -0.605232536792755 0.0484920501595938
"3926" "ARMC4" "IHH" -0.177634030580521 0.601299172409145
"3927" "ARNTL" "IHH" 0.473742097616196 0.141025716753066
"3928" "ARVCF" "IHH" 0.500499546527863 0.116882373071574
"3929" "BCL2L14" "IHH" -0.500614643096924 0.116784723862005
"3930" "BCOR" "IHH" 0.674346745014191 0.0228585334863221
"3931" "BIKBA" "IHH" -0.615354239940643 0.0438781725229638
"3932" "BTG2" "IHH" -0.716811299324036 0.013053477687899
"3933" "C11ORF52" "IHH" 0.82000857591629 0.00199619192503908
"3934" "C18H16orf87" "IHH" -0.613507807254791 0.0446962274364968
"3935" "C19orf80" "IHH" 0.589674293994904 0.0562174764514338
"3936" "C4H7orf57" "IHH" -0.561515629291534 0.0722552390922013
"3937" "C7orf31" "IHH" 0.389751344919205 0.236051467469058
"3938" "CACNA1H" "IHH" 0.473627150058746 0.141135693009462
"3939" "CAPN2" "IHH" -0.533603191375732 0.090928135571918
"3940" "CARD10" "IHH" 0.612441599369049 0.0451733704640522
"3941" "CARNS1" "IHH" 0.556649804115295 0.075306477098958
"3942" "CASP16" "IHH" -0.0818868055939674 0.810834339029546
"3943" "CCRN4L" "IHH" -0.532002568244934 0.0920862839644949
"3944" "CD5L" "IHH" -0.336516439914703 0.31159066740302
"3945" "CD68" "IHH" -0.425444006919861 0.192053382762681
"3946" "CHD4" "IHH" 0.682351887226105 0.0207038967179203
"3947" "CHI3L1" "IHH" 0.367352187633514 0.266400141277466
"3948" "CITED4" "IHH" 0.280502736568451 0.403440617788821
"3949" "CLDN5" "IHH" 0.725393891334534 0.0115220176588835
"3950" "COL1A1" "IHH" 0.56397271156311 0.0707464606987487
"3951" "COQ10B" "IHH" -0.639490187168121 0.0341177233789312
"3952" "CXCL3" "IHH" -0.267163038253784 0.427082126177208
"3953" "CXXC5" "IHH" 0.373195350170135 0.258280703951177
"3954" "DDIT4" "IHH" -0.447823345661163 0.167201318447835
"3955" "DNAJC12" "IHH" -0.258861273527145 0.442121303106859
"3956" "DNHD1" "IHH" 0.0240447521209717 0.944056524247317
"3957" "DPP9" "IHH" 0.660175979137421 0.027055424619312
"3958" "DSP" "IHH" -0.274902313947678 0.413286413419032
"3959" "DUSP1" "IHH" -0.609691917896271 0.0464200865443507
"3960" "ELL2" "IHH" -0.881933629512787 0.000328776733716563
"3961" "ENSBTAG00000000170" "IHH" 0.667734444141388 0.0247546211942842
"3962" "ENSBTAG00000006383" "IHH" 0.600161492824554 0.0509244518493173
"3963" "ENSBTAG00000010155" "IHH" -0.534055829048157 0.0906023744026441
"3964" "ENSBTAG00000027419" "IHH" -0.534754693508148 0.0901009175264642
"3965" "ENSBTAG00000032057" "IHH" 0.151387304067612 0.656802026297027
"3966" "ENSBTAG00000032642" "IHH" 0.561638355255127 0.0721793713624943
"3967" "ENSBTAG00000036099" "IHH" 0.324735969305038 0.329880670887177
"3968" "ENSBTAG00000039196" "IHH" -0.420780688524246 0.19749682884809
"3969" "ENSBTAG00000039673" "IHH" -0.432230144739151 0.18429546544284
"3970" "ENSBTAG00000039856" "IHH" -0.752112865447998 0.00758336581139574
"3971" "ENSBTAG00000046324" "IHH" -0.600211143493652 0.0509002390015874
"3972" "ENSBTAG00000046664" "IHH" 0.736122667789459 0.00979599729356417
"3973" "ENSBTAG00000047177" "IHH" -0.475806832313538 0.139059476119019
"3974" "ENSBTAG00000048030" "IHH" -0.553333938121796 0.0774344089796226
"3975" "ENSBTAG00000048094" "IHH" -0.344594597816467 0.299374026182475
"3976" "EPCAM" "IHH" -0.343341767787933 0.30125123568617
"3977" "EPHB3" "IHH" 0.770305395126343 0.00553738311209484
"3978" "EPYC" "IHH" -0.111531540751457 0.744064653876319
"3979" "ETNPPL" "IHH" -0.674996495246887 0.0226779618879238
"3980" "FASN" "IHH" -0.209887206554413 0.535636473609157
"3981" "FBXO39" "IHH" -0.523054718971252 0.0987394860136921
"3982" "FCER1G" "IHH" -0.354017943143845 0.285460785229985
"3983" "FCGR1A" "IHH" -0.438689529895782 0.177090781183491
"3984" "FDFT1" "IHH" -0.390792340040207 0.234692225892861
"3985" "FGF12" "IHH" -0.231567680835724 0.493260217716038
"3986" "G6PC" "IHH" -0.622564792633057 0.0407826215671658
"3987" "GADD45B" "IHH" -0.554871499538422 0.0764427646073926
"3988" "GADD45G" "IHH" -0.516363441944122 0.103915132264239
"3989" "GALE" "IHH" 0.199934080243111 0.555578489947223
"3990" "GAS2" "IHH" -0.376662820577621 0.253529889655505
"3991" "GCLC" "IHH" 0.831161141395569 0.00152268276707246
"3992" "GNMT" "IHH" 0.0950213521718979 0.781085070051086
"3993" "GPAM" "IHH" 0.515048623085022 0.104952475190541
"3994" "GPNMB" "IHH" 0.4412921667099 0.174237281510555
"3995" "GPRIN2" "IHH" 0.880992650985718 0.00034025382885039
"3996" "GSE1" "IHH" 0.506944298744202 0.111495243934725
"3997" "HDC" "IHH" -0.664676010608673 0.0256682200524949
"3998" "HDHD3" "IHH" 0.828173100948334 0.00164025153368463
"3999" "HIP1R" "IHH" 0.388096183538437 0.238222021795184
"4000" "HMGCR" "IHH" -0.389674097299576 0.236152512481128
"4001" "HMGCS1" "IHH" -0.291729092597961 0.384057279842354
"4002" "HP" "IHH" -0.301334738731384 0.367852668037977
"4003" "HPGD" "IHH" -0.493067294359207 0.123299595353238
"4004" "HSD17B7" "IHH" -0.278205335140228 0.407465498141943
"4005" "IGFBP1" "IHH" -0.813425660133362 0.00232279570153926
"4006" "ABCC5_2" "INSIG1" -0.2676722407341 0.426167740841247
"4007" "ABCG8" "INSIG1" -0.575456619262695 0.0639752419741102
"4008" "ADAMTS14" "INSIG1" -0.747414588928223 0.00819100962345343
"4009" "ADAMTS4" "INSIG1" 0.471530914306641 0.143150755405884
"4010" "ADRB2" "INSIG1" 0.758434116840363 0.006818682014476
"4011" "AK4" "INSIG1" -0.303396850824356 0.364420277951723
"4012" "ANXA3" "INSIG1" 0.265564411878586 0.429958903273794
"4013" "ARG2" "INSIG1" 0.317417681217194 0.341523239585689
"4014" "ARHGEF9" "INSIG1" 0.738671481609344 0.00941531352033143
"4015" "ARMC4" "INSIG1" -0.0549044944345951 0.872619386752036
"4016" "ARNTL" "INSIG1" -0.609871327877045 0.0463380268200932
"4017" "ARVCF" "INSIG1" -0.798938035964966 0.00318021545950464
"4018" "BCL2L14" "INSIG1" 0.592347741127014 0.0548340923587447
"4019" "BCOR" "INSIG1" -0.8412224650383 0.00117272337558583
"4020" "BIKBA" "INSIG1" 0.789770841598511 0.00383195299985095
"4021" "BTG2" "INSIG1" 0.887474238872528 0.000267034043820225
"4022" "C11ORF52" "INSIG1" -0.792925834655762 0.00359744807471873
"4023" "C18H16orf87" "INSIG1" 0.7071932554245 0.0149385762877379
"4024" "C19orf80" "INSIG1" -0.250635415315628 0.457264090164154
"4025" "C4H7orf57" "INSIG1" 0.500227689743042 0.117113228058375
"4026" "C7orf31" "INSIG1" -0.0177057627588511 0.958792349148204
"4027" "CACNA1H" "INSIG1" -0.625164985656738 0.0397045219642831
"4028" "CAPN2" "INSIG1" 0.515446126461029 0.104638152396247
"4029" "CARD10" "INSIG1" -0.41379651427269 0.205820767056643
"4030" "CARNS1" "INSIG1" -0.850971758365631 0.000894917795625449
"4031" "CASP16" "INSIG1" -0.168780207633972 0.619827840041876
"4032" "CCRN4L" "INSIG1" 0.885015249252319 0.000293236005195485
"4033" "CD5L" "INSIG1" 0.26885524392128 0.424047025504282
"4034" "CD68" "INSIG1" 0.195547372102737 0.564460888145398
"4035" "CHD4" "INSIG1" -0.891144990921021 0.000231276403588332
"4036" "CHI3L1" "INSIG1" -0.290781676769257 0.385674686888503
"4037" "CITED4" "INSIG1" -0.426119685173035 0.191272264134878
"4038" "CLDN5" "INSIG1" -0.601449131965637 0.0502990656940638
"4039" "COL1A1" "INSIG1" -0.350476652383804 0.290646538504907
"4040" "COQ10B" "INSIG1" 0.841902017593384 0.00115149556752225
"4041" "CXCL3" "INSIG1" 0.533371210098267 0.0910953901484479
"4042" "CXXC5" "INSIG1" -0.480376303195953 0.134769801029021
"4043" "DDIT4" "INSIG1" 0.489392817020416 0.126553840658621
"4044" "DNAJC12" "INSIG1" 0.683966636657715 0.0202874963778585
"4045" "DNHD1" "INSIG1" 0.0593221709132195 0.862451114300836
"4046" "DPP9" "INSIG1" -0.565387547016144 0.0698873528496369
"4047" "DSP" "INSIG1" 0.415966629981995 0.203212341180969
"4048" "DUSP1" "INSIG1" 0.836947202682495 0.00131309057780382
"4049" "ELL2" "INSIG1" 0.656393885612488 0.0282615566018487
"4050" "ENSBTAG00000000170" "INSIG1" -0.575409471988678 0.0640021071769306
"4051" "ENSBTAG00000006383" "INSIG1" -0.0234100129455328 0.945531419913969
"4052" "ENSBTAG00000010155" "INSIG1" 0.428872764110565 0.188109422243212
"4053" "ENSBTAG00000027419" "INSIG1" 0.610617280006409 0.0459979100268697
"4054" "ENSBTAG00000032057" "INSIG1" -0.463786870241165 0.150751335132654
"4055" "ENSBTAG00000032642" "INSIG1" -0.61496913433075 0.0440479312176445
"4056" "ENSBTAG00000036099" "INSIG1" -0.206573933362961 0.542241857974418
"4057" "ENSBTAG00000039196" "INSIG1" 0.211008578538895 0.533408470682123
"4058" "ENSBTAG00000039673" "INSIG1" 0.635929942131042 0.0354513523184459
"4059" "ENSBTAG00000039856" "INSIG1" 0.460379213094711 0.154174155244758
"4060" "ENSBTAG00000046324" "INSIG1" 0.498281031847 0.11877486387205
"4061" "ENSBTAG00000046664" "INSIG1" -0.759763181209564 0.00666538837604103
"4062" "ENSBTAG00000047177" "INSIG1" 0.62334531545639 0.0404568924469297
"4063" "ENSBTAG00000048030" "INSIG1" 0.487132638692856 0.128582497209343
"4064" "ENSBTAG00000048094" "INSIG1" -0.109030961990356 0.749642441238255
"4065" "EPCAM" "INSIG1" 0.525835156440735 0.0966394326875544
"4066" "EPHB3" "INSIG1" -0.673330187797546 0.023143088753915
"4067" "EPYC" "INSIG1" 0.39574721455574 0.228285113336348
"4068" "ETNPPL" "INSIG1" 0.386045843362808 0.240926782779781
"4069" "FASN" "INSIG1" 0.67308509349823 0.0232120700527609
"4070" "FBXO39" "INSIG1" 0.647162914276123 0.031363588015928
"4071" "FCER1G" "INSIG1" 0.276353091001511 0.410724745853771
"4072" "FCGR1A" "INSIG1" 0.147640466690063 0.664861753701503
"4073" "FDFT1" "INSIG1" 0.862491726875305 0.000634045369941383
"4074" "FGF12" "INSIG1" 0.51930159330368 0.101621236634692
"4075" "G6PC" "INSIG1" 0.677372455596924 0.022026283003898
"4076" "GADD45B" "INSIG1" 0.845922410488129 0.00103175163884472
"4077" "GADD45G" "INSIG1" 0.69885778427124 0.0167242858494618
"4078" "GALE" "INSIG1" -0.185224398970604 0.585580985311814
"4079" "GAS2" "INSIG1" 0.21711565554142 0.521342739682301
"4080" "GCLC" "INSIG1" -0.683803856372833 0.0203292000477502
"4081" "GNMT" "INSIG1" 0.154350087046623 0.650451965139326
"4082" "GPAM" "INSIG1" -0.782609641551971 0.00440603217451718
"4083" "GPNMB" "INSIG1" -0.715019166469574 0.0133909195985007
"4084" "GPRIN2" "INSIG1" -0.675448656082153 0.0225529016160042
"4085" "GSE1" "INSIG1" -0.668276429176331 0.024595158512033
"4086" "HDC" "INSIG1" 0.955902516841888 4.36141160564674e-06
"4087" "HDHD3" "INSIG1" -0.800335288047791 0.00308863284766803
"4088" "HIP1R" "INSIG1" -0.536244690418243 0.0890379184080423
"4089" "HMGCR" "INSIG1" 0.731116533279419 0.0105761039868111
"4090" "HMGCS1" "INSIG1" 0.579213440418243 0.0618589903477007
"4091" "HP" "INSIG1" 0.596172988414764 0.0528953954719222
"4092" "HPGD" "INSIG1" 0.717762112617493 0.012876963368379
"4093" "HSD17B7" "INSIG1" 0.493257313966751 0.123132779927947
"4094" "IGFBP1" "INSIG1" 0.494335949420929 0.122188600287284
"4095" "IHH" "INSIG1" -0.583354115486145 0.0595820487176919
"4096" "ABCC5_2" "IRF6" 0.6196169257164 0.0420292364111305
"4097" "ABCG8" "IRF6" -0.513198673725128 0.106423388991963
"4098" "ADAMTS14" "IRF6" 0.00378409982658923 0.99118997019283
"4099" "ADAMTS4" "IRF6" -0.330447882413864 0.320942613858373
"4100" "ADRB2" "IRF6" 0.516560792922974 0.103760008411028
"4101" "AK4" "IRF6" 0.442927956581116 0.172458330743975
"4102" "ANXA3" "IRF6" 0.243493974208832 0.470601347307787
"4103" "ARG2" "IRF6" 0.140941917896271 0.679350023895175
"4104" "ARHGEF9" "IRF6" 0.542350769042969 0.084768272382405
"4105" "ARMC4" "IRF6" 0.650405406951904 0.0302480361623445
"4106" "ARNTL" "IRF6" -0.531181275844574 0.0926842906224064
"4107" "ARVCF" "IRF6" -0.248163402080536 0.461860915286916
"4108" "BCL2L14" "IRF6" 0.571552336215973 0.0662258824410222
"4109" "BCOR" "IRF6" -0.561353623867035 0.0723554707976675
"4110" "BIKBA" "IRF6" 0.256120145320892 0.447140960884725
"4111" "BTG2" "IRF6" 0.303376346826553 0.364454325697382
"4112" "C11ORF52" "IRF6" 0.0747557505965233 0.82708296458453
"4113" "C18H16orf87" "IRF6" 0.666482388973236 0.0251257972025791
"4114" "C19orf80" "IRF6" -0.510020613670349 0.108981439146527
"4115" "C4H7orf57" "IRF6" 0.337818056344986 0.309604257372748
"4116" "C7orf31" "IRF6" 0.814627349376678 0.00226040061513189
"4117" "CACNA1H" "IRF6" -0.202325791120529 0.55075943791793
"4118" "CAPN2" "IRF6" 0.646116018295288 0.0317298435269096
"4119" "CARD10" "IRF6" -0.664998412132263 0.0255708073264227
"4120" "CARNS1" "IRF6" -0.17261691391468 0.611773494985455
"4121" "CASP16" "IRF6" 0.564173519611359 0.070624097551212
"4122" "CCRN4L" "IRF6" 0.454770147800446 0.159912833407407
"4123" "CD5L" "IRF6" 0.455067008733749 0.159605842618774
"4124" "CD68" "IRF6" 0.185871109366417 0.584249065079117
"4125" "CHD4" "IRF6" -0.507971167564392 0.110652011276288
"4126" "CHI3L1" "IRF6" -0.112865172326565 0.74109434658243
"4127" "CITED4" "IRF6" -0.674220085144043 0.0228938519713358
"4128" "CLDN5" "IRF6" -0.593282282352448 0.0543560453017031
"4129" "COL1A1" "IRF6" -0.280610144138336 0.40325292783532
"4130" "COQ10B" "IRF6" 0.408206671476364 0.212631085276507
"4131" "CXCL3" "IRF6" 0.618931293487549 0.0423229190113634
"4132" "CXXC5" "IRF6" -0.616186380386353 0.0435129009513018
"4133" "DDIT4" "IRF6" 0.226581528782845 0.502873069677374
"4134" "DNAJC12" "IRF6" 0.658199429512024 0.0276811301183635
"4135" "DNHD1" "IRF6" 0.234521523118019 0.487603954000867
"4136" "DPP9" "IRF6" -0.515245318412781 0.104796863163208
"4137" "DSP" "IRF6" 0.884677171707153 0.000296985554374185
"4138" "DUSP1" "IRF6" 0.425156027078629 0.192386886187903
"4139" "ELL2" "IRF6" 0.116990439593792 0.731926630529605
"4140" "ENSBTAG00000000170" "IRF6" -0.3692766726017 0.26371021439347
"4141" "ENSBTAG00000006383" "IRF6" 0.0106422891840339 0.975225795404431
"4142" "ENSBTAG00000010155" "IRF6" 0.278272092342377 0.407348267916159
"4143" "ENSBTAG00000027419" "IRF6" 0.44662156701088 0.168482605642121
"4144" "ENSBTAG00000032057" "IRF6" -0.541285634040833 0.0855030830072621
"4145" "ENSBTAG00000032642" "IRF6" 0.209945917129517 0.535519728764533
"4146" "ENSBTAG00000036099" "IRF6" 0.364215642213821 0.270817276178521
"4147" "ENSBTAG00000039196" "IRF6" 0.368040591478348 0.265436158915315
"4148" "ENSBTAG00000039673" "IRF6" 0.177759483456612 0.601038117504881
"4149" "ENSBTAG00000039856" "IRF6" 0.450472384691238 0.164398288209971
"4150" "ENSBTAG00000046324" "IRF6" 0.720908105373383 0.0123052066583376
"4151" "ENSBTAG00000046664" "IRF6" -0.358280420303345 0.279287619939574
"4152" "ENSBTAG00000047177" "IRF6" -0.245718911290169 0.46642729437813
"4153" "ENSBTAG00000048030" "IRF6" -0.394353538751602 0.230076814770412
"4154" "ENSBTAG00000048094" "IRF6" -0.463006466627121 0.151530977353165
"4155" "EPCAM" "IRF6" 0.667848289012909 0.0247210652275884
"4156" "EPHB3" "IRF6" -0.561893701553345 0.07202169061352
"4157" "EPYC" "IRF6" 0.829457581043243 0.00158890897279429
"4158" "ETNPPL" "IRF6" 0.448476165533066 0.166507833670428
"4159" "FASN" "IRF6" 0.3853520154953 0.2418460659644
"4160" "FBXO39" "IRF6" 0.317629218101501 0.341183716386166
"4161" "FCER1G" "IRF6" 0.296591639518738 0.375809945430913
"4162" "FCGR1A" "IRF6" 0.450560659170151 0.164305385619077
"4163" "FDFT1" "IRF6" 0.55897331237793 0.0738389180055199
"4164" "FGF12" "IRF6" 0.747996866703033 0.00811383620580242
"4165" "G6PC" "IRF6" 0.508510828018188 0.110210518713529
"4166" "GADD45B" "IRF6" 0.172982633113861 0.611007738635363
"4167" "GADD45G" "IRF6" 0.560205519199371 0.0730684686271179
"4168" "GALE" "IRF6" -0.672109663486481 0.0234880492365117
"4169" "GAS2" "IRF6" 0.806979417800903 0.00267967485238363
"4170" "GCLC" "IRF6" 0.00898000877350569 0.979094625540747
"4171" "GNMT" "IRF6" -0.340077817440033 0.306171982483646
"4172" "GPAM" "IRF6" -0.451387822628021 0.163436431390558
"4173" "GPNMB" "IRF6" -0.0459499917924404 0.893281904759877
"4174" "GPRIN2" "IRF6" -0.141200184822083 0.678789575563771
"4175" "GSE1" "IRF6" -0.297472387552261 0.374325803191987
"4176" "HDC" "IRF6" 0.142155393958092 0.676718008151325
"4177" "HDHD3" "IRF6" -0.446334302425385 0.168789767841804
"4178" "HIP1R" "IRF6" -0.691216647624969 0.0184912341459418
"4179" "HMGCR" "IRF6" 0.533429145812988 0.0910536005025346
"4180" "HMGCS1" "IRF6" 0.535414218902588 0.0896293695989316
"4181" "HP" "IRF6" -0.307990252971649 0.356834001030234
"4182" "HPGD" "IRF6" 0.528126657009125 0.0949308506359627
"4183" "HSD17B7" "IRF6" 0.815020203590393 0.00224027621832912
"4184" "IGFBP1" "IRF6" 0.254192441701889 0.450686908740772
"4185" "IHH" "IRF6" -0.134349137544632 0.693705259628408
"4186" "INSIG1" "IRF6" 0.304982602596283 0.361792021605355
"4187" "ABCC5_2" "IRS2" -0.365160465240479 0.26948239094902
"4188" "ABCG8" "IRS2" -0.50953871011734 0.109372774732604
"4189" "ADAMTS14" "IRS2" -0.806945979595184 0.00268162618589995
"4190" "ADAMTS4" "IRS2" 0.639019668102264 0.0342919295597046
"4191" "ADRB2" "IRS2" 0.726980209350586 0.0112539083917347
"4192" "AK4" "IRS2" -0.311381489038467 0.35128610925429
"4193" "ANXA3" "IRS2" 0.409964025020599 0.21047583160454
"4194" "ARG2" "IRS2" 0.345591634511948 0.297884682890248
"4195" "ARHGEF9" "IRS2" 0.610986769199371 0.0458300804767588
"4196" "ARMC4" "IRS2" -0.105134718120098 0.758354802141087
"4197" "ARNTL" "IRS2" -0.429291427135468 0.187631238725253
"4198" "ARVCF" "IRS2" -0.726527750492096 0.0113299141478549
"4199" "BCL2L14" "IRS2" 0.431675553321838 0.184922210710006
"4200" "BCOR" "IRS2" -0.70563018321991 0.0152624550269158
"4201" "BIKBA" "IRS2" 0.747279345989227 0.0082090107426227
"4202" "BTG2" "IRS2" 0.764845252037048 0.00610244155179807
"4203" "C11ORF52" "IRS2" -0.905130684375763 0.000127180019222628
"4204" "C18H16orf87" "IRS2" 0.640326797962189 0.0338095042343989
"4205" "C19orf80" "IRS2" -0.437690198421478 0.178193975262482
"4206" "C4H7orf57" "IRS2" 0.594935476779938 0.053517371136282
"4207" "C7orf31" "IRS2" -0.296617716550827 0.375765960398232
"4208" "CACNA1H" "IRS2" -0.605675101280212 0.0482836329870309
"4209" "CAPN2" "IRS2" 0.602184176445007 0.0499444389353778
"4210" "CARD10" "IRS2" -0.383618265390396 0.244152029483353
"4211" "CARNS1" "IRS2" -0.709847927093506 0.0143998868681963
"4212" "CASP16" "IRS2" -0.115153148770332 0.736005891475029
"4213" "CCRN4L" "IRS2" 0.622649013996124 0.0407473869330444
"4214" "CD5L" "IRS2" 0.379365861415863 0.249861344609927
"4215" "CD68" "IRS2" 0.372746020555496 0.258900015202884
"4216" "CHD4" "IRS2" -0.831255555152893 0.00151907392484496
"4217" "CHI3L1" "IRS2" -0.266488194465637 0.428295402388206
"4218" "CITED4" "IRS2" -0.388264060020447 0.238001345937656
"4219" "CLDN5" "IRS2" -0.563438951969147 0.0710724012804103
"4220" "COL1A1" "IRS2" -0.37493908405304 0.255885309504959
"4221" "COQ10B" "IRS2" 0.603918015956879 0.0491147430069137
"4222" "CXCL3" "IRS2" 0.313435047864914 0.347948561129326
"4223" "CXXC5" "IRS2" -0.519221425056458 0.10168338353115
"4224" "DDIT4" "IRS2" 0.673614382743835 0.0230632849736665
"4225" "DNAJC12" "IRS2" 0.505382776260376 0.11278546485408
"4226" "DNHD1" "IRS2" 0.174964919686317 0.606863250864229
"4227" "DPP9" "IRS2" -0.709103524684906 0.0145495067004615
"4228" "DSP" "IRS2" 0.182331264019012 0.591553605462704
"4229" "DUSP1" "IRS2" 0.562841415405273 0.0714384818797937
"4230" "ELL2" "IRS2" 0.803716897964478 0.00287509753716475
"4231" "ENSBTAG00000000170" "IRS2" -0.706950902938843 0.0149884663199695
"4232" "ENSBTAG00000006383" "IRS2" -0.290273219347 0.386544120798321
"4233" "ENSBTAG00000010155" "IRS2" 0.533895909786224 0.0907173795011476
"4234" "ENSBTAG00000027419" "IRS2" 0.607806265354156 0.0472886228308953
"4235" "ENSBTAG00000032057" "IRS2" -0.348238825798035 0.293950165919062
"4236" "ENSBTAG00000032642" "IRS2" -0.563758671283722 0.0708770436658857
"4237" "ENSBTAG00000036099" "IRS2" -0.18973733484745 0.576310770775294
"4238" "ENSBTAG00000039196" "IRS2" 0.352352678775787 0.287892906039036
"4239" "ENSBTAG00000039673" "IRS2" 0.765205323696136 0.00606392801244904
"4240" "ENSBTAG00000039856" "IRS2" 0.574860811233521 0.0643153032011761
"4241" "ENSBTAG00000046324" "IRS2" 0.536405503749847 0.0889236877695294
"4242" "ENSBTAG00000046664" "IRS2" -0.677480936050415 0.0219968506189181
"4243" "ENSBTAG00000047177" "IRS2" 0.741349160671234 0.009027101949028
"4244" "ENSBTAG00000048030" "IRS2" 0.696465253829956 0.0172639091146856
"4245" "ENSBTAG00000048094" "IRS2" 0.0352344363927841 0.918085556409249
"4246" "EPCAM" "IRS2" 0.499025672674179 0.118137472000892
"4247" "EPHB3" "IRS2" -0.643535375595093 0.0326454705241193
"4248" "EPYC" "IRS2" 0.0752381533384323 0.825981784938424
"4249" "ETNPPL" "IRS2" 0.598435342311859 0.0517711502686407
"4250" "FASN" "IRS2" 0.446230113506317 0.168901258610095
"4251" "FBXO39" "IRS2" 0.732083320617676 0.0104220546354052
"4252" "FCER1G" "IRS2" 0.362792044878006 0.272835603857632
"4253" "FCGR1A" "IRS2" 0.233384341001511 0.489778112079852
"4254" "FDFT1" "IRS2" 0.584422171115875 0.0590041025817252
"4255" "FGF12" "IRS2" 0.406857460737228 0.21429462376456
"4256" "G6PC" "IRS2" 0.660443782806396 0.0269714223824944
"4257" "GADD45B" "IRS2" 0.679010987281799 0.0215846976131298
"4258" "GADD45G" "IRS2" 0.417595028877258 0.201268085003695
"4259" "GALE" "IRS2" -0.247787237167358 0.462562263405282
"4260" "GAS2" "IRS2" 0.221348106861115 0.513049168543992
"4261" "GCLC" "IRS2" -0.709012091159821 0.0145679610876608
"4262" "GNMT" "IRS2" 0.0425539202988148 0.901134585241499
"4263" "GPAM" "IRS2" -0.65992146730423 0.0271354285563781
"4264" "GPNMB" "IRS2" -0.785736918449402 0.00414803871275904
"4265" "GPRIN2" "IRS2" -0.86430412530899 0.000598932350310832
"4266" "GSE1" "IRS2" -0.665941059589386 0.0252874891061188
"4267" "HDC" "IRS2" 0.839337646961212 0.00123314036551792
"4268" "HDHD3" "IRS2" -0.790735304355621 0.00375910042145877
"4269" "HIP1R" "IRS2" -0.474422693252563 0.140375662833492
"4270" "HMGCR" "IRS2" 0.535001397132874 0.0899243381059731
"4271" "HMGCS1" "IRS2" 0.41021665930748 0.210167066725093
"4272" "HP" "IRS2" 0.412715882062912 0.207127066959632
"4273" "HPGD" "IRS2" 0.580150306224823 0.0613387346635355
"4274" "HSD17B7" "IRS2" 0.304950326681137 0.361845418807484
"4275" "IGFBP1" "IRS2" 0.777560234069824 0.00484735184982821
"4276" "IHH" "IRS2" -0.785378634929657 0.00417701507825496
"4277" "INSIG1" "IRS2" 0.793319404125214 0.00356895926285361
"4278" "IRF6" "IRS2" 0.0140762589871883 0.967235095470522
"4279" "ABCC5_2" "ITGA5" -0.109262958168983 0.749124493511181
"4280" "ABCG8" "ITGA5" 0.776445150375366 0.00494904439422217
"4281" "ADAMTS14" "ITGA5" 0.543648481369019 0.0838786839504757
"4282" "ADAMTS4" "ITGA5" -0.218566343188286 0.518493719773154
"4283" "ADRB2" "ITGA5" -0.698964536190033 0.0167004940990758
"4284" "AK4" "ITGA5" -0.0816364288330078 0.811403743134388
"4285" "ANXA3" "ITGA5" -0.400814086198807 0.221840143816435
"4286" "ARG2" "ITGA5" -0.482177942991257 0.133101819269862
"4287" "ARHGEF9" "ITGA5" -0.732860386371613 0.0102994221735275
"4288" "ARMC4" "ITGA5" -0.361109256744385 0.275232262231973
"4289" "ARNTL" "ITGA5" 0.506387591362 0.111954127289858
"4290" "ARVCF" "ITGA5" 0.644571244716644 0.0322757440774424
"4291" "BCL2L14" "ITGA5" -0.494368851184845 0.122159872998224
"4292" "BCOR" "ITGA5" 0.848004460334778 0.000973551616778146
"4293" "BIKBA" "ITGA5" -0.664600729942322 0.0256910036321916
"4294" "BTG2" "ITGA5" -0.695878505706787 0.0173981288754099
"4295" "C11ORF52" "ITGA5" 0.452953040599823 0.161799925056649
"4296" "C18H16orf87" "ITGA5" -0.843347251415253 0.00110731023693078
"4297" "C19orf80" "ITGA5" 0.77979576587677 0.00464812842749884
"4298" "C4H7orf57" "ITGA5" -0.753826379776001 0.00737018349135443
"4299" "C7orf31" "ITGA5" -0.330184876918793 0.321351284105036
"4300" "CACNA1H" "ITGA5" 0.651988923549652 0.029713505728008
"4301" "CAPN2" "ITGA5" -0.932771444320679 2.8123425755755e-05
"4302" "CARD10" "ITGA5" 0.804207265377045 0.00284506925039896
"4303" "CARNS1" "ITGA5" 0.558352410793304 0.074229196143806
"4304" "CASP16" "ITGA5" -0.383420914411545 0.244415315266893
"4305" "CCRN4L" "ITGA5" -0.600835025310516 0.0505966666442341
"4306" "CD5L" "ITGA5" -0.637056529521942 0.0350254783704735
"4307" "CD68" "ITGA5" -0.339825510978699 0.306554170858218
"4308" "CHD4" "ITGA5" 0.837448179721832 0.00129602195087175
"4309" "CHI3L1" "ITGA5" 0.509151339530945 0.109688003090127
"4310" "CITED4" "ITGA5" 0.794126808643341 0.00351103828984645
"4311" "CLDN5" "ITGA5" 0.823689043521881 0.00182926419721419
"4312" "COL1A1" "ITGA5" 0.633177876472473 0.0365068654438794
"4313" "COQ10B" "ITGA5" -0.694247245788574 0.0177752093136241
"4314" "CXCL3" "ITGA5" -0.488133013248444 0.127682057879411
"4315" "CXXC5" "ITGA5" 0.739417016506195 0.00930602813944947
"4316" "DDIT4" "ITGA5" -0.713325917720795 0.0137154837964943
"4317" "DNAJC12" "ITGA5" -0.716780602931976 0.0130592052903578
"4318" "DNHD1" "ITGA5" -0.21450337767601 0.526489638193568
"4319" "DPP9" "ITGA5" 0.890776634216309 0.00023469006247856
"4320" "DSP" "ITGA5" -0.643583059310913 0.0326283862414929
"4321" "DUSP1" "ITGA5" -0.538757562637329 0.0872639942827262
"4322" "ELL2" "ITGA5" -0.635699391365051 0.0355389487808502
"4323" "ENSBTAG00000000170" "ITGA5" 0.722467303276062 0.0120287482262289
"4324" "ENSBTAG00000006383" "ITGA5" 0.384614259004593 0.242825771042976
"4325" "ENSBTAG00000010155" "ITGA5" -0.512166500091553 0.107249872200473
"4326" "ENSBTAG00000027419" "ITGA5" -0.712045550346375 0.0139646450177415
"4327" "ENSBTAG00000032057" "ITGA5" 0.730621218681335 0.0106556652775889
"4328" "ENSBTAG00000032642" "ITGA5" 0.251625925302505 0.455428138172597
"4329" "ENSBTAG00000036099" "ITGA5" 0.00616277707740664 0.985652399899462
"4330" "ENSBTAG00000039196" "ITGA5" -0.441279649734497 0.174250937105521
"4331" "ENSBTAG00000039673" "ITGA5" -0.733131945133209 0.0102568144026018
"4332" "ENSBTAG00000039856" "ITGA5" -0.711602926254272 0.0140515341538574
"4333" "ENSBTAG00000046324" "ITGA5" -0.863310873508453 0.000617988187054053
"4334" "ENSBTAG00000046664" "ITGA5" 0.644474804401398 0.0323100414377593
"4335" "ENSBTAG00000047177" "ITGA5" -0.228853777050972 0.498482322234362
"4336" "ENSBTAG00000048030" "ITGA5" -0.175488278269768 0.605770758839639
"4337" "ENSBTAG00000048094" "ITGA5" 0.24879877269268 0.460677394954963
"4338" "EPCAM" "ITGA5" -0.867403626441956 0.000542311427168762
"4339" "EPHB3" "ITGA5" 0.836000263690948 0.00134581341315987
"4340" "EPYC" "ITGA5" -0.479231387376785 0.135836631036448
"4341" "ETNPPL" "ITGA5" -0.76260232925415 0.00634640374568129
"4342" "FASN" "ITGA5" -0.352328032255173 0.287928988207054
"4343" "FBXO39" "ITGA5" -0.799185216426849 0.00316386923018852
"4344" "FCER1G" "ITGA5" -0.370637655258179 0.261817241861396
"4345" "FCGR1A" "ITGA5" -0.478511601686478 0.136510055260057
"4346" "FDFT1" "ITGA5" -0.578758716583252 0.0621125799712869
"4347" "FGF12" "ITGA5" -0.833497047424316 0.00143526198530952
"4348" "G6PC" "ITGA5" -0.829663872718811 0.00158077670476375
"4349" "GADD45B" "ITGA5" -0.475699335336685 0.139161415465118
"4350" "GADD45G" "ITGA5" -0.489520996809006 0.126439407254234
"4351" "GALE" "ITGA5" 0.690508842468262 0.018661389319788
"4352" "GAS2" "ITGA5" -0.802750825881958 0.00293494458502175
"4353" "GCLC" "ITGA5" 0.440871477127075 0.174696598884734
"4354" "GNMT" "ITGA5" 0.125568255782127 0.712965408251723
"4355" "GPAM" "ITGA5" 0.713063359260559 0.013766314607905
"4356" "GPNMB" "ITGA5" 0.581825435161591 0.060415920854636
"4357" "GPRIN2" "ITGA5" 0.653666794300079 0.0291544102744195
"4358" "GSE1" "ITGA5" 0.652490794658661 0.0295454901550367
"4359" "HDC" "ITGA5" -0.480582565069199 0.134578173040716
"4360" "HDHD3" "ITGA5" 0.768464267253876 0.00572341961832801
"4361" "HIP1R" "ITGA5" 0.887300550937653 0.000268824073405671
"4362" "HMGCR" "ITGA5" -0.558811604976654 0.0739404292583976
"4363" "HMGCS1" "ITGA5" -0.480995059013367 0.134195463118162
"4364" "HP" "ITGA5" -0.00255052838474512 0.994061880770755
"4365" "HPGD" "ITGA5" -0.806060492992401 0.00273368568392995
"4366" "HSD17B7" "ITGA5" -0.727571964263916 0.0111550617802196
"4367" "IGFBP1" "ITGA5" -0.767403841018677 0.0058326329933065
"4368" "IHH" "ITGA5" 0.625476956367493 0.0395765158386643
"4369" "INSIG1" "ITGA5" -0.589449167251587 0.0563350440141561
"4370" "IRF6" "ITGA5" -0.656217217445374 0.0283188066402895
"4371" "IRS2" "ITGA5" -0.636779546737671 0.0351298507276758
"4372" "ABCC5_2" "ITIH5" 0.00933052320033312 0.978278793950451
"4373" "ABCG8" "ITIH5" 0.679090678691864 0.0215633826833932
"4374" "ADAMTS14" "ITIH5" 0.570886373519897 0.0666150387247364
"4375" "ADAMTS4" "ITIH5" -0.15671418607235 0.645399944458565
"4376" "ADRB2" "ITIH5" -0.478804588317871 0.136235685490392
"4377" "AK4" "ITIH5" -0.00493141543120146 0.988518957718718
"4378" "ANXA3" "ITIH5" -0.229867190122604 0.496529488429721
"4379" "ARG2" "ITIH5" -0.679770767688751 0.0213820892290821
"4380" "ARHGEF9" "ITIH5" -0.611342549324036 0.045668877304609
"4381" "ARMC4" "ITIH5" -0.445315301418304 0.169882129242331
"4382" "ARNTL" "ITIH5" 0.241083577275276 0.475142353178317
"4383" "ARVCF" "ITIH5" 0.616316914558411 0.0434557937942426
"4384" "BCL2L14" "ITIH5" -0.327752947807312 0.325143331428751
"4385" "BCOR" "ITIH5" 0.711333692073822 0.014104576247598
"4386" "BIKBA" "ITIH5" -0.482020884752274 0.133246701745132
"4387" "BTG2" "ITIH5" -0.693622171878815 0.0179212390794874
"4388" "C11ORF52" "ITIH5" 0.36102768778801 0.275348733010563
"4389" "C18H16orf87" "ITIH5" -0.576284289360046 0.0635048648993535
"4390" "C19orf80" "ITIH5" 0.702204883098602 0.0159898103415053
"4391" "C4H7orf57" "ITIH5" -0.801527857780457 0.00301202761898556
"4392" "C7orf31" "ITIH5" -0.174227833747864 0.608403116091278
"4393" "CACNA1H" "ITIH5" 0.666761338710785 0.0250427628659335
"4394" "CAPN2" "ITIH5" -0.766458451747894 0.00593128318599501
"4395" "CARD10" "ITIH5" 0.829732120037079 0.00157809318527846
"4396" "CARNS1" "ITIH5" 0.540191948413849 0.0862619672170619
"4397" "CASP16" "ITIH5" -0.206438079476357 0.542513408142472
"4398" "CCRN4L" "ITIH5" -0.450781106948853 0.164073521752119
"4399" "CD5L" "ITIH5" -0.709268689155579 0.0145162135823633
"4400" "CD68" "ITIH5" -0.171602144837379 0.613900080938441
"4401" "CHD4" "ITIH5" 0.601513862609863 0.0502677668403089
"4402" "CHI3L1" "ITIH5" 0.803252696990967 0.00290373990753556
"4403" "CITED4" "ITIH5" 0.721971571445465 0.012116153036096
"4404" "CLDN5" "ITIH5" 0.772169709205627 0.00535357552770432
"4405" "COL1A1" "ITIH5" 0.81710821390152 0.00213554875874578
"4406" "COQ10B" "ITIH5" -0.715667605400085 0.0132681064622919
"4407" "CXCL3" "ITIH5" -0.246403619647026 0.465146168756983
"4408" "CXXC5" "ITIH5" 0.51533704996109 0.104724342740531
"4409" "DDIT4" "ITIH5" -0.682337999343872 0.0207075042146383
"4410" "DNAJC12" "ITIH5" -0.568608224391937 0.0679579344403889
"4411" "DNHD1" "ITIH5" -0.0662887468934059 0.846454513021687
"4412" "DPP9" "ITIH5" 0.76113349199295 0.00650999836761912
"4413" "DSP" "ITIH5" -0.576992750167847 0.0631040995372874
"4414" "DUSP1" "ITIH5" -0.330148279666901 0.321408172735641
"4415" "ELL2" "ITIH5" -0.693559229373932 0.0179359911330812
"4416" "ENSBTAG00000000170" "ITIH5" 0.737340867519379 0.00961268069238219
"4417" "ENSBTAG00000006383" "ITIH5" 0.367838323116302 0.26571919346455
"4418" "ENSBTAG00000010155" "ITIH5" -0.333711713552475 0.315894361838272
"4419" "ENSBTAG00000027419" "ITIH5" -0.666917204856873 0.0249964512210799
"4420" "ENSBTAG00000032057" "ITIH5" 0.739175260066986 0.00934136465073587
"4421" "ENSBTAG00000032642" "ITIH5" 0.338680267333984 0.308292221393421
"4422" "ENSBTAG00000036099" "ITIH5" 0.171532571315765 0.614045979719679
"4423" "ENSBTAG00000039196" "ITIH5" -0.312485963106155 0.349488997519803
"4424" "ENSBTAG00000039673" "ITIH5" -0.475059002637863 0.139769620320964
"4425" "ENSBTAG00000039856" "ITIH5" -0.639251589775085 0.0342059847713563
"4426" "ENSBTAG00000046324" "ITIH5" -0.776164650917053 0.00497487075321512
"4427" "ENSBTAG00000046664" "ITIH5" 0.620659053325653 0.0415855603840327
"4428" "ENSBTAG00000047177" "ITIH5" -0.0206587798893452 0.951925974454471
"4429" "ENSBTAG00000048030" "ITIH5" -0.0803368464112282 0.81436055164117
"4430" "ENSBTAG00000048094" "ITIH5" 0.051964420825243 0.879396315313928
"4431" "EPCAM" "ITIH5" -0.748248100280762 0.00808070294017016
"4432" "EPHB3" "ITIH5" 0.792029023170471 0.00366299342229759
"4433" "EPYC" "ITIH5" -0.478486806154251 0.136533291279468
"4434" "ETNPPL" "ITIH5" -0.591985523700714 0.0550201471632474
"4435" "FASN" "ITIH5" 0.00349766504950821 0.991856819392489
"4436" "FBXO39" "ITIH5" -0.635777831077576 0.035509129120006
"4437" "FCER1G" "ITIH5" -0.232738643884659 0.491014513038642
"4438" "FCGR1A" "ITIH5" -0.389624267816544 0.236217706072151
"4439" "FDFT1" "ITIH5" -0.215460747480392 0.524600887030261
"4440" "FGF12" "ITIH5" -0.71971732378006 0.0125194149269459
"4441" "G6PC" "ITIH5" -0.755145370960236 0.00720909702100547
"4442" "GADD45B" "ITIH5" -0.425327748060226 0.192187977699294
"4443" "GADD45G" "ITIH5" -0.303273111581802 0.364625776943802
"4444" "GALE" "ITIH5" 0.558033227920532 0.0744303602731569
"4445" "GAS2" "ITIH5" -0.668935537338257 0.0244022179011611
"4446" "GCLC" "ITIH5" 0.307758897542953 0.357214129056269
"4447" "GNMT" "ITIH5" 0.131010636687279 0.701009505013511
"4448" "GPAM" "ITIH5" 0.603728413581848 0.0492050092051324
"4449" "GPNMB" "ITIH5" 0.445016950368881 0.170202779959963
"4450" "GPRIN2" "ITIH5" 0.540205776691437 0.0862523443590897
"4451" "GSE1" "ITIH5" 0.679704785346985 0.0213996306589013
"4452" "HDC" "ITIH5" -0.287699103355408 0.390960758156601
"4453" "HDHD3" "ITIH5" 0.607608020305634 0.0473805798975127
"4454" "HIP1R" "ITIH5" 0.700617492198944 0.0163351911508256
"4455" "HMGCR" "ITIH5" -0.190380096435547 0.574995095663541
"4456" "HMGCS1" "ITIH5" -0.10242385417223 0.764431520941618
"4457" "HP" "ITIH5" -0.0954756587743759 0.780060555818479
"4458" "HPGD" "ITIH5" -0.815202176570892 0.0022309998585941
"4459" "HSD17B7" "ITIH5" -0.503537833690643 0.114322247501215
"4460" "IGFBP1" "ITIH5" -0.674901962280273 0.0227041702759445
"4461" "IHH" "ITIH5" 0.522367298603058 0.0992632560914231
"4462" "INSIG1" "ITIH5" -0.382059246301651 0.246236372012851
"4463" "IRF6" "ITIH5" -0.511500775814056 0.107785136147779
"4464" "IRS2" "ITIH5" -0.411878257989883 0.208142999568182
"4465" "ITGA5" "ITIH5" 0.836928725242615 0.00131372332404611
"4466" "ABCC5_2" "ITPRIP" -0.12682019174099 0.710209893754596
"4467" "ABCG8" "ITPRIP" 0.696862578392029 0.0171734427261745
"4468" "ADAMTS14" "ITPRIP" 0.665528237819672 0.0254112903159927
"4469" "ADAMTS4" "ITPRIP" -0.263106733560562 0.434399526953633
"4470" "ADRB2" "ITPRIP" -0.858057200908661 0.000726511122325801
"4471" "AK4" "ITPRIP" -0.218086287379265 0.519435773478453
"4472" "ANXA3" "ITPRIP" -0.640801608562469 0.0336354464192807
"4473" "ARG2" "ITPRIP" -0.349906712770462 0.291485966226609
"4474" "ARHGEF9" "ITPRIP" -0.840056538581848 0.00120982753941723
"4475" "ARMC4" "ITPRIP" -0.523936033248901 0.0980706311590802
"4476" "ARNTL" "ITPRIP" 0.689037680625916 0.0190186302099697
"4477" "ARVCF" "ITPRIP" 0.631478250026703 0.0371695619857095
"4478" "BCL2L14" "ITPRIP" -0.800965785980225 0.0030479545664206
"4479" "BCOR" "ITPRIP" 0.841479659080505 0.00116465490070405
"4480" "BIKBA" "ITPRIP" -0.674480199813843 0.0228213621449131
"4481" "BTG2" "ITPRIP" -0.796107530593872 0.00337189889652589
"4482" "C11ORF52" "ITPRIP" 0.769794464111328 0.00558855736947894
"4483" "C18H16orf87" "ITPRIP" -0.85185694694519 0.000872414612862471
"4484" "C19orf80" "ITPRIP" 0.726276159286499 0.0113723379671404
"4485" "C4H7orf57" "ITPRIP" -0.582413971424103 0.0600939513819192
"4486" "C7orf31" "ITPRIP" -0.0209641139954329 0.951216169768973
"4487" "CACNA1H" "ITPRIP" 0.468279838562012 0.146311574026479
"4488" "CAPN2" "ITPRIP" -0.783337891101837 0.00434492339234094
"4489" "CARD10" "ITPRIP" 0.830154836177826 0.00156154768131556
"4490" "CARNS1" "ITPRIP" 0.575131177902222 0.0641608386285835
"4491" "CASP16" "ITPRIP" -0.203522235155106 0.548355091679376
"4492" "CCRN4L" "ITPRIP" -0.77200448513031 0.00536968140362371
"4493" "CD5L" "ITPRIP" -0.669852733612061 0.0241355148716638
"4494" "CD68" "ITPRIP" -0.62250953912735 0.0408057487568665
"4495" "CHD4" "ITPRIP" 0.873118340969086 0.00044862635855103
"4496" "CHI3L1" "ITPRIP" 0.390991300344467 0.234432959795233
"4497" "CITED4" "ITPRIP" 0.625854790210724 0.0394218692094701
"4498" "CLDN5" "ITPRIP" 0.768427968025208 0.00572713302996286
"4499" "COL1A1" "ITPRIP" 0.486257940530777 0.129373122286117
"4500" "COQ10B" "ITPRIP" -0.703167378902435 0.0157829648894388
"4501" "CXCL3" "ITPRIP" -0.513375759124756 0.106282010216306
"4502" "CXXC5" "ITPRIP" 0.707075834274292 0.0149627333454254
"4503" "DDIT4" "ITPRIP" -0.631202280521393 0.0372779494602824
"4504" "DNAJC12" "ITPRIP" -0.635824680328369 0.0354913272291477
"4505" "DNHD1" "ITPRIP" -0.358915686607361 0.278374027980451
"4506" "DPP9" "ITPRIP" 0.868536174297333 0.000522667066438887
"4507" "DSP" "ITPRIP" -0.620161533355713 0.0417969680083468
"4508" "DUSP1" "ITPRIP" -0.729545772075653 0.0108299061926838
"4509" "ELL2" "ITPRIP" -0.850280284881592 0.000912798222014732
"4510" "ENSBTAG00000000170" "ITPRIP" 0.780894041061401 0.00455249826900284
"4511" "ENSBTAG00000006383" "ITPRIP" 0.238293871283531 0.480422476239712
"4512" "ENSBTAG00000010155" "ITPRIP" -0.72477126121521 0.0116285043135815
"4513" "ENSBTAG00000027419" "ITPRIP" -0.772739470005035 0.00529830845559265
"4514" "ENSBTAG00000032057" "ITPRIP" 0.413551479578018 0.206116540458557
"4515" "ENSBTAG00000032642" "ITPRIP" 0.357804328203201 0.279973395346596
"4516" "ENSBTAG00000036099" "ITPRIP" -0.0732092931866646 0.830614935406618
"4517" "ENSBTAG00000039196" "ITPRIP" -0.706466257572174 0.0150885934814511
"4518" "ENSBTAG00000039673" "ITPRIP" -0.508329093456268 0.110359066904814
"4519" "ENSBTAG00000039856" "ITPRIP" -0.9233438372612 5.00626807178328e-05
"4520" "ENSBTAG00000046324" "ITPRIP" -0.86128431558609 0.000658285453000396
"4521" "ENSBTAG00000046664" "ITPRIP" 0.897680461406708 0.000176749096303164
"4522" "ENSBTAG00000047177" "ITPRIP" -0.330192923545837 0.321338776742747
"4523" "ENSBTAG00000048030" "ITPRIP" -0.379957884550095 0.249061943590168
"4524" "ENSBTAG00000048094" "ITPRIP" -0.0303542725741863 0.929404810753894
"4525" "EPCAM" "ITPRIP" -0.630934059619904 0.0373835043937429
"4526" "EPHB3" "ITPRIP" 0.909206986427307 0.000105006071008606
"4527" "EPYC" "ITPRIP" -0.566855013370514 0.0690037261318477
"4528" "ETNPPL" "ITPRIP" -0.747790932655334 0.00814106915924651
"4529" "FASN" "ITPRIP" -0.404209226369858 0.217582146266746
"4530" "FBXO39" "ITPRIP" -0.61882221698761 0.0423697712701077
"4531" "FCER1G" "ITPRIP" -0.624755799770355 0.0398728523324592
"4532" "FCGR1A" "ITPRIP" -0.694514274597168 0.0177130864897728
"4533" "FDFT1" "ITPRIP" -0.60519927740097 0.0485077379652952
"4534" "FGF12" "ITPRIP" -0.562111735343933 0.071887234031669
"4535" "G6PC" "ITPRIP" -0.772984385490417 0.00527468108534768
"4536" "GADD45B" "ITPRIP" -0.628844857215881 0.0382128170307166
"4537" "GADD45G" "ITPRIP" -0.691633522510529 0.0183915388241966
"4538" "GALE" "ITPRIP" 0.59064507484436 0.0557124228058423
"4539" "GAS2" "ITPRIP" -0.653858780860901 0.029090912682979
"4540" "GCLC" "ITPRIP" 0.714389801025391 0.0135109027263094
"4541" "GNMT" "ITPRIP" 0.391842633485794 0.233325465363721
"4542" "GPAM" "ITPRIP" 0.650071024894714 0.0303617678710526
"4543" "GPNMB" "ITPRIP" 0.442872405052185 0.172518560434751
"4544" "GPRIN2" "ITPRIP" 0.915604591369629 7.63001817758457e-05
"4545" "GSE1" "ITPRIP" 0.643364608287811 0.0327067050132994
"4546" "HDC" "ITPRIP" -0.699412643909454 0.0166008892982457
"4547" "HDHD3" "ITPRIP" 0.85256415605545 0.000854744432921883
"4548" "HIP1R" "ITPRIP" 0.604513645172119 0.0488319149876881
"4549" "HMGCR" "ITPRIP" -0.565675735473633 0.0697132248294601
"4550" "HMGCS1" "ITPRIP" -0.478765487670898 0.13627228141452
"4551" "HP" "ITPRIP" -0.135610967874527 0.690950567593152
"4552" "HPGD" "ITPRIP" -0.662119150161743 0.0264500817770212
"4553" "HSD17B7" "ITPRIP" -0.569623053073883 0.0673574939925918
"4554" "IGFBP1" "ITPRIP" -0.882626056671143 0.000320520665643365
"4555" "IHH" "ITPRIP" 0.856158494949341 0.000769067153501224
"4556" "INSIG1" "ITPRIP" -0.686172604560852 0.0197283331146372
"4557" "IRF6" "ITPRIP" -0.469702482223511 0.144923087779385
"4558" "IRS2" "ITPRIP" -0.749031543731689 0.00797801496453898
"4559" "ITGA5" "ITPRIP" 0.772577404975891 0.00531398589288523
"4560" "ITIH5" "ITPRIP" 0.656576097011566 0.028202595731067
"4561" "ABCC5_2" "KANK2" 0.342443883419037 0.302600552367708
"4562" "ABCG8" "KANK2" 0.602484405040741 0.0498000866771906
"4563" "ADAMTS14" "KANK2" 0.874676108360291 0.000425362014057962
"4564" "ADAMTS4" "KANK2" -0.54922878742218 0.0801239685691066
"4565" "ADRB2" "KANK2" -0.631331086158752 0.0372273334815838
"4566" "AK4" "KANK2" 0.170744106173515 0.615700302894614
"4567" "ANXA3" "KANK2" -0.430013656616211 0.1868080634646
"4568" "ARG2" "KANK2" -0.474155098199844 0.140631023639649
"4569" "ARHGEF9" "KANK2" -0.732785880565643 0.0103111346298752
"4570" "ARMC4" "KANK2" -0.173938065767288 0.609008869237647
"4571" "ARNTL" "KANK2" 0.456665307283401 0.157959291418995
"4572" "ARVCF" "KANK2" 0.678285777568817 0.0217793576751215
"4573" "BCL2L14" "KANK2" -0.464691042900085 0.149851186389699
"4574" "BCOR" "KANK2" 0.797448217868805 0.00328006919649226
"4575" "BIKBA" "KANK2" -0.797653317451477 0.00326618638311982
"4576" "BTG2" "KANK2" -0.869975566864014 0.000498482675314271
"4577" "C11ORF52" "KANK2" 0.834052443504333 0.00141504219389899
"4578" "C18H16orf87" "KANK2" -0.614231467247009 0.0443743687452711
"4579" "C19orf80" "KANK2" 0.564929723739624 0.0701645777338542
"4580" "C4H7orf57" "KANK2" -0.762655675411224 0.006340519576151
"4581" "C7orf31" "KANK2" 0.247782021760941 0.462571990801989
"4582" "CACNA1H" "KANK2" 0.671092867851257 0.0237782015541375
"4583" "CAPN2" "KANK2" -0.692277014255524 0.0182384037373637
"4584" "CARD10" "KANK2" 0.722643554210663 0.0119977828370104
"4585" "CARNS1" "KANK2" 0.738666772842407 0.00941600671634868
"4586" "CASP16" "KANK2" -0.142323225736618 0.67635423755904
"4587" "CCRN4L" "KANK2" -0.63299161195755 0.0365790863462545
"4588" "CD5L" "KANK2" -0.60890007019043 0.0467834633793687
"4589" "CD68" "KANK2" -0.404489934444427 0.217232273341269
"4590" "CHD4" "KANK2" 0.775956928730011 0.00499406022034776
"4591" "CHI3L1" "KANK2" 0.57662308216095 0.0633130008153246
"4592" "CITED4" "KANK2" 0.413566619157791 0.206098258626124
"4593" "CLDN5" "KANK2" 0.687715470790863 0.0193438461726152
"4594" "COL1A1" "KANK2" 0.602048218250275 0.0500099030642527
"4595" "COQ10B" "KANK2" -0.770894467830658 0.00547881104073511
"4596" "CXCL3" "KANK2" -0.359484016895294 0.277558115521799
"4597" "CXXC5" "KANK2" 0.41855126619339 0.200131577380773
"4598" "DDIT4" "KANK2" -0.770585477352142 0.00550947712271377
"4599" "DNAJC12" "KANK2" -0.491393089294434 0.124775609159306
"4600" "DNHD1" "KANK2" -0.0415014326572418 0.903569880767386
"4601" "DPP9" "KANK2" 0.825165927410126 0.00176530284103205
"4602" "DSP" "KANK2" -0.307868748903275 0.357033611915618
"4603" "DUSP1" "KANK2" -0.596602201461792 0.0526808323879959
"4604" "ELL2" "KANK2" -0.918684184551239 6.48417109183619e-05
"4605" "ENSBTAG00000000170" "KANK2" 0.837399303913116 0.00129767981365214
"4606" "ENSBTAG00000006383" "KANK2" 0.389252305030823 0.23670468754689
"4607" "ENSBTAG00000010155" "KANK2" -0.60660707950592 0.0478467517127279
"4608" "ENSBTAG00000027419" "KANK2" -0.68731814622879 0.0194423445972967
"4609" "ENSBTAG00000032057" "KANK2" 0.34560164809227 0.297869745563422
"4610" "ENSBTAG00000032642" "KANK2" 0.611840605735779 0.0454438664957262
"4611" "ENSBTAG00000036099" "KANK2" 0.301764637231827 0.367135741091781
"4612" "ENSBTAG00000039196" "KANK2" -0.416131228208542 0.203015308295699
"4613" "ENSBTAG00000039673" "KANK2" -0.616791784763336 0.0432484808086202
"4614" "ENSBTAG00000039856" "KANK2" -0.78823310136795 0.00395026342977256
"4615" "ENSBTAG00000046324" "KANK2" -0.712054908275604 0.0139628122048034
"4616" "ENSBTAG00000046664" "KANK2" 0.85994565486908 0.000685971330306456
"4617" "ENSBTAG00000047177" "KANK2" -0.501328229904175 0.116180481274301
"4618" "ENSBTAG00000048030" "KANK2" -0.487524598836899 0.128229212368057
"4619" "ENSBTAG00000048094" "KANK2" -0.204062566161156 0.54727065396584
"4620" "EPCAM" "KANK2" -0.617753922939301 0.0428305408813516
"4621" "EPHB3" "KANK2" 0.79030829668045 0.00379122761134743
"4622" "EPYC" "KANK2" -0.232765674591064 0.490962726187201
"4623" "ETNPPL" "KANK2" -0.653206348419189 0.0293070953949073
"4624" "FASN" "KANK2" -0.0859232470393181 0.801666230258757
"4625" "FBXO39" "KANK2" -0.791056215763092 0.00373508869015104
"4626" "FCER1G" "KANK2" -0.426945507526398 0.190320180228814
"4627" "FCGR1A" "KANK2" -0.367046028375626 0.266829495178711
"4628" "FDFT1" "KANK2" -0.367057353258133 0.26681360634994
"4629" "FGF12" "KANK2" -0.47626593708992 0.138624638057063
"4630" "G6PC" "KANK2" -0.717394649982452 0.012944975462247
"4631" "GADD45B" "KANK2" -0.74359530210495 0.00871056003204318
"4632" "GADD45G" "KANK2" -0.55694568157196 0.0751185222675115
"4633" "GALE" "KANK2" 0.367306768894196 0.266463811276237
"4634" "GAS2" "KANK2" -0.416399508714676 0.202694406978798
"4635" "GCLC" "KANK2" 0.777121961116791 0.00488713554248199
"4636" "GNMT" "KANK2" -0.0373165607452393 0.913260230826069
"4637" "GPAM" "KANK2" 0.785608530044556 0.00415840505327214
"4638" "GPNMB" "KANK2" 0.618691086769104 0.042426143898441
"4639" "GPRIN2" "KANK2" 0.906296074390411 0.000120507481707222
"4640" "GSE1" "KANK2" 0.735253989696503 0.00992826086087195
"4641" "HDC" "KANK2" -0.666988432407379 0.024975307968061
"4642" "HDHD3" "KANK2" 0.808439135551453 0.00259551563917748
"4643" "HIP1R" "KANK2" 0.484443813562393 0.131022731416341
"4644" "HMGCR" "KANK2" -0.264871299266815 0.431209045664163
"4645" "HMGCS1" "KANK2" -0.126813918352127 0.710223693769432
"4646" "HP" "KANK2" -0.456512540578842 0.158116212023512
"4647" "HPGD" "KANK2" -0.712419092655182 0.0138916188584293
"4648" "HSD17B7" "KANK2" -0.322655081748962 0.333169389170413
"4649" "IGFBP1" "KANK2" -0.895661592483521 0.000192414118063144
"4650" "IHH" "KANK2" 0.875671744346619 0.000410979165608172
"4651" "INSIG1" "KANK2" -0.669954180717468 0.0241061434543135
"4652" "IRF6" "KANK2" -0.197889670729637 0.559711114473612
"4653" "IRS2" "KANK2" -0.81498259305954 0.00224219705505346
"4654" "ITGA5" "KANK2" 0.753341376781464 0.00743007312686728
"4655" "ITIH5" "KANK2" 0.741043090820312 0.00907087505502058
"4656" "ITPRIP" "KANK2" 0.84643942117691 0.00101706174596039
"4657" "ABCC5_2" "KCNA4" 0.568089604377747 0.0682661721214828
"4658" "ABCG8" "KCNA4" -0.358115494251251 0.279525077443525
"4659" "ADAMTS14" "KCNA4" -0.148919075727463 0.662107740633206
"4660" "ADAMTS4" "KCNA4" -0.233805641531944 0.48897213573007
"4661" "ADRB2" "KCNA4" 0.702362895011902 0.0159557199455627
"4662" "AK4" "KCNA4" 0.277604848146439 0.408520736856165
"4663" "ANXA3" "KCNA4" 0.456298381090164 0.158336357727847
"4664" "ARG2" "KCNA4" 0.173157870769501 0.61064094337988
"4665" "ARHGEF9" "KCNA4" 0.576512515544891 0.0633755733775636
"4666" "ARMC4" "KCNA4" 0.647697031497955 0.0311778751360992
"4667" "ARNTL" "KCNA4" -0.444196432828903 0.171086543071681
"4668" "ARVCF" "KCNA4" -0.417907685041428 0.20089606268694
"4669" "BCL2L14" "KCNA4" 0.567270338535309 0.0687550121377796
"4670" "BCOR" "KCNA4" -0.560938239097595 0.0726128926227818
"4671" "BIKBA" "KCNA4" 0.308522552251816 0.355960203188509
"4672" "BTG2" "KCNA4" 0.344331979751587 0.299766994487055
"4673" "C11ORF52" "KCNA4" -0.0418729037046432 0.902710267393557
"4674" "C18H16orf87" "KCNA4" 0.68160754442215 0.0208978780758988
"4675" "C19orf80" "KCNA4" -0.562897503376007 0.0714040658897426
"4676" "C4H7orf57" "KCNA4" 0.418926417827606 0.199686754561546
"4677" "C7orf31" "KCNA4" 0.806613147258759 0.00270110675753821
"4678" "CACNA1H" "KCNA4" -0.270536035299301 0.421042693310436
"4679" "CAPN2" "KCNA4" 0.78753387928009 0.00400494440637766
"4680" "CARD10" "KCNA4" -0.637650787830353 0.0348022816674616
"4681" "CARNS1" "KCNA4" -0.215343609452248 0.524831830047376
"4682" "CASP16" "KCNA4" 0.438676714897156 0.177104901583039
"4683" "CCRN4L" "KCNA4" 0.478965938091278 0.136084737325717
"4684" "CD5L" "KCNA4" 0.737971425056458 0.00951877997941919
"4685" "CD68" "KCNA4" 0.331000864505768 0.320084274511731
"4686" "CHD4" "KCNA4" -0.597987473011017 0.0519924010497452
"4687" "CHI3L1" "KCNA4" -0.179329812526703 0.597773987396423
"4688" "CITED4" "KCNA4" -0.843868374824524 0.00109169471308967
"4689" "CLDN5" "KCNA4" -0.47022807598114 0.14441221571703
"4690" "COL1A1" "KCNA4" -0.198630973696709 0.558211209742056
"4691" "COQ10B" "KCNA4" 0.325185984373093 0.329171728445094
"4692" "CXCL3" "KCNA4" 0.557930886745453 0.0744949376912287
"4693" "CXXC5" "KCNA4" -0.800593793392181 0.00307190623260123
"4694" "DDIT4" "KCNA4" 0.556625366210938 0.0753220152150145
"4695" "DNAJC12" "KCNA4" 0.837327003479004 0.00130013515451655
"4696" "DNHD1" "KCNA4" 0.572693824768066 0.0655624252974008
"4697" "DPP9" "KCNA4" -0.68879908323288 0.0190770255688555
"4698" "DSP" "KCNA4" 0.824115574359894 0.00181061687426132
"4699" "DUSP1" "KCNA4" 0.281980723142624 0.400861678487658
"4700" "ELL2" "KCNA4" 0.195591866970062 0.564370512037215
"4701" "ENSBTAG00000000170" "KCNA4" -0.527738690376282 0.0952187197090262
"4702" "ENSBTAG00000006383" "KCNA4" 0.252614468336105 0.453599238292399
"4703" "ENSBTAG00000010155" "KCNA4" 0.406034350395203 0.215313266258801
"4704" "ENSBTAG00000027419" "KCNA4" 0.614949226379395 0.0440567191711183
"4705" "ENSBTAG00000032057" "KCNA4" -0.70360392332077 0.0156897857559288
"4706" "ENSBTAG00000032642" "KCNA4" 0.256200522184372 0.446993394126953
"4707" "ENSBTAG00000036099" "KCNA4" 0.577424347400665 0.0628607926672733
"4708" "ENSBTAG00000039196" "KCNA4" 0.530905425548553 0.09288571691799
"4709" "ENSBTAG00000039673" "KCNA4" 0.404073417186737 0.21775153733111
"4710" "ENSBTAG00000039856" "KCNA4" 0.501172125339508 0.116312493162806
"4711" "ENSBTAG00000046324" "KCNA4" 0.792292535305023 0.00364364308666998
"4712" "ENSBTAG00000046664" "KCNA4" -0.404595077037811 0.21710130976792
"4713" "ENSBTAG00000047177" "KCNA4" -0.138943403959274 0.683691777870751
"4714" "ENSBTAG00000048030" "KCNA4" -0.263324499130249 0.434005184164512
"4715" "ENSBTAG00000048094" "KCNA4" -0.604569554328918 0.0488054247262655
"4716" "EPCAM" "KCNA4" 0.830991685390472 0.00152917610192471
"4717" "EPHB3" "KCNA4" -0.540343046188354 0.0861568594328483
"4718" "EPYC" "KCNA4" 0.847240269184113 0.000994618373613587
"4719" "ETNPPL" "KCNA4" 0.491664528846741 0.12453553900128
"4720" "FASN" "KCNA4" 0.386096864938736 0.240859261895989
"4721" "FBXO39" "KCNA4" 0.486753612756729 0.128924713382087
"4722" "FCER1G" "KCNA4" 0.465523153543472 0.149025757066881
"4723" "FCGR1A" "KCNA4" 0.495479643344879 0.121192553474589
"4724" "FDFT1" "KCNA4" 0.514356255531311 0.105501425252067
"4725" "FGF12" "KCNA4" 0.880373120307922 0.000347974454431466
"4726" "G6PC" "KCNA4" 0.58095246553421 0.0608956479689131
"4727" "GADD45B" "KCNA4" 0.218709155917168 0.518213606525896
"4728" "GADD45G" "KCNA4" 0.396965712308884 0.226725324684288
"4729" "GALE" "KCNA4" -0.86651086807251 0.000558185972826086
"4730" "GAS2" "KCNA4" 0.782700300216675 0.00439839045826806
"4731" "GCLC" "KCNA4" 0.101688012480736 0.766083070464655
"4732" "GNMT" "KCNA4" -0.467534124851227 0.147042705619508
"4733" "GPAM" "KCNA4" -0.50675767660141 0.111648937217163
"4734" "GPNMB" "KCNA4" -0.250910669565201 0.45675355254286
"4735" "GPRIN2" "KCNA4" -0.264357417821884 0.432137031511867
"4736" "GSE1" "KCNA4" -0.473591655492783 0.141169663411965
"4737" "HDC" "KCNA4" 0.181936100125313 0.592371167070459
"4738" "HDHD3" "KCNA4" -0.385516285896301 0.241628234075554
"4739" "HIP1R" "KCNA4" -0.727736413478851 0.0111277043564746
"4740" "HMGCR" "KCNA4" 0.476537674665451 0.138367668765446
"4741" "HMGCS1" "KCNA4" 0.473842859268188 0.140929357331624
"4742" "HP" "KCNA4" -0.334336370229721 0.314933101238471
"4743" "HPGD" "KCNA4" 0.593209147453308 0.054393353034079
"4744" "HSD17B7" "KCNA4" 0.771459639072418 0.00542304521161885
"4745" "IGFBP1" "KCNA4" 0.418688356876373 0.199968958165893
"4746" "IHH" "KCNA4" -0.0502179190516472 0.883425505446345
"4747" "INSIG1" "KCNA4" 0.332601517438889 0.317606698881974
"4748" "IRF6" "KCNA4" 0.837669372558594 0.00128853897142145
"4749" "IRS2" "KCNA4" 0.198107302188873 0.559270606455591
"4750" "ITGA5" "KCNA4" -0.690047740936279 0.0187728375831493
"4751" "ITIH5" "KCNA4" -0.576678812503815 0.0632814773985855
"4752" "ITPRIP" "KCNA4" -0.504359066486359 0.113636526298791
"4753" "KANK2" "KCNA4" -0.259067416191101 0.44174488214316
"4754" "ABCC5_2" "KCNJ2" 0.857124626636505 0.00074718481581959
"4755" "ABCG8" "KCNJ2" -0.131670236587524 0.699564555137128
"4756" "ADAMTS14" "KCNJ2" 0.383382678031921 0.244466345303477
"4757" "ADAMTS4" "KCNJ2" -0.524621307849884 0.0975526114965719
"4758" "ADRB2" "KCNJ2" 0.314120501279831 0.346838227792446
"4759" "AK4" "KCNJ2" 0.589170217514038 0.0564809518042124
"4760" "ANXA3" "KCNJ2" 0.377563744783401 0.252303761505519
"4761" "ARG2" "KCNJ2" -0.0773192271590233 0.821234569259181
"4762" "ARHGEF9" "KCNJ2" 0.202888578176498 0.549627943257543
"4763" "ARMC4" "KCNJ2" 0.690139532089233 0.0187506138357461
"4764" "ARNTL" "KCNJ2" -0.259049654006958 0.441777310339225
"4765" "ARVCF" "KCNJ2" 0.0866402164101601 0.800040066298474
"4766" "BCL2L14" "KCNJ2" 0.327031195163727 0.326273321448297
"4767" "BCOR" "KCNJ2" -0.135993778705597 0.690115519108883
"4768" "BIKBA" "KCNJ2" -0.116054207086563 0.734004537636187
"4769" "BTG2" "KCNJ2" -0.203595444560051 0.548208110236564
"4770" "C11ORF52" "KCNJ2" 0.411889642477036 0.208129171782663
"4771" "C18H16orf87" "KCNJ2" 0.40090748667717 0.221722355915883
"4772" "C19orf80" "KCNJ2" -0.480037271976471 0.135085154222666
"4773" "C4H7orf57" "KCNJ2" 0.0720323249697685 0.833304915639751
"4774" "C7orf31" "KCNJ2" 0.856072068214417 0.000771047945445469
"4775" "CACNA1H" "KCNJ2" 0.113374277949333 0.739961283806906
"4776" "CAPN2" "KCNJ2" 0.542159080505371 0.0849002036275943
"4777" "CARD10" "KCNJ2" -0.411278158426285 0.20887266418507
"4778" "CARNS1" "KCNJ2" 0.31404584646225 0.346959067586134
"4779" "CASP16" "KCNJ2" 0.582449674606323 0.0600744568693519
"4780" "CCRN4L" "KCNJ2" 0.0289807692170143 0.932592772293893
"4781" "CD5L" "KCNJ2" 0.474913954734802 0.139907623264896
"4782" "CD68" "KCNJ2" 0.326152473688126 0.327651889430468
"4783" "CHD4" "KCNJ2" -0.156869903206825 0.645067649762962
"4784" "CHI3L1" "KCNJ2" 0.0946592688560486 0.781901833867616
"4785" "CITED4" "KCNJ2" -0.646676063537598 0.0315335412445932
"4786" "CLDN5" "KCNJ2" -0.177474081516266 0.601632071419901
"4787" "COL1A1" "KCNJ2" 0.0441629588603973 0.897413000627955
"4788" "COQ10B" "KCNJ2" -0.169541269540787 0.618227135093402
"4789" "CXCL3" "KCNJ2" 0.319253265857697 0.338582988161758
"4790" "CXXC5" "KCNJ2" -0.636034429073334 0.0354117027648373
"4791" "DDIT4" "KCNJ2" 0.168311014771461 0.620815409763211
"4792" "DNAJC12" "KCNJ2" 0.444688141345978 0.170556595870837
"4793" "DNHD1" "KCNJ2" 0.580325722694397 0.0612416541510512
"4794" "DPP9" "KCNJ2" -0.376904219388962 0.253201020432773
"4795" "DSP" "KCNJ2" 0.616495251655579 0.0433778572021633
"4796" "DUSP1" "KCNJ2" -0.0662861615419388 0.846460440198294
"4797" "ELL2" "KCNJ2" -0.22182497382164 0.512118295885553
"4798" "ENSBTAG00000000170" "KCNJ2" -0.107741206884384 0.7525235971655
"4799" "ENSBTAG00000006383" "KCNJ2" 0.15631440281868 0.646253333753108
"4800" "ENSBTAG00000010155" "KCNJ2" 0.236602202057838 0.483637059498247
"4801" "ENSBTAG00000027419" "KCNJ2" 0.239346325397491 0.478427399718195
"4802" "ENSBTAG00000032057" "KCNJ2" -0.420616924762726 0.197689653426085
"4803" "ENSBTAG00000032642" "KCNJ2" 0.65729957818985 0.027969343267896
"4804" "ENSBTAG00000036099" "KCNJ2" 0.721057772636414 0.0122784720068037
"4805" "ENSBTAG00000039196" "KCNJ2" 0.479849427938461 0.135260080307774
"4806" "ENSBTAG00000039673" "KCNJ2" 0.0987907573580742 0.772594215208178
"4807" "ENSBTAG00000039856" "KCNJ2" 0.288827151060104 0.389022178876689
"4808" "ENSBTAG00000046324" "KCNJ2" 0.522928774356842 0.0988353120893852
"4809" "ENSBTAG00000046664" "KCNJ2" 0.0434308499097824 0.899106087420712
"4810" "ENSBTAG00000047177" "KCNJ2" -0.455444067716599 0.15921644468551
"4811" "ENSBTAG00000048030" "KCNJ2" -0.467081993818283 0.147487109026937
"4812" "ENSBTAG00000048094" "KCNJ2" -0.582709729671478 0.0599325921419795
"4813" "EPCAM" "KCNJ2" 0.482389330863953 0.132906976927726
"4814" "EPHB3" "KCNJ2" -0.192724943161011 0.570205339260542
"4815" "EPYC" "KCNJ2" 0.602962017059326 0.0495710376804077
"4816" "ETNPPL" "KCNJ2" 0.360698044300079 0.2758197059944
"4817" "FASN" "KCNJ2" 0.177011147141457 0.602595952884758
"4818" "FBXO39" "KCNJ2" 0.0975995287299156 0.775275168871759
"4819" "FCER1G" "KCNJ2" 0.361512571573257 0.274656782401447
"4820" "FCGR1A" "KCNJ2" 0.537274420261383 0.0883081435236335
"4821" "FDFT1" "KCNJ2" 0.172044232487679 0.612973297106246
"4822" "FGF12" "KCNJ2" 0.589505255222321 0.0563057376262699
"4823" "G6PC" "KCNJ2" 0.193288251757622 0.569057018286661
"4824" "GADD45B" "KCNJ2" -0.308723896741867 0.355629974552198
"4825" "GADD45G" "KCNJ2" 0.0744310095906258 0.827824407698918
"4826" "GALE" "KCNJ2" -0.794042348861694 0.00351706434734833
"4827" "GAS2" "KCNJ2" 0.767715394496918 0.00580038856964027
"4828" "GCLC" "KCNJ2" 0.399352520704269 0.223688123550702
"4829" "GNMT" "KCNJ2" -0.606760263442993 0.0477752051897795
"4830" "GPAM" "KCNJ2" -0.000725785444956273 0.998310220504505
"4831" "GPNMB" "KCNJ2" 0.188251808285713 0.579355964660399
"4832" "GPRIN2" "KCNJ2" 0.0920755714178085 0.787735666465638
"4833" "GSE1" "KCNJ2" -0.0223100502043962 0.94808768167271
"4834" "HDC" "KCNJ2" -0.332554668188095 0.317679067560554
"4835" "HDHD3" "KCNJ2" 0.00662809889763594 0.984569188389385
"4836" "HIP1R" "KCNJ2" -0.516818523406982 0.103557651661371
"4837" "HMGCR" "KCNJ2" 0.246550351381302 0.46487183525567
"4838" "HMGCS1" "KCNJ2" 0.334863841533661 0.31412262654351
"4839" "HP" "KCNJ2" -0.796395182609558 0.00335203766785752
"4840" "HPGD" "KCNJ2" 0.13032554090023 0.702511249130799
"4841" "HSD17B7" "KCNJ2" 0.592694103717804 0.0546565836431068
"4842" "IGFBP1" "KCNJ2" 0.146354839205742 0.667634637370315
"4843" "IHH" "KCNJ2" 0.206018149852753 0.543353132209087
"4844" "INSIG1" "KCNJ2" -0.203965485095978 0.547465430191111
"4845" "IRF6" "KCNJ2" 0.745791375637054 0.00840897452782596
"4846" "IRS2" "KCNJ2" -0.225804477930069 0.504378434043767
"4847" "ITGA5" "KCNJ2" -0.405828922986984 0.215567939101043
"4848" "ITIH5" "KCNJ2" -0.274773806333542 0.413513695913687
"4849" "ITPRIP" "KCNJ2" -0.168087899684906 0.621285225628477
"4850" "KANK2" "KCNJ2" 0.163294985890388 0.631408130805779
"4851" "KCNA4" "KCNJ2" 0.800979018211365 0.00304710513878836
"4852" "ABCC5_2" "KEL" -0.11887139827013 0.727756857996153
"4853" "ABCG8" "KEL" -0.339444875717163 0.307131239796618
"4854" "ADAMTS14" "KEL" -0.611790955066681 0.0454662631751899
"4855" "ADAMTS4" "KEL" 0.570249736309052 0.0669884978300304
"4856" "ADRB2" "KEL" 0.706986963748932 0.0149810353583382
"4857" "AK4" "KEL" -0.352013766765594 0.288389288094457
"4858" "ANXA3" "KEL" 0.508851826190948 0.109932139461756
"4859" "ARG2" "KEL" 0.288842052221298 0.388996603061863
"4860" "ARHGEF9" "KEL" 0.805455505847931 0.002769683711078
"4861" "ARMC4" "KEL" 0.0497396774590015 0.884529247929609
"4862" "ARNTL" "KEL" -0.711272656917572 0.0141166208782886
"4863" "ARVCF" "KEL" -0.702462732791901 0.0159342072988258
"4864" "BCL2L14" "KEL" 0.467930763959885 0.146653537994992
"4865" "BCOR" "KEL" -0.837160766124725 0.00130579383577989
"4866" "BIKBA" "KEL" 0.878990709781647 0.000365680834411908
"4867" "BTG2" "KEL" 0.692847609519958 0.0181033810651243
"4868" "C11ORF52" "KEL" -0.622111201286316 0.0409727482686308
"4869" "C18H16orf87" "KEL" 0.607235610485077 0.0475536568734929
"4870" "C19orf80" "KEL" -0.2600057721138 0.440033330779238
"4871" "C4H7orf57" "KEL" 0.773147940635681 0.00525894593102971
"4872" "C7orf31" "KEL" 0.112336240708828 0.742272022998709
"4873" "CACNA1H" "KEL" -0.827430546283722 0.00167049311261414
"4874" "CAPN2" "KEL" 0.803268134593964 0.00290278397418797
"4875" "CARD10" "KEL" -0.523186028003693 0.0986396431248664
"4876" "CARNS1" "KEL" -0.78539502620697 0.00417568616913977
"4877" "CASP16" "KEL" 0.0455916449427605 0.894110109796557
"4878" "CCRN4L" "KEL" 0.692856013774872 0.0181013976874627
"4879" "CD5L" "KEL" 0.519406497478485 0.101539951749906
"4880" "CD68" "KEL" 0.461115688085556 0.153430338782035
"4881" "CHD4" "KEL" -0.830970704555511 0.00152998150077543
"4882" "CHI3L1" "KEL" -0.32698667049408 0.326343098684785
"4883" "CITED4" "KEL" -0.646999895572662 0.0314204239652733
"4884" "CLDN5" "KEL" -0.445322751998901 0.169874126540678
"4885" "COL1A1" "KEL" -0.294912129640579 0.378648327183361
"4886" "COQ10B" "KEL" 0.63116192817688 0.0372938163330732
"4887" "CXCL3" "KEL" 0.555711627006531 0.0759045288600571
"4888" "CXXC5" "KEL" -0.714952290058136 0.013403632360772
"4889" "DDIT4" "KEL" 0.719135642051697 0.0126250270724066
"4890" "DNAJC12" "KEL" 0.766505241394043 0.00592637211507352
"4891" "DNHD1" "KEL" 0.24149289727211 0.474369836090136
"4892" "DPP9" "KEL" -0.782911121845245 0.00438065792529629
"4893" "DSP" "KEL" 0.277963757514954 0.407889863065563
"4894" "DUSP1" "KEL" 0.629120528697968 0.0381026628049632
"4895" "ELL2" "KEL" 0.55915379524231 0.0737257307866057
"4896" "ENSBTAG00000000170" "KEL" -0.655855476856232 0.0284362849881443
"4897" "ENSBTAG00000006383" "KEL" -0.120297372341156 0.724600113537268
"4898" "ENSBTAG00000010155" "KEL" 0.679530620574951 0.021445981618228
"4899" "ENSBTAG00000027419" "KEL" 0.562191963195801 0.0718378017224972
"4900" "ENSBTAG00000032057" "KEL" -0.52080100774765 0.100463446626446
"4901" "ENSBTAG00000032642" "KEL" -0.340303689241409 0.30583005688758
"4902" "ENSBTAG00000036099" "KEL" -0.124974519014359 0.714273303858386
"4903" "ENSBTAG00000039196" "KEL" 0.365606695413589 0.268853229786687
"4904" "ENSBTAG00000039673" "KEL" 0.859476864337921 0.000695871473159526
"4905" "ENSBTAG00000039856" "KEL" 0.587664067745209 0.0572732111732428
"4906" "ENSBTAG00000046324" "KEL" 0.656553387641907 0.0282099394094977
"4907" "ENSBTAG00000046664" "KEL" -0.648060917854309 0.0310517945141151
"4908" "ENSBTAG00000047177" "KEL" 0.669033527374268 0.0243736251416724
"4909" "ENSBTAG00000048030" "KEL" 0.588572204113007 0.0567946168522193
"4910" "ENSBTAG00000048094" "KEL" -0.337230205535889 0.310500529858951
"4911" "EPCAM" "KEL" 0.599042594432831 0.051472194367276
"4912" "EPHB3" "KEL" -0.557383835315704 0.0748407638589492
"4913" "EPYC" "KEL" 0.30827334523201 0.356369151821925
"4914" "ETNPPL" "KEL" 0.56533545255661 0.069918860319607
"4915" "FASN" "KEL" 0.348061978816986 0.294212116769897
"4916" "FBXO39" "KEL" 0.861413359642029 0.000655661901053595
"4917" "FCER1G" "KEL" 0.553426444530487 0.0773745059241699
"4918" "FCGR1A" "KEL" 0.348124742507935 0.294119134673829
"4919" "FDFT1" "KEL" 0.594344317913055 0.0538162457788971
"4920" "FGF12" "KEL" 0.789255619049072 0.00387129682381659
"4921" "G6PC" "KEL" 0.508033454418182 0.110600996476339
"4922" "GADD45B" "KEL" 0.739627122879028 0.00927539691199764
"4923" "GADD45G" "KEL" 0.571744203567505 0.0661140497608199
"4924" "GALE" "KEL" -0.515612661838531 0.104506648129075
"4925" "GAS2" "KEL" 0.480203032493591 0.134930912102874
"4926" "GCLC" "KEL" -0.539341509342194 0.0868551392801684
"4927" "GNMT" "KEL" 0.0877189934253693 0.797594627488011
"4928" "GPAM" "KEL" -0.812158823013306 0.0023899539915293
"4929" "GPNMB" "KEL" -0.725607991218567 0.0114855645354173
"4930" "GPRIN2" "KEL" -0.667089402675629 0.0249453575552716
"4931" "GSE1" "KEL" -0.858199059963226 0.000723404552926743
"4932" "HDC" "KEL" 0.538820564746857 0.0872198217248981
"4933" "HDHD3" "KEL" -0.690313041210175 0.0187086565553019
"4934" "HIP1R" "KEL" -0.659318268299103 0.0273257062133607
"4935" "HMGCR" "KEL" 0.438161224126816 0.177673473440042
"4936" "HMGCS1" "KEL" 0.231747299432755 0.492915447139717
"4937" "HP" "KEL" 0.222252085804939 0.511285163066513
"4938" "HPGD" "KEL" 0.662667274475098 0.026281073273887
"4939" "HSD17B7" "KEL" 0.458231180906296 0.15635641889228
"4940" "IGFBP1" "KEL" 0.665827810764313 0.0253214087501488
"4941" "IHH" "KEL" -0.466928690671921 0.14763798290312
"4942" "INSIG1" "KEL" 0.69484931230545 0.0176353618226819
"4943" "IRF6" "KEL" 0.376073390245438 0.254333924249659
"4944" "IRS2" "KEL" 0.660941123962402 0.0268159095733504
"4945" "ITGA5" "KEL" -0.71947979927063 0.0125624632392007
"4946" "ITIH5" "KEL" -0.538273990154266 0.0876035331662959
"4947" "ITPRIP" "KEL" -0.613615334033966 0.0446483016591077
"4948" "KANK2" "KEL" -0.660375237464905 0.0269929055124893
"4949" "KCNA4" "KEL" 0.488573491573334 0.127286861056873
"4950" "KCNJ2" "KEL" 0.147130876779556 0.665960405346769
"4951" "ABCC5_2" "KIAA1274" -0.299736559391022 0.370524165974986
"4952" "ABCG8" "KIAA1274" 0.483979135751724 0.131447409760739
"4953" "ADAMTS14" "KIAA1274" 0.495815068483353 0.12090142146969
"4954" "ADAMTS4" "KIAA1274" -0.19199700653553 0.571690601827656
"4955" "ADRB2" "KIAA1274" -0.792769253253937 0.00360882904667648
"4956" "AK4" "KIAA1274" -0.217082947492599 0.521407051548704
"4957" "ANXA3" "KIAA1274" -0.706154882907867 0.0151531764209607
"4958" "ARG2" "KIAA1274" -0.242936536669731 0.471649763403566
"4959" "ARHGEF9" "KIAA1274" -0.799658000469208 0.00313277747502161
"4960" "ARMC4" "KIAA1274" -0.660589098930359 0.0269259180644368
"4961" "ARNTL" "KIAA1274" 0.626031994819641 0.0393494845211513
"4962" "ARVCF" "KIAA1274" 0.548362910747528 0.0806990954466744
"4963" "BCL2L14" "KIAA1274" -0.608811259269714 0.0468243402720849
"4964" "BCOR" "KIAA1274" 0.716528415679932 0.0131063293246005
"4965" "BIKBA" "KIAA1274" -0.614287555217743 0.0443494898089551
"4966" "BTG2" "KIAA1274" -0.548611402511597 0.0805337637713874
"4967" "C11ORF52" "KIAA1274" 0.4598688185215 0.154690953746752
"4968" "C18H16orf87" "KIAA1274" -0.759867012500763 0.00665351990073582
"4969" "C19orf80" "KIAA1274" 0.709980487823486 0.0143733597737947
"4970" "C4H7orf57" "KIAA1274" -0.699683487415314 0.0165408935961686
"4971" "C7orf31" "KIAA1274" -0.327049314975739 0.326244927101759
"4972" "CACNA1H" "KIAA1274" 0.510770618915558 0.108374196210091
"4973" "CAPN2" "KIAA1274" -0.952788531780243 5.90213034401543e-06
"4974" "CARD10" "KIAA1274" 0.874918639659882 0.000421823853489212
"4975" "CARNS1" "KIAA1274" 0.426600098609924 0.190718050260756
"4976" "CASP16" "KIAA1274" -0.465761125087738 0.148790220907006
"4977" "CCRN4L" "KIAA1274" -0.530915439128876 0.0928783999545693
"4978" "CD5L" "KIAA1274" -0.887165248394012 0.000270224808122332
"4979" "CD68" "KIAA1274" -0.667180359363556 0.0249183992068249
"4980" "CHD4" "KIAA1274" 0.743722498416901 0.0086928802950319
"4981" "CHI3L1" "KIAA1274" 0.335413426160812 0.313279373881886
"4982" "CITED4" "KIAA1274" 0.777972638607025 0.00481013487388005
"4983" "CLDN5" "KIAA1274" 0.630419671535492 0.0375865172565111
"4984" "COL1A1" "KIAA1274" 0.419322401285172 0.199217874588816
"4985" "COQ10B" "KIAA1274" -0.468236774206161 0.146353734078409
"4986" "CXCL3" "KIAA1274" -0.583616197109222 0.0594398766372217
"4987" "CXXC5" "KIAA1274" 0.826984405517578 0.00168886228480059
"4988" "DDIT4" "KIAA1274" -0.79210376739502 0.00365749705903817
"4989" "DNAJC12" "KIAA1274" -0.702115595340729 0.0160090969062443
"4990" "DNHD1" "KIAA1274" -0.48787921667099 0.127910118882639
"4991" "DPP9" "KIAA1274" 0.952499091625214 6.06415665194149e-06
"4992" "DSP" "KIAA1274" -0.612158417701721 0.0453006864630963
"4993" "DUSP1" "KIAA1274" -0.433733612298965 0.182602890550008
"4994" "ELL2" "KIAA1274" -0.639271020889282 0.0341987908951196
"4995" "ENSBTAG00000000170" "KIAA1274" 0.788296043872833 0.00394536840786963
"4996" "ENSBTAG00000006383" "KIAA1274" 0.146753311157227 0.666774799208824
"4997" "ENSBTAG00000010155" "KIAA1274" -0.76517528295517 0.00606713434934503
"4998" "ENSBTAG00000027419" "KIAA1274" -0.671143293380737 0.0237637525639975
"4999" "ENSBTAG00000032057" "KIAA1274" 0.519915342330933 0.101146276028489
"5000" "ENSBTAG00000032642" "KIAA1274" -0.0251968558877707 0.941379873057268
"5001" "ENSBTAG00000036099" "KIAA1274" -0.300005733966827 0.370073525641609
"5002" "ENSBTAG00000039196" "KIAA1274" -0.763695597648621 0.00622661223482179
"5003" "ENSBTAG00000039673" "KIAA1274" -0.561412692070007 0.0723189148886805
"5004" "ENSBTAG00000039856" "KIAA1274" -0.86941784620285 0.000507750633719661
"5005" "ENSBTAG00000046324" "KIAA1274" -0.941525220870972 1.52057869393651e-05
"5006" "ENSBTAG00000046664" "KIAA1274" 0.692097008228302 0.0182811484764065
"5007" "ENSBTAG00000047177" "KIAA1274" -0.191397681832314 0.572914581229885
"5008" "ENSBTAG00000048030" "KIAA1274" -0.167227745056152 0.623097649320707
"5009" "ENSBTAG00000048094" "KIAA1274" 0.314634591341019 0.346006695133322
"5010" "EPCAM" "KIAA1274" -0.766330122947693 0.00594476800431387
"5011" "EPHB3" "KIAA1274" 0.774087190628052 0.00516925169832883
"5012" "EPYC" "KIAA1274" -0.614814877510071 0.0441160563719456
"5013" "ETNPPL" "KIAA1274" -0.734039425849915 0.0101153586602485
"5014" "FASN" "KIAA1274" -0.144161000847816 0.672374988151097
"5015" "FBXO39" "KIAA1274" -0.689734280109406 0.0188488721519775
"5016" "FCER1G" "KIAA1274" -0.733513534069061 0.010197159384381
"5017" "FCGR1A" "KIAA1274" -0.733893871307373 0.010137951287104
"5018" "FDFT1" "KIAA1274" -0.390674322843552 0.234846093370019
"5019" "FGF12" "KIAA1274" -0.789065420627594 0.00388589616961976
"5020" "G6PC" "KIAA1274" -0.621490836143494 0.041233773409866
"5021" "GADD45B" "KIAA1274" -0.457566380500793 0.157035685860546
"5022" "GADD45G" "KIAA1274" -0.539722561836243 0.0865890266951013
"5023" "GALE" "KIAA1274" 0.875082552433014 0.00041944527327642
"5024" "GAS2" "KIAA1274" -0.8205845952034 0.00196934435657314
"5025" "GCLC" "KIAA1274" 0.367929637432098 0.265591396032238
"5026" "GNMT" "KIAA1274" 0.489133089780807 0.126785916625825
"5027" "GPAM" "KIAA1274" 0.640797436237335 0.0336369731895161
"5028" "GPNMB" "KIAA1274" 0.425553917884827 0.191926189209534
"5029" "GPRIN2" "KIAA1274" 0.733348429203033 0.0102229397310154
"5030" "GSE1" "KIAA1274" 0.674774408340454 0.0227395675087259
"5031" "HDC" "KIAA1274" -0.319652557373047 0.337945173664012
"5032" "HDHD3" "KIAA1274" 0.673673450946808 0.0230467227927735
"5033" "HIP1R" "KIAA1274" 0.666853547096252 0.025015358169171
"5034" "HMGCR" "KIAA1274" -0.325001388788223 0.329462437540783
"5035" "HMGCS1" "KIAA1274" -0.256286263465881 0.446836003736088
"5036" "HP" "KIAA1274" 0.220686212182045 0.51434242513133
"5037" "HPGD" "KIAA1274" -0.594779968261719 0.0535958819588207
"5038" "HSD17B7" "KIAA1274" -0.565077126026154 0.0700752409674603
"5039" "IGFBP1" "KIAA1274" -0.860407948493958 0.000676312858312045
"5040" "IHH" "KIAA1274" 0.568497121334076 0.0680238885981002
"5041" "INSIG1" "KIAA1274" -0.393251836299896 0.231498946787376
"5042" "IRF6" "KIAA1274" -0.621961057186127 0.0410358175917385
"5043" "IRS2" "KIAA1274" -0.525289118289948 0.0970495210364513
"5044" "ITGA5" "KIAA1274" 0.841735899448395 0.00115665787714336
"5045" "ITIH5" "KIAA1274" 0.758212566375732 0.0068444845193365
"5046" "ITPRIP" "KIAA1274" 0.824974656105042 0.00177349075170774
"5047" "KANK2" "KIAA1274" 0.701700985431671 0.0160988734893004
"5048" "KCNA4" "KIAA1274" -0.758792996406555 0.00677703704718091
"5049" "KCNJ2" "KIAA1274" -0.551593482494354 0.0785672257349284
"5050" "KEL" "KIAA1274" -0.691180467605591 0.0184999047541745
"5051" "ABCC5_2" "KIAA2026" 0.451421678066254 0.163400926144392
"5052" "ABCG8" "KIAA2026" -0.649991095066071 0.0303889984333414
"5053" "ADAMTS14" "KIAA2026" -0.315022706985474 0.345379615888782
"5054" "ADAMTS4" "KIAA2026" 0.0197440180927515 0.954052690537457
"5055" "ADRB2" "KIAA2026" 0.825522840023041 0.00175009980842034
"5056" "AK4" "KIAA2026" 0.256628632545471 0.446207794643559
"5057" "ANXA3" "KIAA2026" 0.54058974981308 0.0859854278439252
"5058" "ARG2" "KIAA2026" 0.287041217088699 0.392093572874604
"5059" "ARHGEF9" "KIAA2026" 0.823274791240692 0.0018475117622021
"5060" "ARMC4" "KIAA2026" 0.552124261856079 0.078220592077809
"5061" "ARNTL" "KIAA2026" -0.781651496887207 0.00448739584994162
"5062" "ARVCF" "KIAA2026" -0.607047259807587 0.0476413580425386
"5063" "BCL2L14" "KIAA2026" 0.783279836177826 0.00434977178874285
"5064" "BCOR" "KIAA2026" -0.832871913909912 0.00145827882483385
"5065" "BIKBA" "KIAA2026" 0.551705479621887 0.0784939992013904
"5066" "BTG2" "KIAA2026" 0.612410008907318 0.0451875610099415
"5067" "C11ORF52" "KIAA2026" -0.389580756425858 0.236274642033885
"5068" "C18H16orf87" "KIAA2026" 0.880863130092621 0.000341857073177687
"5069" "C19orf80" "KIAA2026" -0.581233620643616 0.0607408623691934
"5070" "C4H7orf57" "KIAA2026" 0.479173243045807 0.135890952017665
"5071" "C7orf31" "KIAA2026" 0.480296075344086 0.134844383560112
"5072" "CACNA1H" "KIAA2026" -0.492582201957703 0.12372610673299
"5073" "CAPN2" "KIAA2026" 0.809482097625732 0.00253660062190364
"5074" "CARD10" "KIAA2026" -0.725378811359406 0.0115245883644748
"5075" "CARNS1" "KIAA2026" -0.496984958648682 0.119889529310707
"5076" "CASP16" "KIAA2026" 0.146003380417824 0.668393326512684
"5077" "CCRN4L" "KIAA2026" 0.795612335205078 0.00340629440922147
"5078" "CD5L" "KIAA2026" 0.540879786014557 0.0857841739208123
"5079" "CD68" "KIAA2026" 0.494232624769211 0.122278843566938
"5080" "CHD4" "KIAA2026" -0.833869755268097 0.0014216694334046
"5081" "CHI3L1" "KIAA2026" -0.310252547264099 0.353127990663339
"5082" "CITED4" "KIAA2026" -0.875213444232941 0.000417553176521368
"5083" "CLDN5" "KIAA2026" -0.676818668842316 0.0221769701564773
"5084" "COL1A1" "KIAA2026" -0.374405920505524 0.256616374840101
"5085" "COQ10B" "KIAA2026" 0.639415204524994 0.0341454436068278
"5086" "CXCL3" "KIAA2026" 0.612459778785706 0.045165205600505
"5087" "CXXC5" "KIAA2026" -0.892016530036926 0.000223349986671728
"5088" "DDIT4" "KIAA2026" 0.43316775560379 0.183238807176588
"5089" "DNAJC12" "KIAA2026" 0.821963787078857 0.0019061580772215
"5090" "DNHD1" "KIAA2026" 0.454353272914886 0.160344551246582
"5091" "DPP9" "KIAA2026" -0.720400750637054 0.0123961473251069
"5092" "DSP" "KIAA2026" 0.76901513338089 0.00566728300230146
"5093" "DUSP1" "KIAA2026" 0.7301185131073 0.0107368570218009
"5094" "ELL2" "KIAA2026" 0.461368888616562 0.153175132285644
"5095" "ENSBTAG00000000170" "KIAA2026" -0.500331044197083 0.117025427109444
"5096" "ENSBTAG00000006383" "KIAA2026" -0.0225388091057539 0.947556019824795
"5097" "ENSBTAG00000010155" "KIAA2026" 0.583285987377167 0.0596190441393816
"5098" "ENSBTAG00000027419" "KIAA2026" 0.656301438808441 0.028291504183765
"5099" "ENSBTAG00000032057" "KIAA2026" -0.703684985637665 0.0156725268546312
"5100" "ENSBTAG00000032642" "KIAA2026" -0.0839266628026962 0.806198404867832
"5101" "ENSBTAG00000036099" "KIAA2026" 0.240057662129402 0.477081070516146
"5102" "ENSBTAG00000039196" "KIAA2026" 0.584390103816986 0.059021399119235
"5103" "ENSBTAG00000039673" "KIAA2026" 0.539483964443207 0.0867555908179949
"5104" "ENSBTAG00000039856" "KIAA2026" 0.673270881175995 0.0231597671215935
"5105" "ENSBTAG00000046324" "KIAA2026" 0.782862603664398 0.00438473417865515
"5106" "ENSBTAG00000046664" "KIAA2026" -0.652611553668976 0.0295051626103531
"5107" "ENSBTAG00000047177" "KIAA2026" 0.16056852042675 0.637192170101064
"5108" "ENSBTAG00000048030" "KIAA2026" 0.19745945930481 0.560582312377985
"5109" "ENSBTAG00000048094" "KIAA2026" -0.422858238220215 0.195060413906813
"5110" "EPCAM" "KIAA2026" 0.63928496837616 0.034193627844656
"5111" "EPHB3" "KIAA2026" -0.775225341320038 0.0050620791518976
"5112" "EPYC" "KIAA2026" 0.762575030326843 0.00634941641198772
"5113" "ETNPPL" "KIAA2026" 0.587484896183014 0.057367959134202
"5114" "FASN" "KIAA2026" 0.664051413536072 0.0258576864817108
"5115" "FBXO39" "KIAA2026" 0.506704807281494 0.111692502815508
"5116" "FCER1G" "KIAA2026" 0.54415637254715 0.0835322149302449
"5117" "FCGR1A" "KIAA2026" 0.675233662128448 0.0226123041608659
"5118" "FDFT1" "KIAA2026" 0.796020984649658 0.00337789158984991
"5119" "FGF12" "KIAA2026" 0.811780571937561 0.0024102835709936
"5120" "G6PC" "KIAA2026" 0.669175744056702 0.024332169612074
"5121" "GADD45B" "KIAA2026" 0.477954983711243 0.137032267446591
"5122" "GADD45G" "KIAA2026" 0.645550191402435 0.031929041064197
"5123" "GALE" "KIAA2026" -0.702843904495239 0.0158522655026587
"5124" "GAS2" "KIAA2026" 0.783265471458435 0.00435097205974944
"5125" "GCLC" "KIAA2026" -0.383521348237991 0.244281306141978
"5126" "GNMT" "KIAA2026" -0.414249926805496 0.205274135263803
"5127" "GPAM" "KIAA2026" -0.537637591362 0.0880517078404415
"5128" "GPNMB" "KIAA2026" -0.384708613157272 0.242700345750047
"5129" "GPRIN2" "KIAA2026" -0.541900932788849 0.0850780908763131
"5130" "GSE1" "KIAA2026" -0.586531579494476 0.0578738787580511
"5131" "HDC" "KIAA2026" 0.517185032367706 0.103270330679956
"5132" "HDHD3" "KIAA2026" -0.680853664875031 0.0210956606965036
"5133" "HIP1R" "KIAA2026" -0.817055225372314 0.00213816040538073
"5134" "HMGCR" "KIAA2026" 0.765892565250397 0.00599091602392798
"5135" "HMGCS1" "KIAA2026" 0.677748084068298 0.0219244885674983
"5136" "HP" "KIAA2026" -0.129348695278168 0.704654165602403
"5137" "HPGD" "KIAA2026" 0.664820969104767 0.0256243888343619
"5138" "HSD17B7" "KIAA2026" 0.787493169307709 0.00400814518077164
"5139" "IGFBP1" "KIAA2026" 0.529732644557953 0.0937452972854385
"5140" "IHH" "KIAA2026" -0.414424389600754 0.205064034780236
"5141" "INSIG1" "KIAA2026" 0.63657146692276 0.0352084018567385
"5142" "IRF6" "KIAA2026" 0.765681505203247 0.0060132697825046
"5143" "IRS2" "KIAA2026" 0.43344709277153 0.182924716653631
"5144" "ITGA5" "KIAA2026" -0.755119264125824 0.00721226017934917
"5145" "ITIH5" "KIAA2026" -0.572973310947418 0.0654006686973077
"5146" "ITPRIP" "KIAA2026" -0.747524619102478 0.00817638565025436
"5147" "KANK2" "KIAA2026" -0.447078078985214 0.167995181518856
"5148" "KCNA4" "KIAA2026" 0.765487730503082 0.00603384670594087
"5149" "KCNJ2" "KIAA2026" 0.529565572738647 0.093868175110998
"5150" "KEL" "KIAA2026" 0.702466368675232 0.0159334242465317
"5151" "KIAA1274" "KIAA2026" -0.740786552429199 0.0091076832761503
"5152" "ABCC5_2" "KL" 0.547606229782104 0.081203936404564
"5153" "ABCG8" "KL" 0.140444159507751 0.680430587987393
"5154" "ADAMTS14" "KL" 0.677061259746552 0.0221108704948276
"5155" "ADAMTS4" "KL" -0.542761921882629 0.0844857514504813
"5156" "ADRB2" "KL" -0.354560405015945 0.284670990164825
"5157" "AK4" "KL" 0.549542665481567 0.0799161622449591
"5158" "ANXA3" "KL" -0.127743512392044 0.708179654009706
"5159" "ARG2" "KL" -0.277764797210693 0.408239527078515
"5160" "ARHGEF9" "KL" -0.355766326189041 0.282919588920951
"5161" "ARMC4" "KL" 0.353147745132446 0.286730283482034
"5162" "ARNTL" "KL" 0.160074502229691 0.638242159141259
"5163" "ARVCF" "KL" 0.434592574834824 0.181640146962862
"5164" "BCL2L14" "KL" -0.127033814787865 0.709740018749185
"5165" "BCOR" "KL" 0.532507181167603 0.0917201235030936
"5166" "BIKBA" "KL" -0.696549952030182 0.0172445957061047
"5167" "BTG2" "KL" -0.607783257961273 0.0472992886313555
"5168" "C11ORF52" "KL" 0.5775026679039 0.0628167087759328
"5169" "C18H16orf87" "KL" -0.237436547875404 0.482050402263119
"5170" "C19orf80" "KL" 0.126543834805489 0.710817889567823
"5171" "C4H7orf57" "KL" -0.595047414302826 0.0534609064804681
"5172" "C7orf31" "KL" 0.116095580160618 0.733912678857459
"5173" "CACNA1H" "KL" 0.528100728988647 0.0949500712411888
"5174" "CAPN2" "KL" -0.419395416975021 0.199131489611562
"5175" "CARD10" "KL" 0.191128045320511 0.573465583265209
"5176" "CARNS1" "KL" 0.618858158588409 0.0423543291029085
"5177" "CASP16" "KL" -0.157197341322899 0.644369098822671
"5178" "CCRN4L" "KL" -0.381515711545944 0.246965453441957
"5179" "CD5L" "KL" -0.311340093612671 0.351353557893916
"5180" "CD68" "KL" -0.0284053087234497 0.93392870806312
"5181" "CHD4" "KL" 0.543986856937408 0.0836477479160775
"5182" "CHI3L1" "KL" 0.229557260870934 0.497126361990755
"5183" "CITED4" "KL" 0.105879351496696 0.75668775063002
"5184" "CLDN5" "KL" 0.244003564119339 0.469643847931636
"5185" "COL1A1" "KL" 0.150177299976349 0.659401296669701
"5186" "COQ10B" "KL" -0.465094029903412 0.149451078781322
"5187" "CXCL3" "KL" -0.239892169833183 0.477394141427706
"5188" "CXXC5" "KL" 0.131904140114784 0.6990523697478
"5189" "DDIT4" "KL" -0.673998951911926 0.0229556067391758
"5190" "DNAJC12" "KL" -0.452462017536163 0.162312214922345
"5191" "DNHD1" "KL" 0.0820789337158203 0.810397459116845
"5192" "DPP9" "KL" 0.541051685810089 0.0856650412945354
"5193" "DSP" "KL" -0.0288412682712078 0.932916610551062
"5194" "DUSP1" "KL" -0.295424163341522 0.377781841387995
"5195" "ELL2" "KL" -0.461253136396408 0.153291768662178
"5196" "ENSBTAG00000000170" "KL" 0.639993011951447 0.0339322411885985
"5197" "ENSBTAG00000006383" "KL" 0.121386662125587 0.722191290022765
"5198" "ENSBTAG00000010155" "KL" -0.287749171257019 0.390874613139607
"5199" "ENSBTAG00000027419" "KL" -0.479492783546448 0.135592593159596
"5200" "ENSBTAG00000032057" "KL" 0.1550263017416 0.649005551826853
"5201" "ENSBTAG00000032642" "KL" 0.557039260864258 0.075059141818782
"5202" "ENSBTAG00000036099" "KL" 0.294733822345734 0.378950302249621
"5203" "ENSBTAG00000039196" "KL" 0.0367002449929714 0.914688276092624
"5204" "ENSBTAG00000039673" "KL" -0.66526848077774 0.0254894083165778
"5205" "ENSBTAG00000039856" "KL" -0.305482298135757 0.360965844105614
"5206" "ENSBTAG00000046324" "KL" -0.384606033563614 0.242836706921644
"5207" "ENSBTAG00000046664" "KL" 0.473587274551392 0.141173856589709
"5208" "ENSBTAG00000047177" "KL" -0.599932014942169 0.0510364625586204
"5209" "ENSBTAG00000048030" "KL" -0.340519666671753 0.305503303966854
"5210" "ENSBTAG00000048094" "KL" -0.0993137061595917 0.77141798047633
"5211" "EPCAM" "KL" -0.57979828119278 0.0615338701486887
"5212" "EPHB3" "KL" 0.248211964964867 0.461770406827414
"5213" "EPYC" "KL" 0.0533582307398319 0.876182624242065
"5214" "ETNPPL" "KL" -0.422129422426224 0.195913051348785
"5215" "FASN" "KL" -0.04731085896492 0.890137569791275
"5216" "FBXO39" "KL" -0.841518461704254 0.0011634412468271
"5217" "FCER1G" "KL" -0.116301856935024 0.733454738532896
"5218" "FCGR1A" "KL" 0.216972082853317 0.521625062965082
"5219" "FDFT1" "KL" -0.281105428934097 0.402387995848274
"5220" "FGF12" "KL" -0.394180029630661 0.230300449785858
"5221" "G6PC" "KL" -0.470097720623016 0.144538814148123
"5222" "GADD45B" "KL" -0.609813332557678 0.0463645421609566
"5223" "GADD45G" "KL" -0.319808334112167 0.337696513279416
"5224" "GALE" "KL" 0.117643013596535 0.730479239235251
"5225" "GAS2" "KL" -0.0633761063218117 0.853136495959296
"5226" "GCLC" "KL" 0.44047424197197 0.175130988233314
"5227" "GNMT" "KL" -0.541161596775055 0.0855889265670191
"5228" "GPAM" "KL" 0.817412793636322 0.0021205830595532
"5229" "GPNMB" "KL" 0.617538273334503 0.0429239721784516
"5230" "GPRIN2" "KL" 0.507828950881958 0.110768548090851
"5231" "GSE1" "KL" 0.601926565170288 0.0500685291494909
"5232" "HDC" "KL" -0.507335901260376 0.111173183462787
"5233" "HDHD3" "KL" 0.470844030380249 0.143814956475891
"5234" "HIP1R" "KL" 0.311286419630051 0.351441022930415
"5235" "HMGCR" "KL" -0.127807423472404 0.708039186300677
"5236" "HMGCS1" "KL" 0.00890653766691685 0.979265633785145
"5237" "HP" "KL" -0.616902828216553 0.0432001016702954
"5238" "HPGD" "KL" -0.56902003288269 0.0677138481216062
"5239" "HSD17B7" "KL" -0.220917075872421 0.513891189233746
"5240" "IGFBP1" "KL" -0.547303855419159 0.0814062598585359
"5241" "IHH" "KL" 0.431939423084259 0.184623849644578
"5242" "INSIG1" "KL" -0.586446583271027 0.057919132648532
"5243" "IRF6" "KL" -0.0187656842172146 0.956327501769609
"5244" "IRS2" "KL" -0.681893527507782 0.0208231962623666
"5245" "ITGA5" "KL" 0.491082191467285 0.125050940817217
"5246" "ITIH5" "KL" 0.348892539739609 0.292982981355685
"5247" "ITPRIP" "KL" 0.360935479402542 0.275480428877845
"5248" "KANK2" "KL" 0.687302649021149 0.0194461936599546
"5249" "KCNA4" "KL" -0.14693620800972 0.666380257686255
"5250" "KCNJ2" "KL" 0.279660195112228 0.404914411318108
"5251" "KEL" "KL" -0.586373269557953 0.0579581858466676
"5252" "KIAA1274" "KL" 0.326379388570786 0.327295600806761
"5253" "KIAA2026" "KL" -0.0705232322216034 0.836756316992285
"5254" "ABCC5_2" "LAMA5" 0.299387156963348 0.371109537456787
"5255" "ABCG8" "LAMA5" 0.513446807861328 0.106225321723091
"5256" "ADAMTS14" "LAMA5" 0.834882736206055 0.00138521364925026
"5257" "ADAMTS4" "LAMA5" -0.462401509284973 0.15213707422239
"5258" "ADRB2" "LAMA5" -0.67227977514267 0.0234397527077435
"5259" "AK4" "LAMA5" 0.396324455738068 0.227545411947132
"5260" "ANXA3" "LAMA5" -0.224471688270569 0.506964956404366
"5261" "ARG2" "LAMA5" -0.581286132335663 0.0607119824842095
"5262" "ARHGEF9" "LAMA5" -0.697982549667358 0.0169202665299069
"5263" "ARMC4" "LAMA5" -0.168553352355957 0.620305260858011
"5264" "ARNTL" "LAMA5" 0.309698671102524 0.354033476128326
"5265" "ARVCF" "LAMA5" 0.880770802497864 0.000343003422668131
"5266" "BCL2L14" "LAMA5" -0.340582400560379 0.305408429322764
"5267" "BCOR" "LAMA5" 0.768269658088684 0.00574334884936056
"5268" "BIKBA" "LAMA5" -0.69379860162735 0.0178799349130374
"5269" "BTG2" "LAMA5" -0.857608556747437 0.000736402246739098
"5270" "C11ORF52" "LAMA5" 0.639082014560699 0.0342688105916378
"5271" "C18H16orf87" "LAMA5" -0.570797801017761 0.0666669121289494
"5272" "C19orf80" "LAMA5" 0.414985209703445 0.20438952478964
"5273" "C4H7orf57" "LAMA5" -0.844168543815613 0.00108277557331293
"5274" "C7orf31" "LAMA5" -0.0499321706593037 0.884084967111266
"5275" "CACNA1H" "LAMA5" 0.812934756278992 0.00234865059588207
"5276" "CAPN2" "LAMA5" -0.708525657653809 0.0146664233183995
"5277" "CARD10" "LAMA5" 0.62624591588974 0.0392622249301335
"5278" "CARNS1" "LAMA5" 0.83168637752533 0.00150268755456651
"5279" "CASP16" "LAMA5" 0.0635760128498077 0.852677602228248
"5280" "CCRN4L" "LAMA5" -0.619211375713348 0.0422027779768179
"5281" "CD5L" "LAMA5" -0.67457103729248 0.0227960856268394
"5282" "CD68" "LAMA5" -0.124022744596004 0.7163713311354
"5283" "CHD4" "LAMA5" 0.762050271034241 0.00640753221893009
"5284" "CHI3L1" "LAMA5" 0.635181128978729 0.0357364108761553
"5285" "CITED4" "LAMA5" 0.632001578807831 0.0369646268819159
"5286" "CLDN5" "LAMA5" 0.673268377780914 0.0231604713206857
"5287" "COL1A1" "LAMA5" 0.665962994098663 0.0252809231249316
"5288" "COQ10B" "LAMA5" -0.799483180046082 0.00314424766128774
"5289" "CXCL3" "LAMA5" -0.392286151647568 0.232749703858047
"5290" "CXXC5" "LAMA5" 0.518787145614624 0.10202047058126
"5291" "DDIT4" "LAMA5" -0.811577141284943 0.00242127033047757
"5292" "DNAJC12" "LAMA5" -0.713696420192719 0.0136439856919237
"5293" "DNHD1" "LAMA5" -0.0668134093284607 0.845251820125486
"5294" "DPP9" "LAMA5" 0.746326684951782 0.00833663124442108
"5295" "DSP" "LAMA5" -0.460505485534668 0.15404646474787
"5296" "DUSP1" "LAMA5" -0.436413288116455 0.179609689441828
"5297" "ELL2" "LAMA5" -0.777787566184998 0.00482681036368371
"5298" "ENSBTAG00000000170" "LAMA5" 0.842894732952118 0.00112100563761919
"5299" "ENSBTAG00000006383" "LAMA5" 0.104238122701645 0.760363284959991
"5300" "ENSBTAG00000010155" "LAMA5" -0.375752538442612 0.254772205571101
"5301" "ENSBTAG00000027419" "LAMA5" -0.677423238754272 0.0220125012830814
"5302" "ENSBTAG00000032057" "LAMA5" 0.715033173561096 0.013388258045786
"5303" "ENSBTAG00000032642" "LAMA5" 0.487835735082626 0.127949217377625
"5304" "ENSBTAG00000036099" "LAMA5" 0.195561036467552 0.564433133051738
"5305" "ENSBTAG00000039196" "LAMA5" -0.233419448137283 0.489710927333515
"5306" "ENSBTAG00000039673" "LAMA5" -0.62771475315094 0.0386667056190544
"5307" "ENSBTAG00000039856" "LAMA5" -0.514865756034851 0.105097282013297
"5308" "ENSBTAG00000046324" "LAMA5" -0.688663601875305 0.0191102408131463
"5309" "ENSBTAG00000046664" "LAMA5" 0.704917907714844 0.0154117050957234
"5310" "ENSBTAG00000047177" "LAMA5" -0.415694296360016 0.203538589936985
"5311" "ENSBTAG00000048030" "LAMA5" -0.312958061695099 0.348722301967495
"5312" "ENSBTAG00000048094" "LAMA5" 0.189457148313522 0.576884652381823
"5313" "EPCAM" "LAMA5" -0.738845646381378 0.00938970012741769
"5314" "EPHB3" "LAMA5" 0.737615168094635 0.0095717502585857
"5315" "EPYC" "LAMA5" -0.459314227104187 0.155253725651593
"5316" "ETNPPL" "LAMA5" -0.445357978343964 0.16983629290659
"5317" "FASN" "LAMA5" -0.185675203800201 0.584652416347753
"5318" "FBXO39" "LAMA5" -0.752693057060242 0.00751068462241955
"5319" "FCER1G" "LAMA5" -0.273783892393112 0.415266523913098
"5320" "FCGR1A" "LAMA5" -0.159326985478401 0.639832069417353
"5321" "FDFT1" "LAMA5" -0.431934922933578 0.184628935573353
"5322" "FGF12" "LAMA5" -0.735591650009155 0.00987669596726581
"5323" "G6PC" "LAMA5" -0.730836153030396 0.0106210876875914
"5324" "GADD45B" "LAMA5" -0.739777505397797 0.00925351789510276
"5325" "GADD45G" "LAMA5" -0.418114811182022 0.200649834994017
"5326" "GALE" "LAMA5" 0.414626240730286 0.204821111468828
"5327" "GAS2" "LAMA5" -0.360418289899826 0.2762197543838
"5328" "GCLC" "LAMA5" 0.381467044353485 0.247030794644114
"5329" "GNMT" "LAMA5" -0.0274843163788319 0.936067115650626
"5330" "GPAM" "LAMA5" 0.821107149124146 0.00194522286465992
"5331" "GPNMB" "LAMA5" 0.772208094596863 0.0053498388543296
"5332" "GPRIN2" "LAMA5" 0.638558626174927 0.0344632290716969
"5333" "GSE1" "LAMA5" 0.874809265136719 0.00042341668923962
"5334" "HDC" "LAMA5" -0.626713752746582 0.0390718603428739
"5335" "HDHD3" "LAMA5" 0.720072567462921 0.0124552306596932
"5336" "HIP1R" "LAMA5" 0.591254949569702 0.0553967203067307
"5337" "HMGCR" "LAMA5" -0.303164631128311 0.36480598393258
"5338" "HMGCS1" "LAMA5" -0.155231177806854 0.64856753932087
"5339" "HP" "LAMA5" -0.410282611846924 0.210086505081138
"5340" "HPGD" "LAMA5" -0.857847511768341 0.000731121519975897
"5341" "HSD17B7" "LAMA5" -0.398766130208969 0.224432077451887
"5342" "IGFBP1" "LAMA5" -0.643818736076355 0.0325440391387488
"5343" "IHH" "LAMA5" 0.487049877643585 0.128657171320704
"5344" "INSIG1" "LAMA5" -0.702374756336212 0.0159531630234815
"5345" "IRF6" "LAMA5" -0.337877959012985 0.309513005067172
"5346" "IRS2" "LAMA5" -0.66844516992569 0.024545660532836
"5347" "ITGA5" "LAMA5" 0.740419566631317 0.00916052750557661
"5348" "ITIH5" "LAMA5" 0.825247764587402 0.00176180821672589
"5349" "ITPRIP" "LAMA5" 0.650998115539551 0.0300471772942936
"5350" "KANK2" "LAMA5" 0.785153388977051 0.00419530838455695
"5351" "KCNA4" "LAMA5" -0.546846091747284 0.0817131940656446
"5352" "KCNJ2" "LAMA5" -0.00977215170860291 0.977250918607239
"5353" "KEL" "LAMA5" -0.696202039718628 0.0173240277490221
"5354" "KIAA1274" "LAMA5" 0.658448755741119 0.0276016454731867
"5355" "KIAA2026" "LAMA5" -0.546772241592407 0.0817627831339398
"5356" "KL" "LAMA5" 0.612615287303925 0.0450954041591585
"5357" "ABCC5_2" "LNP1" 0.0896364599466324 0.793252035602393
"5358" "ABCG8" "LNP1" -0.779738247394562 0.00465317723531133
"5359" "ADAMTS14" "LNP1" -0.578364133834839 0.0623332002268877
"5360" "ADAMTS4" "LNP1" 0.258117020130157 0.443481579867423
"5361" "ADRB2" "LNP1" 0.796216309070587 0.003364377943605
"5362" "AK4" "LNP1" 0.198407366871834 0.55866347219312
"5363" "ANXA3" "LNP1" 0.555286824703217 0.0761763649253027
"5364" "ARG2" "LNP1" 0.325943052768707 0.327980893378767
"5365" "ARHGEF9" "LNP1" 0.770570635795593 0.00551095325952788
"5366" "ARMC4" "LNP1" 0.288317292928696 0.389897787278864
"5367" "ARNTL" "LNP1" -0.702701389789581 0.0158828668666002
"5368" "ARVCF" "LNP1" -0.577216804027557 0.0629777129069016
"5369" "BCL2L14" "LNP1" 0.769529640674591 0.0056152182206628
"5370" "BCOR" "LNP1" -0.869329929351807 0.000509223406798931
"5371" "BIKBA" "LNP1" 0.699065744876862 0.0166779601922937
"5372" "BTG2" "LNP1" 0.773467659950256 0.00522828653589125
"5373" "C11ORF52" "LNP1" -0.735263884067535 0.00992674709107977
"5374" "C18H16orf87" "LNP1" 0.894155621528625 0.000204771036176776
"5375" "C19orf80" "LNP1" -0.703409016132355 0.0157313391470446
"5376" "C4H7orf57" "LNP1" 0.466678500175476 0.147884416538835
"5377" "C7orf31" "LNP1" 0.0378700643777847 0.911977921586769
"5378" "CACNA1H" "LNP1" -0.441379070281982 0.174142490744194
"5379" "CAPN2" "LNP1" 0.727980017662048 0.0110872683254932
"5380" "CARD10" "LNP1" -0.685076951980591 0.0200046631888848
"5381" "CARNS1" "LNP1" -0.556882619857788 0.0751585555990124
"5382" "CASP16" "LNP1" 0.179506257176399 0.597407638741472
"5383" "CCRN4L" "LNP1" 0.814900815486908 0.00224637781874204
"5384" "CD5L" "LNP1" 0.426360726356506 0.190994073147829
"5385" "CD68" "LNP1" 0.534786343574524 0.0900782510485976
"5386" "CHD4" "LNP1" -0.9075688123703 0.000113529105856713
"5387" "CHI3L1" "LNP1" -0.326739817857742 0.326730100459223
"5388" "CITED4" "LNP1" -0.577966451644897 0.0625560899404964
"5389" "CLDN5" "LNP1" -0.741922378540039 0.00894553649269136
"5390" "COL1A1" "LNP1" -0.405607551336288 0.215842577614172
"5391" "COQ10B" "LNP1" 0.712754011154175 0.013826377956756
"5392" "CXCL3" "LNP1" 0.47354257106781 0.141216648605536
"5393" "CXXC5" "LNP1" -0.674126267433167 0.0229200375476242
"5394" "DDIT4" "LNP1" 0.506170570850372 0.112133343481302
"5395" "DNAJC12" "LNP1" 0.613128840923309 0.0448654197154701
"5396" "DNHD1" "LNP1" 0.299482583999634 0.370949616970777
"5397" "DPP9" "LNP1" -0.780473470687866 0.00458894534591758
"5398" "DSP" "LNP1" 0.549641311168671 0.0798509270003687
"5399" "DUSP1" "LNP1" 0.827569603919983 0.00166479830488142
"5400" "ELL2" "LNP1" 0.71750020980835 0.0129254113463664
"5401" "ENSBTAG00000000170" "LNP1" -0.603951990604401 0.0490985803295199
"5402" "ENSBTAG00000006383" "LNP1" -0.311216920614243 0.351554292655993
"5403" "ENSBTAG00000010155" "LNP1" 0.641098380088806 0.0335269737513371
"5404" "ENSBTAG00000027419" "LNP1" 0.733444035053253 0.0102080055645692
"5405" "ENSBTAG00000032057" "LNP1" -0.419833332300186 0.198613862733154
"5406" "ENSBTAG00000032642" "LNP1" -0.439205139875412 0.176523219299244
"5407" "ENSBTAG00000036099" "LNP1" -0.0149163026362658 0.965280736414026
"5408" "ENSBTAG00000039196" "LNP1" 0.564417004585266 0.0704759198777973
"5409" "ENSBTAG00000039673" "LNP1" 0.639568626880646 0.034088741954601
"5410" "ENSBTAG00000039856" "LNP1" 0.807632446289062 0.00264177779061425
"5411" "ENSBTAG00000046324" "LNP1" 0.732821702957153 0.0103055020740148
"5412" "ENSBTAG00000046664" "LNP1" -0.811051368713379 0.00244983873550497
"5413" "ENSBTAG00000047177" "LNP1" 0.394161254167557 0.230324656986809
"5414" "ENSBTAG00000048030" "LNP1" 0.435743808746338 0.180354675414845
"5415" "ENSBTAG00000048094" "LNP1" 0.0400725603103638 0.906877263280164
"5416" "EPCAM" "LNP1" 0.605960667133331 0.0481494786932055
"5417" "EPHB3" "LNP1" -0.831795036792755 0.00149857568274947
"5418" "EPYC" "LNP1" 0.412855714559555 0.206957755946418
"5419" "ETNPPL" "LNP1" 0.749216437339783 0.00795392017971297
"5420" "FASN" "LNP1" 0.61755895614624 0.042915005137387
"5421" "FBXO39" "LNP1" 0.651255548000336 0.0299602305328519
"5422" "FCER1G" "LNP1" 0.47999694943428 0.13512269171147
"5423" "FCGR1A" "LNP1" 0.588568210601807 0.0567967154754729
"5424" "FDFT1" "LNP1" 0.769841492176056 0.00558383261581996
"5425" "FGF12" "LNP1" 0.519032061100006 0.101830278050491
"5426" "G6PC" "LNP1" 0.793226540088654 0.00357566617242622
"5427" "GADD45B" "LNP1" 0.583911836147308 0.0592797774294964
"5428" "GADD45G" "LNP1" 0.673517107963562 0.0230905783382407
"5429" "GALE" "LNP1" -0.482706248760223 0.132615203901927
"5430" "GAS2" "LNP1" 0.624498844146729 0.0399788112823005
"5431" "GCLC" "LNP1" -0.784859180450439 0.00421929156661482
"5432" "GNMT" "LNP1" -0.181746289134026 0.592764021781794
"5433" "GPAM" "LNP1" -0.614595353603363 0.0442131311744158
"5434" "GPNMB" "LNP1" -0.470809936523438 0.143847974848109
"5435" "GPRIN2" "LNP1" -0.843486249446869 0.00110312883704067
"5436" "GSE1" "LNP1" -0.522395133972168 0.0992420121113189
"5437" "HDC" "LNP1" 0.770259857177734 0.00554193009257231
"5438" "HDHD3" "LNP1" -0.830292761325836 0.00155617737421965
"5439" "HIP1R" "LNP1" -0.696851313114166 0.0171760030148782
"5440" "HMGCR" "LNP1" 0.762706100940704 0.00633496123811894
"5441" "HMGCS1" "LNP1" 0.680013835430145 0.021317557860586
"5442" "HP" "LNP1" 0.201364636421204 0.552694032903657
"5443" "HPGD" "LNP1" 0.65210235118866 0.0296754739971612
"5444" "HSD17B7" "LNP1" 0.65806382894516 0.0277244269688237
"5445" "IGFBP1" "LNP1" 0.784804165363312 0.00422378748569985
"5446" "IHH" "LNP1" -0.840675294399261 0.00119002834687398
"5447" "INSIG1" "LNP1" 0.778958082199097 0.00472205826296768
"5448" "IRF6" "LNP1" 0.444414168596268 0.170851750023702
"5449" "IRS2" "LNP1" 0.800572872161865 0.00307325743574927
"5450" "ITGA5" "LNP1" -0.786383092403412 0.00409615505707084
"5451" "ITIH5" "LNP1" -0.513149917125702 0.106462335995806
"5452" "ITPRIP" "LNP1" -0.916837155818939 7.15424855932678e-05
"5453" "KANK2" "LNP1" -0.772203385829926 0.0053502971317354
"5454" "KCNA4" "LNP1" 0.408371567726135 0.212428299423558
"5455" "KCNJ2" "LNP1" 0.103379905223846 0.762287041418705
"5456" "KEL" "LNP1" 0.634953737258911 0.0358232900608986
"5457" "KIAA1274" "LNP1" -0.668220341205597 0.0246116268561432
"5458" "KIAA2026" "LNP1" 0.750413060188293 0.00779926310062251
"5459" "KL" "LNP1" -0.414830029010773 0.204576031122071
"5460" "LAMA5" "LNP1" -0.527633368968964 0.0952969663763112
"5461" "ABCC5_2" "LURAP1L" 0.0503352954983711 0.883154638568233
"5462" "ABCG8" "LURAP1L" -0.719771802425385 0.0125095564160129
"5463" "ADAMTS14" "LURAP1L" -0.615608930587769 0.0437661508343392
"5464" "ADAMTS4" "LURAP1L" 0.271666556596756 0.419027733540256
"5465" "ADRB2" "LURAP1L" 0.782155513763428 0.00444445874762822
"5466" "AK4" "LURAP1L" -0.024658877402544 0.94262967754859
"5467" "ANXA3" "LURAP1L" 0.438612014055252 0.177176203688695
"5468" "ARG2" "LURAP1L" 0.446736335754395 0.168359983636613
"5469" "ARHGEF9" "LURAP1L" 0.841382622718811 0.00116769412984796
"5470" "ARMC4" "LURAP1L" 0.274418324232101 0.414142728954974
"5471" "ARNTL" "LURAP1L" -0.673366844654083 0.0231327842781339
"5472" "ARVCF" "LURAP1L" -0.703348398208618 0.0157442787362903
"5473" "BCL2L14" "LURAP1L" 0.655716061592102 0.0284816527934613
"5474" "BCOR" "LURAP1L" -0.969799995422363 8.10139814566568e-07
"5475" "BIKBA" "LURAP1L" 0.801190972328186 0.00303352293741632
"5476" "BTG2" "LURAP1L" 0.837391257286072 0.00129795290693679
"5477" "C11ORF52" "LURAP1L" -0.581336200237274 0.0606844552900587
"5478" "C18H16orf87" "LURAP1L" 0.855289816856384 0.000789151610727234
"5479" "C19orf80" "LURAP1L" -0.618035197257996 0.0427088888997997
"5480" "C4H7orf57" "LURAP1L" 0.716852843761444 0.013045728851051
"5481" "C7orf31" "LURAP1L" 0.313010364770889 0.34863741499376
"5482" "CACNA1H" "LURAP1L" -0.688168108463287 0.019232070139231
"5483" "CAPN2" "LURAP1L" 0.876534104347229 0.000398822094835438
"5484" "CARD10" "LURAP1L" -0.757172584533691 0.00696656139073726
"5485" "CARNS1" "LURAP1L" -0.715751528739929 0.0132522711775398
"5486" "CASP16" "LURAP1L" 0.260711848735809 0.438747519140142
"5487" "CCRN4L" "LURAP1L" 0.823940515518188 0.00181825292159155
"5488" "CD5L" "LURAP1L" 0.578094005584717 0.0624845408304504
"5489" "CD68" "LURAP1L" 0.359472036361694 0.277575301331508
"5490" "CHD4" "LURAP1L" -0.939291477203369 1.79412686795999e-05
"5491" "CHI3L1" "LURAP1L" -0.482893586158752 0.132442921657157
"5492" "CITED4" "LURAP1L" -0.752702176570892 0.00750954629518841
"5493" "CLDN5" "LURAP1L" -0.759198606014252 0.0067301941758966
"5494" "COL1A1" "LURAP1L" -0.50446492433548 0.113548329743586
"5495" "COQ10B" "LURAP1L" 0.825517654418945 0.00175031999068032
"5496" "CXCL3" "LURAP1L" 0.585185050964355 0.0585936339819717
"5497" "CXXC5" "LURAP1L" -0.728077471256256 0.0110711218100958
"5498" "DDIT4" "LURAP1L" 0.682336747646332 0.0207078293758256
"5499" "DNAJC12" "LURAP1L" 0.839642107486725 0.00122322627504357
"5500" "DNHD1" "LURAP1L" 0.221693992614746 0.512373906850805
"5501" "DPP9" "LURAP1L" -0.862570285797119 0.000632491922619494
"5502" "DSP" "LURAP1L" 0.652689218521118 0.0294792468529266
"5503" "DUSP1" "LURAP1L" 0.758863210678101 0.0067689111226712
"5504" "ELL2" "LURAP1L" 0.639497041702271 0.0341151901209951
"5505" "ENSBTAG00000000170" "LURAP1L" -0.71776556968689 0.0128763247424768
"5506" "ENSBTAG00000006383" "LURAP1L" -0.207281664013863 0.540828119545762
"5507" "ENSBTAG00000010155" "LURAP1L" 0.574988186359406 0.0642425005777914
"5508" "ENSBTAG00000027419" "LURAP1L" 0.777880549430847 0.00481842702069435
"5509" "ENSBTAG00000032057" "LURAP1L" -0.678662598133087 0.0216780567199271
"5510" "ENSBTAG00000032642" "LURAP1L" -0.409175544977188 0.211441228284097
"5511" "ENSBTAG00000036099" "LURAP1L" -0.0554605722427368 0.8713384672205
"5512" "ENSBTAG00000039196" "LURAP1L" 0.411502778530121 0.208599369415903
"5513" "ENSBTAG00000039673" "LURAP1L" 0.764218986034393 0.00616985490943778
"5514" "ENSBTAG00000039856" "LURAP1L" 0.720589876174927 0.0123621909498186
"5515" "ENSBTAG00000046324" "LURAP1L" 0.835483431816101 0.00136392920912565
"5516" "ENSBTAG00000046664" "LURAP1L" -0.784822762012482 0.00422226734251474
"5517" "ENSBTAG00000047177" "LURAP1L" 0.363122701644897 0.272366058940711
"5518" "ENSBTAG00000048030" "LURAP1L" 0.279498934745789 0.405196792859878
"5519" "ENSBTAG00000048094" "LURAP1L" -0.214040324091911 0.527404198009462
"5520" "EPCAM" "LURAP1L" 0.841860353946686 0.00115278868326318
"5521" "EPHB3" "LURAP1L" -0.814236342906952 0.0022805638809309
"5522" "EPYC" "LURAP1L" 0.558608055114746 0.0740683397643496
"5523" "ETNPPL" "LURAP1L" 0.709840416908264 0.0144013908067908
"5524" "FASN" "LURAP1L" 0.50644439458847 0.111907249617071
"5525" "FBXO39" "LURAP1L" 0.849138736724854 0.00094290373274819
"5526" "FCER1G" "LURAP1L" 0.423042833805084 0.194844811642527
"5527" "FCGR1A" "LURAP1L" 0.433909207582474 0.182405827745954
"5528" "FDFT1" "LURAP1L" 0.754951417446136 0.00723262109942313
"5529" "FGF12" "LURAP1L" 0.841924250125885 0.0011508059818035
"5530" "G6PC" "LURAP1L" 0.834918200969696 0.00138395015474835
"5531" "GADD45B" "LURAP1L" 0.679227292537689 0.0215268776521023
"5532" "GADD45G" "LURAP1L" 0.682935297489166 0.0205527550151561
"5533" "GALE" "LURAP1L" -0.609859943389893 0.0463432309597909
"5534" "GAS2" "LURAP1L" 0.713820815086365 0.0136200408556961
"5535" "GCLC" "LURAP1L" -0.58151388168335 0.0605868348796159
"5536" "GNMT" "LURAP1L" -0.0020740816835314 0.995171127652742
"5537" "GPAM" "LURAP1L" -0.84976190328598 0.000926378138903727
"5538" "GPNMB" "LURAP1L" -0.606258511543274 0.04800982945331
"5539" "GPRIN2" "LURAP1L" -0.695715487003326 0.01743555201897
"5540" "GSE1" "LURAP1L" -0.7411829829216 0.00905084900532982
"5541" "HDC" "LURAP1L" 0.657416701316833 0.0279317107339137
"5542" "HDHD3" "LURAP1L" -0.810931205749512 0.00245640300457639
"5543" "HIP1R" "LURAP1L" -0.861282646656036 0.000658319435291155
"5544" "HMGCR" "LURAP1L" 0.667038559913635 0.0249604356636488
"5545" "HMGCS1" "LURAP1L" 0.536023139953613 0.0891954510898643
"5546" "HP" "LURAP1L" 0.238324269652367 0.480364799625071
"5547" "HPGD" "LURAP1L" 0.872287511825562 0.00046142149271966
"5548" "HSD17B7" "LURAP1L" 0.768824875354767 0.00568662547572552
"5549" "IGFBP1" "LURAP1L" 0.722405135631561 0.0120396841951487
"5550" "IHH" "LURAP1L" -0.617376625537872 0.0429940992972941
"5551" "INSIG1" "LURAP1L" 0.796743214130402 0.00332812361085533
"5552" "IRF6" "LURAP1L" 0.658360719680786 0.0276296927655828
"5553" "IRS2" "LURAP1L" 0.680742800235748 0.0211248583635366
"5554" "ITGA5" "LURAP1L" -0.927937746047974 3.81659099171205e-05
"5555" "ITIH5" "LURAP1L" -0.735692799091339 0.00986128723023283
"5556" "ITPRIP" "LURAP1L" -0.802924275398254 0.00292413203753261
"5557" "KANK2" "LURAP1L" -0.768872976303101 0.00568173074285649
"5558" "KCNA4" "LURAP1L" 0.660726428031921 0.0268829646351803
"5559" "KCNJ2" "LURAP1L" 0.264649152755737 0.431610089378817
"5560" "KEL" "LURAP1L" 0.832989573478699 0.00145392572685221
"5561" "KIAA1274" "LURAP1L" -0.765979886054993 0.0059816855912449
"5562" "KIAA2026" "LURAP1L" 0.830208778381348 0.00155944571712219
"5563" "KL" "LURAP1L" -0.573838233947754 0.0649017903016254
"5564" "LAMA5" "LURAP1L" -0.768167674541473 0.00575381296863409
"5565" "LNP1" "LURAP1L" 0.848953902721405 0.000947847685826231
"5566" "ABCC5_2" "MAFB" 0.778562784194946 0.00475724491260365
"5567" "ABCG8" "MAFB" -0.476493775844574 0.138409161390601
"5568" "ADAMTS14" "MAFB" 0.147636219859123 0.664870907226302
"5569" "ADAMTS4" "MAFB" -0.465006023645401 0.149538399095778
"5570" "ADRB2" "MAFB" 0.588226914405823 0.0569762647099887
"5571" "AK4" "MAFB" 0.750862956047058 0.00774168895463179
"5572" "ANXA3" "MAFB" 0.584780693054199 0.058810956696586
"5573" "ARG2" "MAFB" -0.0249227099120617 0.94201674049692
"5574" "ARHGEF9" "MAFB" 0.401374757289886 0.221133630457961
"5575" "ARMC4" "MAFB" 0.609147608280182 0.0466696590576694
"5576" "ARNTL" "MAFB" -0.537639141082764 0.0880506146357478
"5577" "ARVCF" "MAFB" -0.0328103564679623 0.923706480911143
"5578" "BCL2L14" "MAFB" 0.788630485534668 0.00391943419526286
"5579" "BCOR" "MAFB" -0.429244428873062 0.187684881914916
"5580" "BIKBA" "MAFB" 0.0888621285557747 0.795005078942726
"5581" "BTG2" "MAFB" 0.16732731461525 0.622887750951939
"5582" "C11ORF52" "MAFB" -0.0779817253351212 0.819724441236465
"5583" "C18H16orf87" "MAFB" 0.723918616771698 0.0117754836560722
"5584" "C19orf80" "MAFB" -0.673186659812927 0.0231834667367721
"5585" "C4H7orf57" "MAFB" -0.128796145319939 0.705867155020101
"5586" "C7orf31" "MAFB" 0.55108118057251 0.078902762192234
"5587" "CACNA1H" "MAFB" 0.216318622231483 0.522910852591525
"5588" "CAPN2" "MAFB" 0.494183301925659 0.122321936968286
"5589" "CARD10" "MAFB" -0.466047495603561 0.148507090321296
"5590" "CARNS1" "MAFB" 0.148653402924538 0.66267966901625
"5591" "CASP16" "MAFB" 0.374986231327057 0.255820719149581
"5592" "CCRN4L" "MAFB" 0.513769388198853 0.105968187916932
"5593" "CD5L" "MAFB" 0.322787433862686 0.332959698962037
"5594" "CD68" "MAFB" 0.542616546154022 0.0845855739676444
"5595" "CHD4" "MAFB" -0.494349420070648 0.122176838228952
"5596" "CHI3L1" "MAFB" 0.0456125549972057 0.894061780225744
"5597" "CITED4" "MAFB" -0.58167839050293 0.060496546734927
"5598" "CLDN5" "MAFB" -0.354663968086243 0.284520346091104
"5599" "COL1A1" "MAFB" 0.0782937258481979 0.819013443294414
"5600" "COQ10B" "MAFB" 0.141212344169617 0.678763192946849
"5601" "CXCL3" "MAFB" 0.330857992172241 0.320305922876741
"5602" "CXXC5" "MAFB" -0.680218935012817 0.0212632144832188
"5603" "DDIT4" "MAFB" 0.0895408615469933 0.793468418775614
"5604" "DNAJC12" "MAFB" 0.501696646213531 0.115869307975813
"5605" "DNHD1" "MAFB" 0.692476630210876 0.0181910860222336
"5606" "DPP9" "MAFB" -0.449023991823196 0.165927253796795
"5607" "DSP" "MAFB" 0.691964387893677 0.0183126866846508
"5608" "DUSP1" "MAFB" 0.480156183242798 0.134974494563946
"5609" "ELL2" "MAFB" 0.0713269338011742 0.834917869711596
"5610" "ENSBTAG00000000170" "MAFB" -0.117356762290001 0.731114039964785
"5611" "ENSBTAG00000006383" "MAFB" 0.114893697202206 0.736582436891632
"5612" "ENSBTAG00000010155" "MAFB" 0.426060825586319 0.191340232433021
"5613" "ENSBTAG00000027419" "MAFB" 0.532972395420074 0.091383402340643
"5614" "ENSBTAG00000032057" "MAFB" -0.31245481967926 0.349539605810509
"5615" "ENSBTAG00000032642" "MAFB" 0.204780280590057 0.545831560161485
"5616" "ENSBTAG00000036099" "MAFB" 0.620632469654083 0.041596837619438
"5617" "ENSBTAG00000039196" "MAFB" 0.658100485801697 0.0277127178394205
"5618" "ENSBTAG00000039673" "MAFB" 0.215569451451302 0.52438661041846
"5619" "ENSBTAG00000039856" "MAFB" 0.564118325710297 0.0706577159844639
"5620" "ENSBTAG00000046324" "MAFB" 0.545780122280121 0.0824309138022095
"5621" "ENSBTAG00000046664" "MAFB" -0.365493148565292 0.2690132462845
"5622" "ENSBTAG00000047177" "MAFB" -0.245016977190971 0.467742318158944
"5623" "ENSBTAG00000048030" "MAFB" -0.124118000268936 0.716161276433525
"5624" "ENSBTAG00000048094" "MAFB" -0.178003624081612 0.600530205894584
"5625" "EPCAM" "MAFB" 0.447011411190033 0.168066309415525
"5626" "EPHB3" "MAFB" -0.448132961988449 0.166872194208445
"5627" "EPYC" "MAFB" 0.613391399383545 0.0447481516286934
"5628" "ETNPPL" "MAFB" 0.543427050113678 0.0840300360223338
"5629" "FASN" "MAFB" 0.680321037769318 0.0212361980389288
"5630" "FBXO39" "MAFB" 0.150175750255585 0.659404627877932
"5631" "FCER1G" "MAFB" 0.448635786771774 0.166338539799812
"5632" "FCGR1A" "MAFB" 0.724101662635803 0.0117438173571227
"5633" "FDFT1" "MAFB" 0.613691926002502 0.0446141854846815
"5634" "FGF12" "MAFB" 0.383799642324448 0.243910198892706
"5635" "G6PC" "MAFB" 0.497923851013184 0.119081383500958
"5636" "GADD45B" "MAFB" -0.0490295886993408 0.88616841409295
"5637" "GADD45G" "MAFB" 0.389488518238068 0.236395364813265
"5638" "GALE" "MAFB" -0.647946298122406 0.0310914696789264
"5639" "GAS2" "MAFB" 0.735671520233154 0.00986452733264587
"5640" "GCLC" "MAFB" -0.198904812335968 0.55765754887106
"5641" "GNMT" "MAFB" -0.596957564353943 0.0525036381801183
"5642" "GPAM" "MAFB" -0.0669448524713516 0.844950557047006
"5643" "GPNMB" "MAFB" 0.151257425546646 0.657080861964332
"5644" "GPRIN2" "MAFB" -0.311419039964676 0.351224930572317
"5645" "GSE1" "MAFB" 0.0151844071224332 0.964657027753884
"5646" "HDC" "MAFB" 0.243787795305252 0.470049160989119
"5647" "HDHD3" "MAFB" -0.268684923648834 0.424352037887908
"5648" "HIP1R" "MAFB" -0.577085971832275 0.0630514932556019
"5649" "HMGCR" "MAFB" 0.72665411233902 0.0113086500808954
"5650" "HMGCS1" "MAFB" 0.803231716156006 0.00290503946606124
"5651" "HP" "MAFB" -0.406936466693878 0.214197000028666
"5652" "HPGD" "MAFB" 0.251205891370773 0.456206272072361
"5653" "HSD17B7" "MAFB" 0.756644189357758 0.00702919366545807
"5654" "IGFBP1" "MAFB" 0.35411211848259 0.285323583889053
"5655" "IHH" "MAFB" -0.258863508701324 0.442117220821975
"5656" "INSIG1" "MAFB" 0.269429445266724 0.423019512804087
"5657" "IRF6" "MAFB" 0.61821186542511 0.0426326017542589
"5658" "IRS2" "MAFB" 0.202941134572029 0.549522325672819
"5659" "ITGA5" "MAFB" -0.44377014040947 0.171546804636326
"5660" "ITIH5" "MAFB" -0.140304014086723 0.680734921581133
"5661" "ITPRIP" "MAFB" -0.554946780204773 0.0763944316434686
"5662" "KANK2" "MAFB" -0.103484719991684 0.762052026596068
"5663" "KCNA4" "MAFB" 0.593772113323212 0.0541066221451874
"5664" "KCNJ2" "MAFB" 0.631248116493225 0.0372599320838796
"5665" "KEL" "MAFB" 0.172914192080498 0.611151016432521
"5666" "KIAA1274" "MAFB" -0.476419031620026 0.138479826798171
"5667" "KIAA2026" "MAFB" 0.699036419391632 0.0166844872061356
"5668" "KL" "MAFB" 0.187293156981468 0.581324399177065
"5669" "LAMA5" "MAFB" 0.0105010420084 0.975554519795768
"5670" "LNP1" "MAFB" 0.634476959705353 0.0360059298681474
"5671" "LURAP1L" "MAFB" 0.45336988568306 0.161365812661547
"5672" "ABCC5_2" "MAPK12" -0.11068170517683 0.745959071789857
"5673" "ABCG8" "MAPK12" 0.690716207027435 0.0186114237947941
"5674" "ADAMTS14" "MAPK12" 0.562266409397125 0.0717919521785495
"5675" "ADAMTS4" "MAPK12" -0.167196810245514 0.623162866809689
"5676" "ADRB2" "MAPK12" -0.663867712020874 0.0259135984641219
"5677" "AK4" "MAPK12" -0.139863535761833 0.681691722861348
"5678" "ANXA3" "MAPK12" -0.402583837509155 0.21961455438047
"5679" "ARG2" "MAPK12" -0.569044828414917 0.0676991702437217
"5680" "ARHGEF9" "MAPK12" -0.57797759771347 0.0625498355405647
"5681" "ARMC4" "MAPK12" -0.51489669084549 0.105072776554108
"5682" "ARNTL" "MAPK12" 0.245510205626488 0.466818113395524
"5683" "ARVCF" "MAPK12" 0.644053876399994 0.0324600363760359
"5684" "BCL2L14" "MAPK12" -0.426849633455276 0.190430565438222
"5685" "BCOR" "MAPK12" 0.620960056781769 0.0414580174575829
"5686" "BIKBA" "MAPK12" -0.383518397808075 0.244285242304676
"5687" "BTG2" "MAPK12" -0.609867751598358 0.0463396615849927
"5688" "C11ORF52" "MAPK12" 0.501112699508667 0.11636277278234
"5689" "C18H16orf87" "MAPK12" -0.698845326900482 0.0167270638008126
"5690" "C19orf80" "MAPK12" 0.831715106964111 0.00150159955750828
"5691" "C4H7orf57" "MAPK12" -0.668309092521667 0.0245855716171886
"5692" "C7orf31" "MAPK12" -0.0710008963942528 0.83566358322207
"5693" "CACNA1H" "MAPK12" 0.510875642299652 0.108289339450613
"5694" "CAPN2" "MAPK12" -0.782046020030975 0.00445376059462088
"5695" "CARD10" "MAPK12" 0.754117012023926 0.00733446502723689
"5696" "CARNS1" "MAPK12" 0.414143204689026 0.205402720882407
"5697" "CASP16" "MAPK12" -0.1079470962286 0.752063474316703
"5698" "CCRN4L" "MAPK12" -0.419767200946808 0.198691979845867
"5699" "CD5L" "MAPK12" -0.726911902427673 0.01126535909252
"5700" "CD68" "MAPK12" -0.361514657735825 0.274653807463576
"5701" "CHD4" "MAPK12" 0.66154682636261 0.0266273697286046
"5702" "CHI3L1" "MAPK12" 0.580150365829468 0.0613387016589018
"5703" "CITED4" "MAPK12" 0.754883110523224 0.00724091921653836
"5704" "CLDN5" "MAPK12" 0.784755766391754 0.00422774565176343
"5705" "COL1A1" "MAPK12" 0.721474528312683 0.0122042494572709
"5706" "COQ10B" "MAPK12" -0.540172696113586 0.0862753657413606
"5707" "CXCL3" "MAPK12" -0.214528411626816 0.526440213548711
"5708" "CXXC5" "MAPK12" 0.684198915958405 0.0202280929938556
"5709" "DDIT4" "MAPK12" -0.680194079875946 0.0212697948667002
"5710" "DNAJC12" "MAPK12" -0.527434527873993 0.0954448068611293
"5711" "DNHD1" "MAPK12" -0.32199302315712 0.334219362676766
"5712" "DPP9" "MAPK12" 0.800293385982513 0.00309135048042286
"5713" "DSP" "MAPK12" -0.576426804065704 0.0634241085463558
"5714" "DUSP1" "MAPK12" -0.275821328163147 0.411662789679666
"5715" "ELL2" "MAPK12" -0.776242196559906 0.00496772100158815
"5716" "ENSBTAG00000000170" "MAPK12" 0.756232261657715 0.00707830597579973
"5717" "ENSBTAG00000006383" "MAPK12" 0.354068338871002 0.285387360591151
"5718" "ENSBTAG00000010155" "MAPK12" -0.422726333141327 0.19521456310371
"5719" "ENSBTAG00000027419" "MAPK12" -0.685145735740662 0.0199872347845531
"5720" "ENSBTAG00000032057" "MAPK12" 0.691958069801331 0.0183141901495034
"5721" "ENSBTAG00000032642" "MAPK12" 0.204533591866493 0.546326023312395
"5722" "ENSBTAG00000036099" "MAPK12" -0.072624109685421 0.83195217968873
"5723" "ENSBTAG00000039196" "MAPK12" -0.539599001407623 0.0866752574205085
"5724" "ENSBTAG00000039673" "MAPK12" -0.486080795526505 0.129533616728811
"5725" "ENSBTAG00000039856" "MAPK12" -0.697947144508362 0.0169282288613644
"5726" "ENSBTAG00000046324" "MAPK12" -0.79081916809082 0.00375281444114295
"5727" "ENSBTAG00000046664" "MAPK12" 0.589253842830658 0.0564371836444177
"5728" "ENSBTAG00000047177" "MAPK12" -0.10558719933033 0.757341697138126
"5729" "ENSBTAG00000048030" "MAPK12" -0.222776219248772 0.510263573966561
"5730" "ENSBTAG00000048094" "MAPK12" 0.0958656370639801 0.779181359722972
"5731" "EPCAM" "MAPK12" -0.672188460826874 0.0234656690561725
"5732" "EPHB3" "MAPK12" 0.84067964553833 0.00118988998477843
"5733" "EPYC" "MAPK12" -0.453493893146515 0.161236807739068
"5734" "ETNPPL" "MAPK12" -0.675686955451965 0.0224871894453678
"5735" "FASN" "MAPK12" -0.194163680076599 0.567274236622297
"5736" "FBXO39" "MAPK12" -0.522491276264191 0.099168659095745
"5737" "FCER1G" "MAPK12" -0.361370205879211 0.274859843345348
"5738" "FCGR1A" "MAPK12" -0.549406945705414 0.0800059728853251
"5739" "FDFT1" "MAPK12" -0.298228353261948 0.373054309699832
"5740" "FGF12" "MAPK12" -0.614390134811401 0.0443040135104744
"5741" "G6PC" "MAPK12" -0.772803366184235 0.00529213679700447
"5742" "GADD45B" "MAPK12" -0.319424241781235 0.338309799476143
"5743" "GADD45G" "MAPK12" -0.212541490793228 0.530369043382174
"5744" "GALE" "MAPK12" 0.613780081272125 0.0445749409808585
"5745" "GAS2" "MAPK12" -0.644517183303833 0.0322949669567003
"5746" "GCLC" "MAPK12" 0.311470329761505 0.351141377221763
"5747" "GNMT" "MAPK12" 0.457273870706558 0.157335141168795
"5748" "GPAM" "MAPK12" 0.426270544528961 0.19109812537457
"5749" "GPNMB" "MAPK12" 0.490702241659164 0.125387951941539
"5750" "GPRIN2" "MAPK12" 0.685712695121765 0.0198439911213208
"5751" "GSE1" "MAPK12" 0.599876880645752 0.0510633993633696
"5752" "HDC" "MAPK12" -0.412957936525345 0.206834036429
"5753" "HDHD3" "MAPK12" 0.665787577629089 0.0253334668954561
"5754" "HIP1R" "MAPK12" 0.657551169395447 0.0278885491657024
"5755" "HMGCR" "MAPK12" -0.357609570026398 0.280254200563266
"5756" "HMGCS1" "MAPK12" -0.324444502592087 0.330340273089242
"5757" "HP" "MAPK12" 0.106659330427647 0.754942566673167
"5758" "HPGD" "MAPK12" -0.663111746311188 0.0261445862902059
"5759" "HSD17B7" "MAPK12" -0.471841245889664 0.142851306068335
"5760" "IGFBP1" "MAPK12" -0.78076046705246 0.00456405069636578
"5761" "IHH" "MAPK12" 0.63653838634491 0.0352209012213898
"5762" "INSIG1" "MAPK12" -0.390307009220123 0.235325361574336
"5763" "IRF6" "MAPK12" -0.379732489585876 0.249366118187356
"5764" "IRS2" "MAPK12" -0.612716913223267 0.0450498286616687
"5765" "ITGA5" "MAPK12" 0.795865058898926 0.00338870826966842
"5766" "ITIH5" "MAPK12" 0.84215897321701 0.00114354449438103
"5767" "ITPRIP" "MAPK12" 0.782402694225311 0.00442351271749764
"5768" "KANK2" "MAPK12" 0.710150301456451 0.0143394293459718
"5769" "KCNA4" "MAPK12" -0.578359127044678 0.0623360030434725
"5770" "KCNJ2" "MAPK12" -0.319114118814468 0.338805405845092
"5771" "KEL" "MAPK12" -0.439724236726761 0.175952944179265
"5772" "KIAA1274" "MAPK12" 0.804306328296661 0.00283903142091813
"5773" "KIAA2026" "MAPK12" -0.595787167549133 0.0530887764146279
"5774" "KL" "MAPK12" 0.224652662873268 0.506613406443386
"5775" "LAMA5" "MAPK12" 0.73883593082428 0.0093911276002232
"5776" "LNP1" "MAPK12" -0.63476687669754 0.0358947937831369
"5777" "LURAP1L" "MAPK12" -0.637264490127563 0.0349472573506775
"5778" "MAFB" "MAPK12" -0.363547086715698 0.271764082168755
"5779" "ABCC5_2" "MARC1" 0.199956253170967 0.555533736228182
"5780" "ABCG8" "MARC1" 0.509363770484924 0.109515061564256
"5781" "ADAMTS14" "MARC1" 0.705373585224152 0.0153161022081481
"5782" "ADAMTS4" "MARC1" -0.306016176939011 0.360084224541063
"5783" "ADRB2" "MARC1" -0.579433262348175 0.061736652398408
"5784" "AK4" "MARC1" 0.126840472221375 0.710165281889526
"5785" "ANXA3" "MARC1" -0.462977707386017 0.151559756557869
"5786" "ARG2" "MARC1" -0.340222209692001 0.305953376959564
"5787" "ARHGEF9" "MARC1" -0.763610780239105 0.0062358459683558
"5788" "ARMC4" "MARC1" -0.16965813934803 0.617981460083737
"5789" "ARNTL" "MARC1" 0.532837748527527 0.0914807756276932
"5790" "ARVCF" "MARC1" 0.605186641216278 0.0485136991212816
"5791" "BCL2L14" "MARC1" -0.50318431854248 0.114618249256622
"5792" "BCOR" "MARC1" 0.833486974239349 0.0014356306980976
"5793" "BIKBA" "MARC1" -0.82061779499054 0.00196780521828055
"5794" "BTG2" "MARC1" -0.822008728981018 0.00190412493060332
"5795" "C11ORF52" "MARC1" 0.552573680877686 0.0779278906441028
"5796" "C18H16orf87" "MARC1" -0.613803386688232 0.0445645699819204
"5797" "C19orf80" "MARC1" 0.442290812730789 0.17314990525263
"5798" "C4H7orf57" "MARC1" -0.569600343704224 0.0673708911150177
"5799" "C7orf31" "MARC1" -0.140499517321587 0.680310387190879
"5800" "CACNA1H" "MARC1" 0.588893949985504 0.0566257102663732
"5801" "CAPN2" "MARC1" -0.675349593162537 0.0225802587802078
"5802" "CARD10" "MARC1" 0.702154815196991 0.0160006231814751
"5803" "CARNS1" "MARC1" 0.680672109127045 0.0211434908156585
"5804" "CASP16" "MARC1" -0.255956918001175 0.447440705792797
"5805" "CCRN4L" "MARC1" -0.785372316837311 0.00417752739576938
"5806" "CD5L" "MARC1" -0.61628782749176 0.0434685145529285
"5807" "CD68" "MARC1" -0.360618352890015 0.275933631525167
"5808" "CHD4" "MARC1" 0.74832546710968 0.00807051955240778
"5809" "CHI3L1" "MARC1" 0.641566276550293 0.033356450903679
"5810" "CITED4" "MARC1" 0.489931970834732 0.126072952868395
"5811" "CLDN5" "MARC1" 0.465351164340973 0.1491961313786
"5812" "COL1A1" "MARC1" 0.371646255254745 0.260419382034269
"5813" "COQ10B" "MARC1" -0.795116305351257 0.00344100798317326
"5814" "CXCL3" "MARC1" -0.461380451917648 0.153163483702551
"5815" "CXXC5" "MARC1" 0.402018159627914 0.220324498966466
"5816" "DDIT4" "MARC1" -0.755455493927002 0.00717159950889346
"5817" "DNAJC12" "MARC1" -0.673187911510468 0.0231831143872423
"5818" "DNHD1" "MARC1" -0.18058580160141 0.595168031235333
"5819" "DPP9" "MARC1" 0.741666734218597 0.00898184650725886
"5820" "DSP" "MARC1" -0.36708664894104 0.266772506937539
"5821" "DUSP1" "MARC1" -0.703472852706909 0.0157177207616326
"5822" "ELL2" "MARC1" -0.566831588745117 0.0690177717806297
"5823" "ENSBTAG00000000170" "MARC1" 0.577410399913788 0.0628686454198126
"5824" "ENSBTAG00000006383" "MARC1" -0.0158341396600008 0.963145587646304
"5825" "ENSBTAG00000010155" "MARC1" -0.58465188741684 0.0588802983809176
"5826" "ENSBTAG00000027419" "MARC1" -0.709606051445007 0.0144483801127917
"5827" "ENSBTAG00000032057" "MARC1" 0.477219611406326 0.137724119812608
"5828" "ENSBTAG00000032642" "MARC1" 0.507453322410583 0.111076731784751
"5829" "ENSBTAG00000036099" "MARC1" 0.1343934237957 0.693608522087289
"5830" "ENSBTAG00000039196" "MARC1" -0.358550250530243 0.27889936626859
"5831" "ENSBTAG00000039673" "MARC1" -0.675183236598969 0.0226262527421779
"5832" "ENSBTAG00000039856" "MARC1" -0.669093430042267 0.0243561576860878
"5833" "ENSBTAG00000046324" "MARC1" -0.613628089427948 0.0446426188054025
"5834" "ENSBTAG00000046664" "MARC1" 0.835665285587311 0.00135753421941165
"5835" "ENSBTAG00000047177" "MARC1" -0.28072515130043 0.403052005579465
"5836" "ENSBTAG00000048030" "MARC1" -0.218046486377716 0.519513910885245
"5837" "ENSBTAG00000048094" "MARC1" 0.00532644661143422 0.987599327108543
"5838" "EPCAM" "MARC1" -0.760157585144043 0.00662038823056221
"5839" "EPHB3" "MARC1" 0.630389273166656 0.0375985385045285
"5840" "EPYC" "MARC1" -0.40298268198967 0.219114802370853
"5841" "ETNPPL" "MARC1" -0.4548519551754 0.159828197972729
"5842" "FASN" "MARC1" -0.18945886194706 0.576881141823264
"5843" "FBXO39" "MARC1" -0.840982556343079 0.00118028736360332
"5844" "FCER1G" "MARC1" -0.424982398748398 0.192588130200593
"5845" "FCGR1A" "MARC1" -0.335252344608307 0.313526401739176
"5846" "FDFT1" "MARC1" -0.48788133263588 0.12790821640868
"5847" "FGF12" "MARC1" -0.615390121936798 0.0438623784127103
"5848" "G6PC" "MARC1" -0.674094378948212 0.022928942822066
"5849" "GADD45B" "MARC1" -0.745814979076385 0.00840577507117946
"5850" "GADD45G" "MARC1" -0.637143909931183 0.0349925967639018
"5851" "GALE" "MARC1" 0.498185873031616 0.118856476103709
"5852" "GAS2" "MARC1" -0.487500756978989 0.128250684019635
"5853" "GCLC" "MARC1" 0.653572738170624 0.0291855539453678
"5854" "GNMT" "MARC1" -0.191498890519142 0.572707814655189
"5855" "GPAM" "MARC1" 0.833001136779785 0.00145349844093001
"5856" "GPNMB" "MARC1" 0.502626061439514 0.115086689489343
"5857" "GPRIN2" "MARC1" 0.652772486209869 0.0294514792917946
"5858" "GSE1" "MARC1" 0.626189053058624 0.0392854064634556
"5859" "HDC" "MARC1" -0.550577521324158 0.0792335677145704
"5860" "HDHD3" "MARC1" 0.544313728809357 0.0834250639290213
"5861" "HIP1R" "MARC1" 0.586852014064789 0.0577034885826331
"5862" "HMGCR" "MARC1" -0.311191320419312 0.351596020724301
"5863" "HMGCS1" "MARC1" -0.182722583413124 0.590744418013226
"5864" "HP" "MARC1" -0.507440626621246 0.111087157704558
"5865" "HPGD" "MARC1" -0.769388735294342 0.00562944180177283
"5866" "HSD17B7" "MARC1" -0.490908831357956 0.125204637339917
"5867" "IGFBP1" "MARC1" -0.661014199256897 0.0267931132399672
"5868" "IHH" "MARC1" 0.488023817539215 0.127780149075106
"5869" "INSIG1" "MARC1" -0.688979089260101 0.0190329582693203
"5870" "IRF6" "MARC1" -0.380960285663605 0.247711765898964
"5871" "IRS2" "MARC1" -0.555767238140106 0.0758689906958172
"5872" "ITGA5" "MARC1" 0.720047116279602 0.0124598211670579
"5873" "ITIH5" "MARC1" 0.687452793121338 0.0194089250527782
"5874" "ITPRIP" "MARC1" 0.638306558132172 0.034557137021749
"5875" "KANK2" "MARC1" 0.782633602619171 0.00440401151795999
"5876" "KCNA4" "MARC1" -0.444359958171844 0.17091018873668
"5877" "KCNJ2" "MARC1" -0.00241230777464807 0.994383680364814
"5878" "KEL" "MARC1" -0.714420080184937 0.0135051125709762
"5879" "KIAA1274" "MARC1" 0.595958054065704 0.0530030652043361
"5880" "KIAA2026" "MARC1" -0.545699954032898 0.0824850599600899
"5881" "KL" "MARC1" 0.662971794605255 0.0261875080525691
"5882" "LAMA5" "MARC1" 0.741894125938416 0.00894954403742165
"5883" "LNP1" "MARC1" -0.648437201976776 0.0309217951029621
"5884" "LURAP1L" "MARC1" -0.83767557144165 0.00128832973056525
"5885" "MAFB" "MARC1" -0.189467966556549 0.57686249021179
"5886" "MAPK12" "MARC1" 0.45508274435997 0.159589580254447
"5887" "ABCC5_2" "MARCO" 0.146302327513695 0.667747975900614
"5888" "ABCG8" "MARCO" -0.357725024223328 0.280087718043662
"5889" "ADAMTS14" "MARCO" -0.480228364467621 0.134907350238123
"5890" "ADAMTS4" "MARCO" 0.343970537185669 0.300308300376969
"5891" "ADRB2" "MARCO" 0.73903626203537 0.00936172557158521
"5892" "AK4" "MARCO" 0.259868711233139 0.440283133224828
"5893" "ANXA3" "MARCO" 0.860787808895111 0.000668453742827202
"5894" "ARG2" "MARCO" -0.164141118526459 0.629616856313782
"5895" "ARHGEF9" "MARCO" 0.771340847015381 0.00543473167503672
"5896" "ARMC4" "MARCO" 0.380332499742508 0.248556864883683
"5897" "ARNTL" "MARCO" -0.830786466598511 0.00153706756058392
"5898" "ARVCF" "MARCO" -0.360185354948044 0.276553098721251
"5899" "BCL2L14" "MARCO" 0.683201014995575 0.0204841779643241
"5900" "BCOR" "MARCO" -0.626777768135071 0.0390458622224763
"5901" "BIKBA" "MARCO" 0.736346900463104 0.0097620651008874
"5902" "BTG2" "MARCO" 0.473870515823364 0.140902916341037
"5903" "C11ORF52" "MARCO" -0.639969944953918 0.0339407346823846
"5904" "C18H16orf87" "MARCO" 0.716896951198578 0.0130375056014942
"5905" "C19orf80" "MARCO" -0.476886719465256 0.138038035609016
"5906" "C4H7orf57" "MARCO" 0.314841002225876 0.345673122522156
"5907" "C7orf31" "MARCO" 0.0249723698943853 0.941901373316719
"5908" "CACNA1H" "MARCO" -0.263609141111374 0.433489994020728
"5909" "CAPN2" "MARCO" 0.68370258808136 0.0203551754009224
"5910" "CARD10" "MARCO" -0.636374473571777 0.0352828807203356
"5911" "CARNS1" "MARCO" -0.361525684595108 0.274638083092102
"5912" "CASP16" "MARCO" 0.439932197332382 0.175724797156892
"5913" "CCRN4L" "MARCO" 0.632025241851807 0.0369553790982273
"5914" "CD5L" "MARCO" 0.55318945646286 0.0775280308152491
"5915" "CD68" "MARCO" 0.875601470470428 0.000411982072032968
"5916" "CHD4" "MARCO" -0.714300632476807 0.0135279644532422
"5917" "CHI3L1" "MARCO" -0.0058889789506793 0.986289778261912
"5918" "CITED4" "MARCO" -0.359741806983948 0.277188465508185
"5919" "CLDN5" "MARCO" -0.348462402820587 0.293619181072775
"5920" "COL1A1" "MARCO" -0.0124234994873405 0.971080698804692
"5921" "COQ10B" "MARCO" 0.357862055301666 0.279890193734754
"5922" "CXCL3" "MARCO" 0.630305886268616 0.0376315281782484
"5923" "CXXC5" "MARCO" -0.60556972026825 0.0483332041592965
"5924" "DDIT4" "MARCO" 0.585847556591034 0.0582387508716271
"5925" "DNAJC12" "MARCO" 0.45285502076149 0.16190211015888
"5926" "DNHD1" "MARCO" 0.47996723651886 0.13515035660314
"5927" "DPP9" "MARCO" -0.760767638683319 0.00655122248552509
"5928" "DSP" "MARCO" 0.255646109580994 0.448011722823577
"5929" "DUSP1" "MARCO" 0.693152606487274 0.0180315022546824
"5930" "ELL2" "MARCO" 0.530067622661591 0.0934992465186435
"5931" "ENSBTAG00000000170" "MARCO" -0.478259116411209 0.136746777520512
"5932" "ENSBTAG00000006383" "MARCO" -0.0662131235003471 0.84662789015752
"5933" "ENSBTAG00000010155" "MARCO" 0.931954741477966 2.96582569796477e-05
"5934" "ENSBTAG00000027419" "MARCO" 0.486510813236237 0.129144237587448
"5935" "ENSBTAG00000032057" "MARCO" -0.0256396047770977 0.94035139006258
"5936" "ENSBTAG00000032642" "MARCO" -0.070964127779007 0.835747688115022
"5937" "ENSBTAG00000036099" "MARCO" 0.257066249847412 0.445405417746596
"5938" "ENSBTAG00000039196" "MARCO" 0.811178386211395 0.00244291422976284
"5939" "ENSBTAG00000039673" "MARCO" 0.546493589878082 0.0819500729247222
"5940" "ENSBTAG00000039856" "MARCO" 0.850154519081116 0.000916079017184046
"5941" "ENSBTAG00000046324" "MARCO" 0.630074620246887 0.0377231274799577
"5942" "ENSBTAG00000046664" "MARCO" -0.734806716442108 0.00999686597010019
"5943" "ENSBTAG00000047177" "MARCO" 0.434167802333832 0.18211585398731
"5944" "ENSBTAG00000048030" "MARCO" 0.403035849332809 0.219048234378188
"5945" "ENSBTAG00000048094" "MARCO" -0.0895138457417488 0.793529570345074
"5946" "EPCAM" "MARCO" 0.445008099079132 0.170212298500936
"5947" "EPHB3" "MARCO" -0.58098566532135 0.0608773564213756
"5948" "EPYC" "MARCO" 0.304620265960693 0.362391703327119
"5949" "ETNPPL" "MARCO" 0.58845043182373 0.0568586329579779
"5950" "FASN" "MARCO" 0.28755196928978 0.391213966502715
"5951" "FBXO39" "MARCO" 0.598026156425476 0.0519732656533916
"5952" "FCER1G" "MARCO" 0.84214973449707 0.00114382965466286
"5953" "FCGR1A" "MARCO" 0.739730298519135 0.00926038193023637
"5954" "FDFT1" "MARCO" 0.521208107471466 0.100150594206391
"5955" "FGF12" "MARCO" 0.371307760477066 0.260888042122294
"5956" "G6PC" "MARCO" 0.382885426282883 0.245130533433283
"5957" "GADD45B" "MARCO" 0.54963743686676 0.0798534884404882
"5958" "GADD45G" "MARCO" 0.725599884986877 0.0114869431966116
"5959" "GALE" "MARCO" -0.618668973445892 0.0424356554861751
"5960" "GAS2" "MARCO" 0.543784141540527 0.0837860472789291
"5961" "GCLC" "MARCO" -0.744918167591095 0.00852796394272337
"5962" "GNMT" "MARCO" -0.322256922721863 0.333800628682894
"5963" "GPAM" "MARCO" -0.539214015007019 0.0869442971195937
"5964" "GPNMB" "MARCO" -0.331479847431183 0.319341794217553
"5965" "GPRIN2" "MARCO" -0.837571084499359 0.00129186005467585
"5966" "GSE1" "MARCO" -0.385452151298523 0.241713266704609
"5967" "HDC" "MARCO" 0.502363801002502 0.115307180899912
"5968" "HDHD3" "MARCO" -0.604541659355164 0.0488186403810937
"5969" "HIP1R" "MARCO" -0.372393071651459 0.259387076609371
"5970" "HMGCR" "MARCO" 0.412532061338425 0.207349764944528
"5971" "HMGCS1" "MARCO" 0.349887818098068 0.291513817874814
"5972" "HP" "MARCO" -0.00104089884553105 0.99757657253131
"5973" "HPGD" "MARCO" 0.262847304344177 0.434869538578315
"5974" "HSD17B7" "MARCO" 0.358979284763336 0.278282657994141
"5975" "IGFBP1" "MARCO" 0.799951076507568 0.00311361811075495
"5976" "IHH" "MARCO" -0.685750365257263 0.0198344996944686
"5977" "INSIG1" "MARCO" 0.503194510936737 0.114609708149169
"5978" "IRF6" "MARCO" 0.309515953063965 0.354332450478504
"5979" "IRS2" "MARCO" 0.637617409229279 0.0348147918851724
"5980" "ITGA5" "MARCO" -0.573236405849457 0.0652486452431509
"5981" "ITIH5" "MARCO" -0.270417273044586 0.421254637284638
"5982" "ITPRIP" "MARCO" -0.786774158477783 0.00406498893881579
"5983" "KANK2" "MARCO" -0.65109384059906 0.0300148258619162
"5984" "KCNA4" "MARCO" 0.336106777191162 0.312217281782399
"5985" "KCNJ2" "MARCO" 0.187491074204445 0.5809177978358
"5986" "KEL" "MARCO" 0.624068796634674 0.0401565839246896
"5987" "KIAA1274" "MARCO" -0.714215159416199 0.013544333662499
"5988" "KIAA2026" "MARCO" 0.569486796855927 0.0674379036658443
"5989" "KL" "MARCO" -0.371264189481735 0.260948402739047
"5990" "LAMA5" "MARCO" -0.287515252828598 0.39127716593993
"5991" "LNP1" "MARCO" 0.796774327754974 0.00332599190042937
"5992" "LURAP1L" "MARCO" 0.630979657173157 0.0373655453904251
"5993" "MAFB" "MARCO" 0.551826536655426 0.0784149002624686
"5994" "MAPK12" "MARCO" -0.405531287193298 0.215937240446574
"5995" "MARC1" "MARCO" -0.559993863105774 0.073200423671604
"5996" "ABCC5_2" "MIOX" -0.100071646273136 0.769713962091471
"5997" "ABCG8" "MIOX" 0.0608632676303387 0.858908265024671
"5998" "ADAMTS14" "MIOX" 0.333912283182144 0.315585540563665
"5999" "ADAMTS4" "MIOX" -0.216175392270088 0.523192859280758
"6000" "ADRB2" "MIOX" -0.607201933860779 0.0475693294579729
"6001" "AK4" "MIOX" 0.326293021440506 0.327431185121408
"6002" "ANXA3" "MIOX" -0.213576436042786 0.528321072958814
"6003" "ARG2" "MIOX" -0.272400557994843 0.417722002763366
"6004" "ARHGEF9" "MIOX" -0.372851461172104 0.258754610563746
"6005" "ARMC4" "MIOX" -0.160899415612221 0.636489218095877
"6006" "ARNTL" "MIOX" 0.175345599651337 0.606068523519076
"6007" "ARVCF" "MIOX" 0.552072465419769 0.0782543735478778
"6008" "BCL2L14" "MIOX" -0.214614570140839 0.52627012528361
"6009" "BCOR" "MIOX" 0.406737446784973 0.214442969414821
"6010" "BIKBA" "MIOX" -0.336755096912384 0.311225935148386
"6011" "BTG2" "MIOX" -0.323370933532715 0.332036074100591
"6012" "C11ORF52" "MIOX" 0.247234150767326 0.463594361873499
"6013" "C18H16orf87" "MIOX" -0.37282919883728 0.258785306882087
"6014" "C19orf80" "MIOX" 0.229598075151443 0.497047742342315
"6015" "C4H7orf57" "MIOX" -0.636073887348175 0.0353967376286026
"6016" "C7orf31" "MIOX" -0.402109980583191 0.220209168873203
"6017" "CACNA1H" "MIOX" 0.510060250759125 0.108949291834644
"6018" "CAPN2" "MIOX" -0.642121613025665 0.0331548497459777
"6019" "CARD10" "MIOX" 0.245053142309189 0.467674524165796
"6020" "CARNS1" "MIOX" 0.413919180631638 0.205672795590022
"6021" "CASP16" "MIOX" -0.0370838493108749 0.913799412105854
"6022" "CCRN4L" "MIOX" -0.236414983868599 0.483993407730279
"6023" "CD5L" "MIOX" -0.571458458900452 0.0662806466762487
"6024" "CD68" "MIOX" -0.0982038378715515 0.773914846627807
"6025" "CHD4" "MIOX" 0.522810757160187 0.0989251617210534
"6026" "CHI3L1" "MIOX" 0.0406025722622871 0.905650297669366
"6027" "CITED4" "MIOX" 0.651959300041199 0.02972344398673
"6028" "CLDN5" "MIOX" 0.330818146467209 0.320367753141729
"6029" "COL1A1" "MIOX" 0.19101756811142 0.5736914029762
"6030" "COQ10B" "MIOX" -0.199143186211586 0.557175771354687
"6031" "CXCL3" "MIOX" -0.352568686008453 0.287576781571695
"6032" "CXXC5" "MIOX" 0.674973487854004 0.0226843384946633
"6033" "DDIT4" "MIOX" -0.628777086734772 0.0382399309923538
"6034" "DNAJC12" "MIOX" -0.722313463687897 0.0120558234172083
"6035" "DNHD1" "MIOX" -0.351891726255417 0.288568148707842
"6036" "DPP9" "MIOX" 0.58556067943573 0.0583922418083636
"6037" "DSP" "MIOX" -0.444471418857574 0.170790047705207
"6038" "DUSP1" "MIOX" 0.0110055077821016 0.974380493169837
"6039" "ELL2" "MIOX" -0.305208325386047 0.36141869972231
"6040" "ENSBTAG00000000170" "MIOX" 0.681283175945282 0.020982814544912
"6041" "ENSBTAG00000006383" "MIOX" -0.126286134123802 0.711384977219992
"6042" "ENSBTAG00000010155" "MIOX" -0.235801130533218 0.485162626868701
"6043" "ENSBTAG00000027419" "MIOX" -0.451233059167862 0.163598797369627
"6044" "ENSBTAG00000032057" "MIOX" 0.608764052391052 0.0468460781326105
"6045" "ENSBTAG00000032642" "MIOX" -0.0775526016950607 0.820702542494802
"6046" "ENSBTAG00000036099" "MIOX" -0.284852802753448 0.395873544461953
"6047" "ENSBTAG00000039196" "MIOX" -0.213973492383957 0.527536249775135
"6048" "ENSBTAG00000039673" "MIOX" -0.533912837505341 0.0907052014697456
"6049" "ENSBTAG00000039856" "MIOX" -0.218178898096085 0.519253979225868
"6050" "ENSBTAG00000046324" "MIOX" -0.602458417415619 0.0498125703949741
"6051" "ENSBTAG00000046664" "MIOX" 0.200121223926544 0.555200805571735
"6052" "ENSBTAG00000047177" "MIOX" -0.331879138946533 0.318723553123566
"6053" "ENSBTAG00000048030" "MIOX" -0.126916527748108 0.709997986473869
"6054" "ENSBTAG00000048094" "MIOX" 0.584953367710114 0.0587180855394533
"6055" "EPCAM" "MIOX" -0.63358461856842 0.0363495037236408
"6056" "EPHB3" "MIOX" 0.32115650177002 0.335548522229742
"6057" "EPYC" "MIOX" -0.443102121353149 0.172269582679284
"6058" "ETNPPL" "MIOX" -0.415837466716766 0.203367036506327
"6059" "FASN" "MIOX" -0.257660031318665 0.444317793329247
"6060" "FBXO39" "MIOX" -0.552130162715912 0.078216744173097
"6061" "FCER1G" "MIOX" -0.278305321931839 0.407289920636864
"6062" "FCGR1A" "MIOX" -0.0616514272987843 0.857097251926764
"6063" "FDFT1" "MIOX" -0.341180950403214 0.304504028815173
"6064" "FGF12" "MIOX" -0.781308114528656 0.00451682339111414
"6065" "G6PC" "MIOX" -0.425065159797668 0.192492190132925
"6066" "GADD45B" "MIOX" -0.295258492231369 0.378062087379465
"6067" "GADD45G" "MIOX" -0.103601448237896 0.761790320697645
"6068" "GALE" "MIOX" 0.527041852474213 0.0957372071753766
"6069" "GAS2" "MIOX" -0.347129613161087 0.295595287121272
"6070" "GCLC" "MIOX" -0.197902798652649 0.559684538314734
"6071" "GNMT" "MIOX" 0.191446468234062 0.572814908313328
"6072" "GPAM" "MIOX" 0.548692762851715 0.080479680448341
"6073" "GPNMB" "MIOX" 0.591508388519287 0.0552658870603331
"6074" "GPRIN2" "MIOX" 0.269162803888321 0.423496508944305
"6075" "GSE1" "MIOX" 0.699530482292175 0.0165747672639314
"6076" "HDC" "MIOX" -0.257793456315994 0.444073571414878
"6077" "HDHD3" "MIOX" 0.421172678470612 0.197035736947494
"6078" "HIP1R" "MIOX" 0.519054293632507 0.101813024530431
"6079" "HMGCR" "MIOX" -0.288940519094467 0.388827619210848
"6080" "HMGCS1" "MIOX" -0.206980049610138 0.541430428963907
"6081" "HP" "MIOX" 0.142216950654984 0.676584578562311
"6082" "HPGD" "MIOX" -0.521785259246826 0.0997081505194974
"6083" "HSD17B7" "MIOX" -0.420333713293076 0.198023389065739
"6084" "IGFBP1" "MIOX" -0.391994595527649 0.233128099699811
"6085" "IHH" "MIOX" 0.0435716062784195 0.898780542492112
"6086" "INSIG1" "MIOX" -0.355703353881836 0.283010897075529
"6087" "IRF6" "MIOX" -0.396684527397156 0.227084711839888
"6088" "IRS2" "MIOX" -0.425136119127274 0.192409954069272
"6089" "ITGA5" "MIOX" 0.520936727523804 0.100359076370556
"6090" "ITIH5" "MIOX" 0.428960740566254 0.18800887718507
"6091" "ITPRIP" "MIOX" 0.326752424240112 0.326710330947546
"6092" "KANK2" "MIOX" 0.282825499773026 0.399391291099931
"6093" "KCNA4" "MIOX" -0.728667080402374 0.0109737963314855
"6094" "KCNJ2" "MIOX" -0.440388828516006 0.175224476869656
"6095" "KEL" "MIOX" -0.567697823047638 0.0684996474719097
"6096" "KIAA1274" "MIOX" 0.590495109558105 0.0557902400974291
"6097" "KIAA2026" "MIOX" -0.456303536891937 0.158331055575301
"6098" "KL" "MIOX" 0.413791477680206 0.20582684401478
"6099" "LAMA5" "MIOX" 0.656846642494202 0.0281152112453822
"6100" "LNP1" "MIOX" -0.209634006023407 0.536140078631782
"6101" "LURAP1L" "MIOX" -0.482234060764313 0.133050076222127
"6102" "MAFB" "MIOX" -0.113993510603905 0.738583748041119
"6103" "MAPK12" "MIOX" 0.524586737155914 0.0975787014990244
"6104" "MARC1" "MIOX" 0.231180861592293 0.494003061648084
"6105" "MARCO" "MIOX" -0.142573669552803 0.675811523182229
"6106" "ABCC5_2" "MOB3C" -0.0869346484541893 0.799372468621522
"6107" "ABCG8" "MOB3C" -0.538972318172455 0.0871134838202647
"6108" "ADAMTS14" "MOB3C" -0.599988877773285 0.0510086914536894
"6109" "ADAMTS4" "MOB3C" 0.382294654846191 0.245920986743537
"6110" "ADRB2" "MOB3C" 0.736003160476685 0.00981411683149691
"6111" "AK4" "MOB3C" -0.15384741127491 0.651527883215406
"6112" "ANXA3" "MOB3C" 0.381540149450302 0.246932646543647
"6113" "ARG2" "MOB3C" 0.164655953645706 0.628527818064802
"6114" "ARHGEF9" "MOB3C" 0.827055275440216 0.00168593427533947
"6115" "ARMC4" "MOB3C" 0.0851992666721344 0.803309012915993
"6116" "ARNTL" "MOB3C" -0.797972977161407 0.00324463618091331
"6117" "ARVCF" "MOB3C" -0.725544571876526 0.0114963537321229
"6118" "BCL2L14" "MOB3C" 0.659380435943604 0.0273060522050221
"6119" "BCOR" "MOB3C" -0.838371753692627 0.00126499210994169
"6120" "BIKBA" "MOB3C" 0.793880462646484 0.00352863606540965
"6121" "BTG2" "MOB3C" 0.794063925743103 0.0035155241463054
"6122" "C11ORF52" "MOB3C" -0.658876121044159 0.0274657769846254
"6123" "C18H16orf87" "MOB3C" 0.726939022541046 0.011260811774279
"6124" "C19orf80" "MOB3C" -0.182407721877098 0.59139546964979
"6125" "C4H7orf57" "MOB3C" 0.397077560424805 0.226582462352296
"6126" "C7orf31" "MOB3C" 0.108004696667194 0.751934761440171
"6127" "CACNA1H" "MOB3C" -0.587005078792572 0.0576222174854188
"6128" "CAPN2" "MOB3C" 0.519858360290527 0.101190311438837
"6129" "CARD10" "MOB3C" -0.481926798820496 0.133333541689939
"6130" "CARNS1" "MOB3C" -0.787355959415436 0.00401894708484196
"6131" "CASP16" "MOB3C" -0.105956986546516 0.756513998233813
"6132" "CCRN4L" "MOB3C" 0.936739444732666 2.15131330763008e-05
"6133" "CD5L" "MOB3C" 0.262589454650879 0.435336927425476
"6134" "CD68" "MOB3C" 0.337583363056183 0.309961916309663
"6135" "CHD4" "MOB3C" -0.845828294754028 0.00103444283257237
"6136" "CHI3L1" "MOB3C" -0.265487492084503 0.430097555372548
"6137" "CITED4" "MOB3C" -0.46769055724144 0.146889142684972
"6138" "CLDN5" "MOB3C" -0.513543307781219 0.106148357671003
"6139" "COL1A1" "MOB3C" -0.260377764701843 0.439355686751749
"6140" "COQ10B" "MOB3C" 0.813823997974396 0.00230197245635422
"6141" "CXCL3" "MOB3C" 0.647702515125275 0.0311759724878944
"6142" "CXXC5" "MOB3C" -0.528248071670532 0.094840879172261
"6143" "DDIT4" "MOB3C" 0.39137127995491 0.233938269540693
"6144" "DNAJC12" "MOB3C" 0.680988788604736 0.021060112943823
"6145" "DNHD1" "MOB3C" 0.131299093365669 0.700377488855398
"6146" "DPP9" "MOB3C" -0.517242193222046 0.103225566887495
"6147" "DSP" "MOB3C" 0.419145137071609 0.199427689640069
"6148" "DUSP1" "MOB3C" 0.941433727741241 1.53110932661349e-05
"6149" "ELL2" "MOB3C" 0.515783488750458 0.104371866881513
"6150" "ENSBTAG00000000170" "MOB3C" -0.398555099964142 0.224700166289944
"6151" "ENSBTAG00000006383" "MOB3C" 0.0788359865546227 0.817778011485944
"6152" "ENSBTAG00000010155" "MOB3C" 0.540112435817719 0.0863173124397316
"6153" "ENSBTAG00000027419" "MOB3C" 0.515246570110321 0.104795873385923
"6154" "ENSBTAG00000032057" "MOB3C" -0.438360691070557 0.177453334923048
"6155" "ENSBTAG00000032642" "MOB3C" -0.45815321803093 0.156435983510058
"6156" "ENSBTAG00000036099" "MOB3C" -0.120074689388275 0.7250928248501
"6157" "ENSBTAG00000039196" "MOB3C" 0.314671069383621 0.34594773213774
"6158" "ENSBTAG00000039673" "MOB3C" 0.572491586208344 0.0656796420476886
"6159" "ENSBTAG00000039856" "MOB3C" 0.489271730184555 0.126662002488048
"6160" "ENSBTAG00000046324" "MOB3C" 0.462728649377823 0.151809130279804
"6161" "ENSBTAG00000046664" "MOB3C" -0.756766855716705 0.0070146170462142
"6162" "ENSBTAG00000047177" "MOB3C" 0.522252142429352 0.0993511749947042
"6163" "ENSBTAG00000048030" "MOB3C" 0.433461964130402 0.182908004280263
"6164" "ENSBTAG00000048094" "MOB3C" -0.228597030043602 0.498977602424522
"6165" "EPCAM" "MOB3C" 0.439409643411636 0.176298418824225
"6166" "EPHB3" "MOB3C" -0.644479632377625 0.0323083238429882
"6167" "EPYC" "MOB3C" 0.487902939319611 0.127888790770736
"6168" "ETNPPL" "MOB3C" 0.290087193250656 0.386862460349774
"6169" "FASN" "MOB3C" 0.674647033214569 0.0227749542127695
"6170" "FBXO39" "MOB3C" 0.554139673709869 0.0769136886068857
"6171" "FCER1G" "MOB3C" 0.415890365839005 0.203303672163711
"6172" "FCGR1A" "MOB3C" 0.323351293802261 0.332067139804465
"6173" "FDFT1" "MOB3C" 0.885836362838745 0.000284278873353916
"6174" "FGF12" "MOB3C" 0.537242472171783 0.0883307257003474
"6175" "G6PC" "MOB3C" 0.536108553409576 0.0891346963777491
"6176" "GADD45B" "MOB3C" 0.829056739807129 0.001604800129684
"6177" "GADD45G" "MOB3C" 0.809351205825806 0.002543939284404
"6178" "GALE" "MOB3C" -0.277195245027542 0.409241300405295
"6179" "GAS2" "MOB3C" 0.310436755418777 0.352827111114133
"6180" "GCLC" "MOB3C" -0.689810514450073 0.0188303601677653
"6181" "GNMT" "MOB3C" 0.0561282746493816 0.869800788263425
"6182" "GPAM" "MOB3C" -0.702861547470093 0.0158484800763032
"6183" "GPNMB" "MOB3C" -0.579653739929199 0.0616141143921127
"6184" "GPRIN2" "MOB3C" -0.599042177200317 0.0514723993676887
"6185" "GSE1" "MOB3C" -0.588028013706207 0.0570810805783091
"6186" "HDC" "MOB3C" 0.831960618495941 0.00149232597432358
"6187" "HDHD3" "MOB3C" -0.711410641670227 0.0140894016299227
"6188" "HIP1R" "MOB3C" -0.530810117721558 0.0929553777105725
"6189" "HMGCR" "MOB3C" 0.723719775676727 0.0118099524786195
"6190" "HMGCS1" "MOB3C" 0.568909585475922 0.0677792542337037
"6191" "HP" "MOB3C" 0.461471498012543 0.153071785428206
"6192" "HPGD" "MOB3C" 0.616279304027557 0.0434722426399383
"6193" "HSD17B7" "MOB3C" 0.503038883209229 0.114740167100982
"6194" "IGFBP1" "MOB3C" 0.399777948856354 0.223149289926846
"6195" "IHH" "MOB3C" -0.465359926223755 0.1491874488192
"6196" "INSIG1" "MOB3C" 0.921776950359344 5.47085635904665e-05
"6197" "IRF6" "MOB3C" 0.41911569237709 0.199462554057193
"6198" "IRS2" "MOB3C" 0.595595836639404 0.0531848543149749
"6199" "ITGA5" "MOB3C" -0.538186609745026 0.0876649800558549
"6200" "ITIH5" "MOB3C" -0.331835478544235 0.318791123136575
"6201" "ITPRIP" "MOB3C" -0.638746857643127 0.0343932198546384
"6202" "KANK2" "MOB3C" -0.537872672080994 0.0878859795842011
"6203" "KCNA4" "MOB3C" 0.369005292654037 0.264088597292182
"6204" "KCNJ2" "MOB3C" -0.0662341490387917 0.846579685576407
"6205" "KEL" "MOB3C" 0.734936058521271 0.00997699150262221
"6206" "KIAA1274" "MOB3C" -0.402256458997726 0.220025260834837
"6207" "KIAA2026" "MOB3C" 0.758473753929138 0.0068140732749058
"6208" "KL" "MOB3C" -0.369167387485504 0.263862552814341
"6209" "LAMA5" "MOB3C" -0.56904262304306 0.0677004756411936
"6210" "LNP1" "MOB3C" 0.738332271575928 0.00946534507399788
"6211" "LURAP1L" "MOB3C" 0.783751726150513 0.00431047794600792
"6212" "MAFB" "MOB3C" 0.364030689001083 0.271079020328369
"6213" "MAPK12" "MOB3C" -0.264861524105072 0.431226689143871
"6214" "MARC1" "MOB3C" -0.696068406105042 0.0173546072713044
"6215" "MARCO" "MOB3C" 0.557405889034271 0.0748268015566531
"6216" "MIOX" "MOB3C" -0.22027675807476 0.515143141985239
"6217" "ABCC5_2" "MPZL2" 0.564798593521118 0.0702441167270123
"6218" "ABCG8" "MPZL2" 0.341582417488098 0.303898236720978
"6219" "ADAMTS14" "MPZL2" 0.695573806762695 0.0174681234327472
"6220" "ADAMTS4" "MPZL2" -0.757377982139587 0.0069423256772887
"6221" "ADRB2" "MPZL2" -0.348629146814346 0.29337246591158
"6222" "AK4" "MPZL2" 0.676085531711578 0.0223775843875438
"6223" "ANXA3" "MPZL2" 0.0644458532333374 0.850681326378498
"6224" "ARG2" "MPZL2" -0.332672268152237 0.317497426108929
"6225" "ARHGEF9" "MPZL2" -0.590844571590424 0.0556090183321614
"6226" "ARMC4" "MPZL2" 0.262584298849106 0.435346275469003
"6227" "ARNTL" "MPZL2" 0.418989419937134 0.199612110201466
"6228" "ARVCF" "MPZL2" 0.771524906158447 0.00541663227693534
"6229" "BCL2L14" "MPZL2" -0.0358768738806248 0.916596435279891
"6230" "BCOR" "MPZL2" 0.61150985956192 0.0455932047604435
"6231" "BIKBA" "MPZL2" -0.755499482154846 0.00716629240104405
"6232" "BTG2" "MPZL2" -0.6711505651474 0.0237616694172649
"6233" "C11ORF52" "MPZL2" 0.556092202663422 0.0756615452431653
"6234" "C18H16orf87" "MPZL2" -0.30771005153656 0.357294412146417
"6235" "C19orf80" "MPZL2" -0.12297534942627 0.718682173592877
"6236" "C4H7orf57" "MPZL2" -0.742368817329407 0.0088823839630916
"6237" "C7orf31" "MPZL2" 0.191368341445923 0.572974528277927
"6238" "CACNA1H" "MPZL2" 0.926160156726837 4.24778493710587e-05
"6239" "CAPN2" "MPZL2" -0.388161361217499 0.238136330798012
"6240" "CARD10" "MPZL2" 0.290369004011154 0.386380259293102
"6241" "CARNS1" "MPZL2" 0.925993740558624 4.28998427135507e-05
"6242" "CASP16" "MPZL2" 0.255672693252563 0.447962870022371
"6243" "CCRN4L" "MPZL2" -0.478529661893845 0.136493132523234
"6244" "CD5L" "MPZL2" -0.126451954245567 0.711020063832434
"6245" "CD68" "MPZL2" 0.0584677420556545 0.864416357477812
"6246" "CHD4" "MPZL2" 0.559484541416168 0.0735186098383229
"6247" "CHI3L1" "MPZL2" 0.367214113473892 0.266593726397856
"6248" "CITED4" "MPZL2" 0.255726486444473 0.447864021905491
"6249" "CLDN5" "MPZL2" 0.47072246670723 0.14393270724812
"6250" "COL1A1" "MPZL2" 0.545649886131287 0.0825188881289902
"6251" "COQ10B" "MPZL2" -0.73911064863205 0.00935082514716168
"6252" "CXCL3" "MPZL2" -0.446736663579941 0.168359633457735
"6253" "CXXC5" "MPZL2" 0.218174129724503 0.519263338850051
"6254" "DDIT4" "MPZL2" -0.419477015733719 0.199034976575258
"6255" "DNAJC12" "MPZL2" -0.384301006793976 0.243242446443915
"6256" "DNHD1" "MPZL2" 0.41181942820549 0.208214463903332
"6257" "DPP9" "MPZL2" 0.355671763420105 0.283056708571051
"6258" "DSP" "MPZL2" -0.0368733257055283 0.914287213351599
"6259" "DUSP1" "MPZL2" -0.51719331741333 0.103263841713601
"6260" "ELL2" "MPZL2" -0.549148321151733 0.0801772999918406
"6261" "ENSBTAG00000000170" "MPZL2" 0.46525827050209 0.149288203682487
"6262" "ENSBTAG00000006383" "MPZL2" 0.278345197439194 0.40721990930599
"6263" "ENSBTAG00000010155" "MPZL2" -0.247159406542778 0.463733920684525
"6264" "ENSBTAG00000027419" "MPZL2" -0.159077599644661 0.64036279674073
"6265" "ENSBTAG00000032057" "MPZL2" 0.402549475431442 0.219657641439383
"6266" "ENSBTAG00000032642" "MPZL2" 0.525153398513794 0.0971516266425696
"6267" "ENSBTAG00000036099" "MPZL2" 0.606571793556213 0.0478632429064687
"6268" "ENSBTAG00000039196" "MPZL2" 0.137912839651108 0.685934043078371
"6269" "ENSBTAG00000039673" "MPZL2" -0.534616410732269 0.0901999940907068
"6270" "ENSBTAG00000039856" "MPZL2" -0.156870931386948 0.645065455857531
"6271" "ENSBTAG00000046324" "MPZL2" -0.260064333677292 0.439926618862509
"6272" "ENSBTAG00000046664" "MPZL2" 0.44475445151329 0.170485206263268
"6273" "ENSBTAG00000047177" "MPZL2" -0.705111920833588 0.015370948112891
[truncated: 996,221 more chars]
